# Supplementary material for: Molecular Mechanisms Underlying Increase in Lysine Content of Waxy Maize through the Introgression of the opaque2 Allele
Source: Int J Mol Sci. 2019 Feb 5;20(3):684. doi: 10.3390/ijms20030684 (PMC6386912; doi:10.3390/ijms20030684)
Supplement: Supplementary file 1 [file ijms-20-00684-s001.zip]

Archive with 16 entries (14 files):
- Figure S1-S4/
- Figure S1-S4/Figure S1.tif
- Figure S1-S4/Figure S2.tif
- Figure S1-S4/Figure S3.png
- Figure S1-S4/Figure S4.tif
- Table S1-S10/
- Table S1-S10/Table S1. Genotyping results of Tai19, QCL5013, QCL8004_1 and QCL8004_2 by 55k SNP array.xlsx
- Table S1-S10/Table S10. Background recovery rates and lysine contents of 23 BC2F3 plants..docx
- Table S1-S10/Table S2. Summary for RNA sequencing data of Tai19, QCL5013, QCL8004_1 and QCL8004_2..xlsx
- Table S1-S10/Table S3. Alignment statistic of reads aligned with reference gene.xlsx
- Table S1-S10/Table S4. Alignment statistic of reads aligned with reference genome.xlsx
- Table S1-S10/Table S5. QC20 and QC30 of RNA sequencing data for Tai19, QCL5013, QCL8004_1 and QCL8004_2..xlsx
- Table S1-S10/Table S6. FPKM of all gene for Tai19, QCL5013, QCL8004_1 and QCL8004_2..xlsx
- Table S1-S10/Table S7. GO functional classification on DEGs for QCL5013 vs. QCL8004_1 and QCL5013 vs. QCL8004_2..xls
- Table S1-S10/Table S8. KEGG functional classification on DEGs for QCL5013 vs. QCL8004_1 and QCL5013 vs. QCL8004_2..xls
- Table S1-S10/Table S9. The informaiton of SSR primers for the o2 and wx alleles.docx
