# Supplementary material for: Molecular Mechanisms Underlying Increase in Lysine Content of Waxy Maize through the Introgression of the opaque2 Allele
Source: Int J Mol Sci. 2019 Feb 5;20(3):684. doi: 10.3390/ijms20030684 (PMC6386912; doi:10.3390/ijms20030684)
Supplement: Supplementary file 1 [file ijms-20-00684-s001.zip › Table S1-S10/Table S1. Genotyping results of Tai19, QCL5013, QCL8004_1 and QCL8004_2 by 55k SNP array.xlsx]

## Sheet: Sheet1
Table S1. Genotyping results of Tai19, QCL5013, QCL8004_1 and QCL8004_2 by 55k SNP array
probeset_id	Taixi 19	QCL5013	QCL8004_1	QCL8004_2
AX-107936452	TT	TC	CC	---
AX-107940403	AA	CC	CC	CC
AX-107943894	CC	AA	AA	AA
AX-107944653	CC	CC	CC	CC
AX-107947625	TT	CC	CC	CC
AX-107951040	GG	GG	GG	GG
AX-107954339	GG	GG	GG	GG
AX-107957205	TT	CC	CC	CC
AX-107961641	CC	CC	CC	CC
AX-107961771	AA	AA	AA	AA
AX-107961800	GG	GG	GG	GG
AX-107963434	GG	GG	GG	GG
AX-107963646	TT	GG	GG	GG
AX-107964923	TT	---	TT	TT
AX-107973181	GG	AA	AA	AA
AX-107973246	CC	CC	CC	CC
AX-107974060	GG	GG	AA	GG
AX-107978469	CC	CC	CC	CC
AX-107979536	---	AA	AA	AA
AX-107982382	GG	AA	AA	AA
AX-107986902	GG	GG	GG	GG
AX-107988986	CC	CC	CC	CC
AX-107991066	GG	AA	AA	AA
AX-107993853	CC	TT	TT	TT
AX-107994349	CC	---	CC	CC
AX-107996997	AA	AA	AA	AA
AX-108001263	CC	CC	CC	CC
AX-108009034	TT	CC	CC	CC
AX-108010311	GG	AA	AA	AA
AX-108014063	CC	CC	CC	CC
AX-108019049	AA	GG	GG	GG
AX-108020996	CC	TT	TT	TT
AX-108023757	AA	AA	AA	AA
AX-108024014	AA	GG	GG	GG
AX-108024015	TT	TG	TT	TT
AX-108024063	AG	AA	AA	AA
AX-108024160	CC	CC	CC	CC
AX-108024664	AA	AG	AG	AG
AX-108024858	CC	CC	CC	CC
AX-108025925	TC	TT	TT	TT
AX-108026302	AG	AG	AG	AG
AX-108027913	AA	AA	AA	AA
AX-108028913	GG	AG	AG	AG
AX-108031529	GG	AA	AA	GG
AX-108032657	AA	AA	AA	AA
AX-108034422	CC	CC	CC	CC
AX-108034474	AA	AA	AA	AA
AX-108041350	TC	TC	CC	CC
AX-108041705	AA	AA	AA	AA
AX-108043076	AA	---	GG	GG
AX-108043684	TT	TT	TT	TT
AX-108043896	AA	GG	GG	GG
AX-108048772	CC	CC	CC	CC
AX-108054831	TT	GG	GG	GG
AX-108055424	GG	AA	AA	AA
AX-108056232	AA	AA	AA	AA
AX-108057732	TT	GG	GG	GG
AX-108059595	CC	TC	TC	TC
AX-108061536	TT	CC	CC	CC
AX-108064237	CC	TT	CC	TT
AX-108064329	AG	AG	AG	AG
AX-108064526	---	GG	GG	GG
AX-108065665	CC	CC	CC	CC
AX-108065993	CC	TT	TT	TT
AX-108066333	---	CC	---	CC
AX-108067401	CC	AC	---	AC
AX-108069084	AG	AA	AA	AG
AX-108076919	GG	GG	GG	GG
AX-108077845	---	---	TT	TT
AX-108081595	TT	AT	AT	AT
AX-108081822	TT	GG	GG	GG
AX-108082399	AA	CC	CC	CC
AX-108083390	GG	---	---	GG
AX-108083925	---	AA	AA	AA
AX-108086999	GG	TG	TG	TG
AX-108095127	TT	TT	GG	TT
AX-108097818	TT	GG	GG	GG
AX-108100422	TT	---	---	---
AX-108103481	CC	TC	---	CC
AX-108105178	---	---	---	---
AX-114429634	CC	CC	CC	CC
AX-114447793	---	CC	CC	CC
AX-114470710	---	---	---	---
AX-114705629	AA	---	AA	---
AX-114735628	TT	GG	TT	TT
AX-114753277	TT	TT	TT	TT
AX-114777283	CC	CC	CC	CC
AX-114778412	GG	---	---	---
AX-114852602	GG	GG	GG	GG
AX-114882342	GG	GG	GG	GG
AX-116871544	TT	TT	TT	TT
AX-116871563	TT	CC	CC	CC
AX-116871571	TT	TT	TT	TT
AX-116871584	GG	GG	GG	GG
AX-116871593	CC	CC	CC	CC
AX-116871662	GG	AG	AG	AG
AX-116871690	TT	TT	TT	TT
AX-116871732	AA	AA	AA	AA
AX-116871738	CC	CC	CC	CC
AX-116871792	---	---	AA	AA
AX-116871827	CC	TT	TT	TT
AX-116871865	TT	GG	GG	GG
AX-116871896	TT	TT	TT	TT
AX-116871906	CC	TT	TT	TT
AX-116871915	AA	AA	AA	AA
AX-116871982	GG	AA	AA	AA
AX-116871998	TT	TT	TT	TT
AX-116872051	CC	TC	TC	TC
AX-116872062	AA	---	AA	AA
AX-116872237	CC	CC	CC	CC
AX-116872289	---	AA	AA	AA
AX-116872292	TT	CC	CC	CC
AX-116872329	AA	GG	GG	GG
AX-116872361	TT	TT	TT	TT
AX-116872396	AA	GG	GG	GG
AX-116872415	AA	AG	---	---
AX-116872433	TT	TC	TC	TC
AX-116872486	TT	CC	CC	CC
AX-116872489	TT	CC	CC	CC
AX-116872493	GG	---	AA	AA
AX-116872590	---	TT	TT	TT
AX-116872592	CC	CC	CC	CC
AX-116872598	AA	---	AA	AA
AX-116872673	---	CC	CC	CC
AX-116872773	CC	CC	CC	CC
AX-116872806	CC	TC	CC	CC
AX-116872810	TT	CC	CC	CC
AX-116872878	AA	---	GG	GG
AX-116873013	TT	---	---	---
AX-116873017	TC	TC	TC	TC
AX-116873022	CC	CC	CC	CC
AX-116873029	TC	TC	TC	TC
AX-116873034	TT	TT	TT	TT
AX-116873044	CC	CC	CC	CC
AX-116873056	TC	CC	CC	CC
AX-116873066	AA	GG	GG	GG
AX-116873070	GG	---	GG	GG
AX-116873092	TC	TC	TC	TC
AX-116873106	AG	AG	GG	GG
AX-116873118	---	CC	CC	CC
AX-116873146	AA	AG	---	AG
AX-116873151	CC	AA	AA	AA
AX-116873179	TT	CC	CC	CC
AX-116873209	TC	TT	TT	TT
AX-116873222	GG	---	---	AG
AX-116873236	GG	---	AA	AA
AX-116873242	TT	TT	TT	TT
AX-116873253	---	TT	TC	TT
AX-116873258	---	TC	TC	TC
AX-116873264	AA	AA	AA	AA
AX-116873294	CC	CC	CC	CC
AX-116873303	CC	AC	AC	AC
AX-116873329	CC	CC	CC	CC
AX-116873358	---	AA	AA	AA
AX-116873395	AA	AA	AA	AA
AX-116873420	CC	---	TC	TC
AX-116873428	CC	CC	CC	CC
AX-116873440	CC	TT	TT	TT
AX-116873460	TT	CC	CC	CC
AX-116873481	TT	---	CC	CC
AX-116873501	GG	TG	TG	TG
AX-116873504	---	AA	AA	AA
AX-116873563	---	TT	---	TC
AX-116873566	AG	AG	AA	---
AX-116873606	TT	TT	TT	TT
AX-116873618	AC	CC	---	CC
AX-116873637	---	AC	AA	AC
AX-116873638	---	---	---	---
AX-116873649	TC	CC	CC	CC
AX-116873657	GG	GG	GG	GG
AX-116873667	CC	CC	CC	CC
AX-116873705	CC	AA	AA	AA
AX-116873709	GG	GG	GG	GG
AX-116873722	CC	CC	CC	CC
AX-116873863	CC	AA	AA	AA
AX-116873868	TT	TC	TT	TT
AX-116873874	TT	TT	TT	TT
AX-116873919	GG	GG	GG	GG
AX-116873954	AA	GG	GG	GG
AX-116873977	AA	AA	AA	AA
AX-116873994	TT	TT	TT	TT
AX-116874127	AA	AA	AA	---
AX-116874134	CC	AA	AA	AA
AX-116874162	AA	AA	AA	AA
AX-116874220	CC	TT	TT	TT
AX-116874232	---	---	AA	AA
AX-116874243	TT	TC	TC	TC
AX-116874247	GG	GG	GG	GG
AX-116874268	TC	---	TT	TT
AX-116874330	---	TC	CC	CC
AX-116874408	AG	AG	AG	---
AX-116874416	GG	GG	GG	GG
AX-116874443	TT	TT	TT	TT
AX-116874454	CC	AA	AA	AA
AX-116874461	TT	TC	TC	TC
AX-116874475	---	---	---	---
AX-116874493	TG	TG	TG	TG
AX-116874512	CC	---	CC	CC
AX-116874537	GG	AA	AA	AA
AX-116874570	TT	AA	AA	AA
AX-116874613	CC	CC	CC	CC
AX-116874614	GG	GG	GG	GG
AX-116874626	GG	GG	GG	GG
AX-116874637	TT	TT	TT	---
AX-116874651	AA	GG	GG	GG
AX-116874680	TC	CC	CC	CC
AX-116874689	CC	CC	CC	CC
AX-116874694	GG	GG	GG	GG
AX-116874837	AG	GG	GG	GG
AX-116874851	AA	AG	AG	AG
AX-116874865	CC	CC	CC	CC
AX-116874872	GG	GG	GG	GG
AX-116874886	TT	TT	TT	TT
AX-116874962	AG	AG	AG	AG
AX-116875003	CC	CC	CC	CC
AX-116875018	CC	AA	AA	AA
AX-116875068	AG	---	AG	AG
AX-116875114	GG	AG	AA	AA
AX-116875120	AG	GG	GG	AG
AX-116875128	TT	---	TT	TT
AX-116875137	TT	TT	TT	TT
AX-116875148	TT	TT	TT	TT
AX-116875180	GG	GG	GG	GG
AX-116875188	---	CC	CC	CC
AX-116875262	GG	AA	AA	AA
AX-116875275	AA	AA	AA	AA
AX-116875282	AA	GG	GG	GG
AX-116875287	TT	TC	TC	TC
AX-116875294	AA	GG	GG	GG
AX-116875358	CC	CC	CC	CC
AX-116875420	AG	AA	AA	AA
AX-116875439	AA	AA	AA	AA
AX-116875450	GG	GG	GG	GG
AX-116875461	AA	GG	AG	AG
AX-116875466	AG	---	AA	AA
AX-116875475	GG	GG	GG	GG
AX-116875481	GG	---	---	---
AX-116875485	CC	TT	TT	TT
AX-116875487	CC	CC	AA	---
AX-116875492	---	AA	AA	AA
AX-116875501	AG	AG	AG	AG
AX-116875512	GG	AG	AA	AG
AX-116875519	CC	---	TT	TT
AX-116875534	GG	---	GG	GG
AX-116875535	CC	CC	CC	CC
AX-116875569	GG	AA	AA	AA
AX-116875602	AA	AA	AA	---
AX-116875638	AC	CC	CC	CC
AX-116877045	CC	CC	CC	CC
AX-117205198	GG	GG	GG	GG
AX-118003500	GG	GG	GG	GG
AX-123944321	GG	AA	AA	AA
AX-123944322	GG	GG	GG	GG
AX-123944323	CC	---	---	---
AX-123944324	TC	TC	TC	TC
AX-123944325	AA	AA	AA	AA
AX-123944326	---	---	CC	CC
AX-123944327	CC	TT	TT	TT
AX-123944328	TT	TT	TT	TT
AX-123944329	GG	GG	GG	GG
AX-123944330	TT	TT	TT	TT
AX-123944331	AA	AA	AA	AA
AX-123944332	AA	AA	AA	AA
AX-123944333	---	GG	GG	GG
AX-123944334	TT	CC	CC	CC
AX-123944335	TT	TT	TT	TT
AX-123944336	CC	CC	CC	CC
AX-123944337	---	GG	AA	GG
AX-123944338	CC	TT	TT	TT
AX-123944339	TT	GG	GG	GG
AX-123944340	AA	AA	AA	AA
AX-123944341	CC	CC	CC	CC
AX-123944342	TT	TT	TT	TT
AX-123944343	TC	TT	TT	TT
AX-123944344	TT	TT	TT	TT
AX-123944345	GG	AA	AA	AA
AX-123944346	CC	TC	TC	TC
AX-123944347	AA	AA	AA	AA
AX-123944348	GG	AA	AA	AA
AX-123944349	GG	---	AA	AA
AX-123944350	AA	AA	AA	AA
AX-123944351	TT	---	---	---
AX-123944352	CC	CC	CC	CC
AX-123944353	AC	AC	AC	AC
AX-123944354	CC	CC	CC	CC
AX-123944355	AC	CC	CC	CC
AX-123944356	CC	CC	CC	CC
AX-123944357	TT	TT	TT	TT
AX-123944358	AA	AA	AA	AA
AX-123944359	CC	CC	CC	CC
AX-123944360	TT	CC	CC	CC
AX-123944361	AA	---	GG	GG
AX-123944362	TT	TT	TT	TT
AX-123944363	CC	TC	TT	TT
AX-123944364	---	TT	TT	TT
AX-123944365	GG	GG	GG	GG
AX-123944366	GG	AG	AA	AA
AX-123944367	AA	AA	AA	AA
AX-123944368	CC	---	---	---
AX-123944369	---	TT	TT	TT
AX-123944370	AA	AA	AA	AA
AX-123944371	CC	---	---	---
AX-123944372	GG	AA	AA	AA
AX-123944373	AA	AG	GG	GG
AX-123944374	---	GG	GG	GG
AX-123944375	AA	AA	AA	AA
AX-123944376	CC	CC	CC	CC
AX-123944377	TT	TT	TT	TT
AX-123944378	CC	TT	TT	TT
AX-123944379	CC	CC	CC	CC
AX-123944380	GG	GG	GG	GG
AX-123944381	CC	TT	TT	TT
AX-123944382	GG	GG	GG	GG
AX-123944383	AA	GG	GG	GG
AX-123944384	AA	AA	AA	AA
AX-123944385	GG	GG	GG	GG
AX-123944386	TT	TT	TT	TT
AX-123944387	CC	TT	TT	TT
AX-123944388	GG	---	GG	GG
AX-123944389	TT	GG	GG	GG
AX-123944390	TT	CC	CC	CC
AX-123944391	AG	---	---	AG
AX-123944392	TT	CC	CC	CC
AX-123944393	CC	CC	CC	CC
AX-123944394	AC	CC	CC	CC
AX-123944395	AA	GG	GG	GG
AX-123944396	TT	TT	TT	TT
AX-123944397	GG	GG	GG	GG
AX-123944398	CC	CC	CC	CC
AX-123944399	CC	CC	CC	CC
AX-123944400	TT	TT	TT	TT
AX-123944401	GG	AG	AG	AG
AX-123944402	CC	TT	TT	TT
AX-123944403	---	---	---	---
AX-123944404	CC	CC	CC	CC
AX-123944405	AA	GG	GG	GG
AX-123944406	GG	GG	GG	GG
AX-123944407	AA	GG	GG	GG
AX-123944408	AA	AA	AA	AA
AX-123944409	AA	GG	GG	GG
AX-123944410	TT	TT	TT	TT
AX-123944411	GG	TT	TT	TT
AX-123944412	GG	GG	GG	GG
AX-123944413	AA	AA	AA	AA
AX-123944414	AA	AA	AA	AA
AX-123944415	---	---	---	---
AX-123944416	CC	CC	CC	CC
AX-123944417	TT	TC	TC	TC
AX-123944418	TT	TT	TT	TT
AX-123944419	TG	TG	TT	TG
AX-123944420	AA	AA	AA	AA
AX-123944421	---	AA	AA	AA
AX-123944422	GG	TT	TT	TT
AX-123944423	GG	AA	GG	AA
AX-123944424	CC	---	CC	---
AX-123944425	GG	AA	GG	AA
AX-123944426	CC	CC	CC	CC
AX-123944427	TT	TC	TC	TC
AX-123944428	TT	TT	TT	TT
AX-123944429	TT	TT	TT	TT
AX-123944430	TT	TT	TT	TT
AX-123944431	TT	CC	CC	CC
AX-123944432	GG	---	AA	AA
AX-123944433	CC	---	CC	CC
AX-123944434	TT	TT	TT	TT
AX-123944435	---	TC	TC	TC
AX-123944436	GG	AA	AA	AA
AX-123944437	AA	GG	GG	GG
AX-123944438	---	TT	TT	TT
AX-123944439	AA	GG	GG	GG
AX-123944440	GG	GG	GG	GG
AX-123944441	GG	GG	GG	GG
AX-123944442	---	---	AA	AA
AX-123944443	CC	TT	TT	TT
AX-123944444	AA	AA	AA	AA
AX-123944445	TC	CC	TT	CC
AX-123944446	GG	GG	GG	GG
AX-123944447	TT	CC	TT	CC
AX-123944448	CC	CC	AA	CC
AX-123944449	GG	---	AG	---
AX-123944450	CC	---	---	---
AX-123944451	AA	AA	AA	AA
AX-123944452	AA	AA	---	AG
AX-123944453	TT	TT	TT	TT
AX-123944454	TT	TC	TT	CC
AX-123944455	AA	AA	AA	AA
AX-123944456	GG	---	AA	GG
AX-123944457	AA	AA	AA	AA
AX-123944458	CC	TT	TT	TT
AX-123944459	---	CC	CC	---
AX-123944460	GG	---	---	AG
AX-123944461	CC	TT	CC	TT
AX-123944462	TC	---	TC	TC
AX-123944463	TC	CC	CC	CC
AX-123944464	GG	TG	TG	TG
AX-123944465	TT	TT	TT	TT
AX-123944466	CC	CC	CC	CC
AX-123944467	CC	CC	CC	CC
AX-123944468	GG	GG	GG	GG
AX-123944469	CC	CC	CC	CC
AX-123944470	GG	AG	AG	---
AX-123944471	AA	GG	GG	GG
AX-123944472	TT	---	---	---
AX-123944473	TT	CC	CC	CC
AX-123944474	CC	CC	CC	CC
AX-123944475	TT	CC	CC	CC
AX-123944476	GG	TG	---	---
AX-123944477	TT	TT	TT	TT
AX-123944478	GG	AA	AA	AA
AX-123944479	CC	CC	CC	CC
AX-123944480	CC	CC	CC	CC
AX-123944481	---	AA	AA	AG
AX-123944482	TG	TG	TG	TG
AX-123944483	---	TT	TT	TT
AX-123944484	GG	AA	AA	AA
AX-123944485	TC	---	TC	---
AX-123944486	TC	TT	TT	TT
AX-123944487	CC	CC	CC	CC
AX-123944488	GG	GG	GG	GG
AX-123944489	AA	---	GG	GG
AX-123944490	TT	TT	TT	TT
AX-123944491	GG	AA	AA	AA
AX-123944492	AA	CC	CC	CC
AX-123944493	TT	TT	TT	TT
AX-123944494	CC	CC	CC	CC
AX-123944495	AA	AA	AA	AA
AX-123944496	GG	AA	AA	AA
AX-123944497	TT	TT	TT	TT
AX-123944498	CC	CC	CC	CC
AX-123944499	GG	GG	GG	GG
AX-123944500	GG	GG	GG	GG
AX-123944501	CC	CC	CC	CC
AX-123944502	AA	GG	GG	GG
AX-123944503	TT	CC	CC	CC
AX-123944504	---	TT	TT	TT
AX-123944505	CC	CC	CC	CC
AX-123944506	CC	TT	TT	TT
AX-123944507	TT	TT	TT	TT
AX-123944508	CC	CC	CC	CC
AX-123944509	GG	GG	GG	GG
AX-123944510	GG	GG	GG	GG
AX-123944511	TT	TT	TT	TT
AX-123944512	CC	TT	TT	TT
AX-123944513	TT	TC	TT	TT
AX-123944514	AA	AG	AG	AG
AX-123944515	GG	GG	GG	GG
AX-123944516	CC	---	CC	CC
AX-123944517	AA	AA	AA	AA
AX-123944518	GG	GG	GG	GG
AX-123944519	GG	GG	GG	GG
AX-123944520	CC	CC	CC	CC
AX-123944521	GG	AA	AA	AA
AX-123944522	GG	GG	GG	GG
AX-123944523	CC	CC	CC	CC
AX-123944524	AA	GG	GG	GG
AX-123944525	AA	GG	GG	GG
AX-123944526	AG	AG	AG	AG
AX-123944527	AA	AA	AA	AA
AX-123944528	AA	AA	AA	AA
AX-123944529	TC	CC	CC	CC
AX-123944530	AA	AA	AA	AA
AX-123944531	AA	AA	AA	AA
AX-123944532	AG	GG	AG	AA
AX-123944533	AA	CC	AA	AA
AX-123944534	CC	CC	CC	CC
AX-123944535	AA	AA	AA	AA
AX-123944536	TC	TT	TC	TC
AX-123944537	AA	GG	AA	GG
AX-123944538	TT	CC	TT	CC
AX-123944539	CC	---	CC	TT
AX-123944540	TT	TT	TT	TT
AX-123944541	CC	AA	CC	AA
AX-123944542	TC	TT	TC	TT
AX-123944543	CC	CC	CC	CC
AX-123944544	AA	GG	AA	GG
AX-123944545	GG	GG	GG	GG
AX-123944546	AA	AG	AA	AG
AX-123944547	AG	AG	AG	AG
AX-123944548	TT	TT	TT	TT
AX-123944549	AA	GG	GG	GG
AX-123944550	---	---	---	---
AX-123944551	GG	AA	GG	AA
AX-123944552	TT	GG	GG	GG
AX-123944553	TT	TT	TT	TT
AX-123944554	GG	AA	AA	AA
AX-123944555	TT	GG	GG	GG
AX-123944556	AA	GG	GG	GG
AX-123944557	AA	AA	AA	AA
AX-123944558	CC	TT	TT	TT
AX-123944559	CC	TT	TT	TT
AX-123944560	AG	AA	AA	AA
AX-123944561	CC	AA	AA	AA
AX-123944562	GG	AA	AA	AA
AX-123944563	GG	GG	GG	GG
AX-123944564	AG	AA	AG	AA
AX-123944565	CC	TC	TT	TT
AX-123944566	CC	CC	TT	CC
AX-123944567	GG	GG	GG	GG
AX-123944568	TT	TT	TT	TT
AX-123944569	CC	TT	TT	TT
AX-123944570	TT	TT	TT	TT
AX-123944571	TT	TT	GG	TT
AX-123944572	TT	CC	CC	CC
AX-123944573	CC	CC	TC	CC
AX-123944574	GG	---	GG	AA
AX-123944575	CC	TT	TT	TT
AX-123944576	AA	CC	---	CC
AX-123944577	TT	TT	TT	TT
AX-123944578	TT	TT	TT	TT
AX-123944579	---	TC	TT	TC
AX-123944580	TC	TC	TC	TC
AX-123944581	AA	AA	---	---
AX-123944582	TT	GG	GG	GG
AX-123944583	TC	TT	TT	TT
AX-123944584	AA	AA	AA	AA
AX-123944585	CC	---	CC	CC
AX-123944586	---	TC	TT	TT
AX-123944587	---	CC	CC	CC
AX-123944588	CC	TC	TC	TC
AX-123944589	---	CC	CC	CC
AX-123944590	AA	AA	AA	AA
AX-123944591	GG	GG	GG	GG
AX-123944592	TT	TT	TT	TT
AX-123944593	TT	TT	TT	TT
AX-123944594	TT	GG	GG	GG
AX-123944595	GG	GG	GG	GG
AX-123944596	GG	TT	TT	TT
AX-123944597	GG	GG	---	---
AX-123944598	GG	GG	GG	GG
AX-123944599	AA	AA	AA	AA
AX-123944600	---	CC	CC	CC
AX-123944601	TT	GG	GG	GG
AX-123944602	TT	TT	TT	TT
AX-123944603	CC	CC	CC	CC
AX-123944604	AA	GG	GG	GG
AX-123944605	AA	AG	AG	AG
AX-123944606	GG	AA	AA	AA
AX-123944607	CC	CC	CC	CC
AX-123944608	TT	TT	TT	TT
AX-123944609	CC	TT	TT	TT
AX-123944610	GG	GG	GG	GG
AX-123944611	GG	AG	---	---
AX-123944612	GG	GG	GG	AG
AX-123944613	TC	TC	TC	TC
AX-123944614	TT	TT	TT	TT
AX-123944615	GG	TT	TT	TT
AX-123944616	GG	GG	GG	GG
AX-123944617	TT	CC	CC	CC
AX-123944618	AA	AA	AA	AA
AX-123944619	TT	---	TT	TT
AX-123944620	GG	---	AA	AA
AX-123944621	TT	TT	TT	TT
AX-123944622	AA	AA	AA	AA
AX-123944623	GG	GG	GG	GG
AX-123944624	CC	TC	CC	CC
AX-123944625	AG	AG	AG	AG
AX-123944626	TT	CC	CC	CC
AX-123944627	GG	AG	AG	AG
AX-123944628	CC	TT	TT	TT
AX-123944629	GG	---	---	---
AX-123944630	CC	CC	CC	CC
AX-123944631	GG	GG	GG	GG
AX-123944632	TT	TG	TT	TT
AX-123944633	CC	AA	AA	AA
AX-123944634	CC	CC	CC	CC
AX-123944635	AA	GG	GG	GG
AX-123944636	---	TT	TT	TT
AX-123944637	CC	AA	AA	AA
AX-123944638	CC	CC	CC	CC
AX-123944639	TT	CC	CC	CC
AX-123944640	TT	---	TT	TT
AX-123944641	TT	TT	TT	TT
AX-123944642	AA	AA	AA	AA
AX-123944643	TT	TT	TT	TT
AX-123944644	AA	GG	GG	GG
AX-123944645	CC	CC	CC	CC
AX-123944646	CC	CC	CC	CC
AX-123944647	AA	GG	GG	GG
AX-123944648	GG	GG	---	GG
AX-123944649	CC	AA	AA	AA
AX-123944650	GG	GG	GG	GG
AX-123944651	AG	AG	AG	AG
AX-123944652	AA	AA	AA	AA
AX-123944653	TT	TT	TT	TT
AX-123944654	AA	AA	AA	AA
AX-123944655	GG	AA	AA	AA
AX-123944656	TT	GG	GG	GG
AX-123944657	CC	---	---	---
AX-123944658	GG	GG	GG	GG
AX-123944659	GG	AG	AG	AG
AX-123944660	TT	TT	TT	TT
AX-123944661	TT	---	---	TT
AX-123944662	---	AG	AA	AA
AX-123944663	---	CC	CC	CC
AX-123944664	GG	TG	TT	TT
AX-123944665	TT	CC	CC	CC
AX-123944666	GG	AA	AA	AA
AX-123944667	AA	GG	GG	GG
AX-123944668	AA	GG	GG	GG
AX-123944669	AG	AG	---	---
AX-123944670	CC	CC	CC	CC
AX-123944671	GG	AG	AA	AG
AX-123944672	CC	---	AC	AC
AX-123944673	CC	TC	TC	TC
AX-123944674	AA	AA	AA	AA
AX-123944675	GG	GG	GG	GG
AX-123944676	TT	TT	TT	TT
AX-123944677	AA	AA	AA	AA
AX-123944678	CC	---	TT	TT
AX-123944679	TT	TT	TT	TT
AX-123944680	TT	TC	CC	CC
AX-123944681	CC	CC	CC	CC
AX-123944682	AA	AA	AA	AA
AX-123944683	TT	CC	CC	CC
AX-123944684	AC	AC	AC	AC
AX-123944685	TC	TC	TC	TC
AX-123944686	TT	CC	CC	CC
AX-123944687	CC	CC	CC	CC
AX-123944688	TT	CC	CC	CC
AX-123944689	CC	CC	CC	CC
AX-123944690	GG	AG	AG	AG
AX-123944691	CC	CC	CC	CC
AX-123944692	AA	GG	GG	GG
AX-123944693	AG	GG	GG	GG
AX-123944694	AA	AA	AA	AA
AX-123944695	CC	CC	CC	CC
AX-123944696	TT	TT	TT	TT
AX-123944697	AA	CC	CC	CC
AX-123944698	TT	TT	TT	TT
AX-123944699	TT	TT	TT	TT
AX-123944700	GG	GG	GG	GG
AX-123944701	TT	GG	GG	GG
AX-123944702	TT	CC	CC	CC
AX-123944703	GG	GG	GG	GG
AX-123944704	AA	AA	AA	AA
AX-123944705	GG	GG	GG	GG
AX-123944706	AA	AG	AA	AA
AX-123944707	CC	CC	CC	CC
AX-123944708	AA	AA	AA	AA
AX-123944709	TT	TT	TT	TT
AX-123944710	GG	GG	GG	GG
AX-123944711	GG	GG	GG	GG
AX-123944712	GG	TG	GG	---
AX-123944713	TT	TT	TT	---
AX-123944714	AG	AG	AG	AG
AX-123944715	GG	TG	TT	TT
AX-123944716	TG	---	TT	TT
AX-123944717	AA	GG	GG	GG
AX-123944718	CC	TT	TT	TT
AX-123944719	CC	TT	TT	TT
AX-123944720	CC	CC	CC	CC
AX-123944721	GG	GG	---	---
AX-123944722	TT	TC	TT	TT
AX-123944723	CC	TC	CC	CC
AX-123944724	TC	---	TC	TC
AX-123944725	TT	CC	CC	CC
AX-123944726	---	CC	CC	CC
AX-123944727	GG	GG	GG	GG
AX-123944728	TT	GG	GG	GG
AX-123944729	TC	TC	TT	TT
AX-123944730	TT	TG	TG	TG
AX-123944731	TT	TT	TT	TT
AX-123944732	AA	AA	AA	AA
AX-123944733	GG	AA	AA	AA
AX-123944734	TT	CC	CC	CC
AX-123944735	GG	AG	AA	AA
AX-123944736	TT	TC	TT	TT
AX-123944737	CC	TT	TT	TT
AX-123944738	GG	GG	GG	GG
AX-123944739	GG	AG	---	AG
AX-123944740	TT	GG	GG	GG
AX-123944741	CC	CC	CC	CC
AX-123944742	GG	GG	GG	GG
AX-123944743	GG	AA	GG	GG
AX-123944744	AA	---	AA	AA
AX-123944745	TT	CC	TT	TT
AX-123944746	AA	AA	AA	AA
AX-123944747	AG	GG	GG	AA
AX-123944748	GG	GG	GG	GG
AX-123944749	TT	TT	TT	TT
AX-123944750	AA	AA	AA	AA
AX-123944751	AA	GG	GG	GG
AX-123944752	GG	TT	TT	TT
AX-123944753	AC	CC	CC	CC
AX-123944754	GG	GG	GG	GG
AX-123944755	GG	GG	GG	GG
AX-123944756	TT	TT	TT	TT
AX-123944757	GG	GG	GG	GG
AX-123944758	TT	---	TT	TT
AX-123944759	TT	---	TC	TC
AX-123944760	CC	CC	CC	CC
AX-123944761	TT	TT	TT	TT
AX-123944762	CC	TT	TT	TT
AX-123944763	CC	CC	CC	CC
AX-123944764	TG	TG	TG	TG
AX-123944765	TT	CC	---	---
AX-123944766	AA	AA	AA	AA
AX-123944767	TT	CC	CC	CC
AX-123944768	CC	CC	CC	CC
AX-123944769	CC	CC	CC	CC
AX-123944770	GG	GG	GG	GG
AX-123944771	CC	CC	CC	CC
AX-123944772	TT	CC	CC	CC
AX-123944773	CC	TT	TT	TT
AX-123944774	AA	AA	AG	---
AX-123944775	GG	GG	GG	GG
AX-123944776	TC	CC	CC	CC
AX-123944777	GG	---	TT	TT
AX-123944778	GG	GG	GG	GG
AX-123944779	AA	---	AA	AA
AX-123944780	TT	CC	CC	CC
AX-123944781	GG	GG	GG	GG
AX-123944782	AA	GG	GG	GG
AX-123944783	AG	AG	---	AG
AX-123944784	CC	AA	AA	AA
AX-123944785	AA	AA	AA	AA
AX-123944786	CC	AA	AA	AA
AX-123944787	TT	TT	TT	TT
AX-123944788	TC	TC	TC	TC
AX-123944789	TT	CC	CC	CC
AX-123944790	TT	TT	TT	TT
AX-123944791	---	---	---	---
AX-123944792	---	CC	CC	CC
AX-123944793	AA	---	AA	AA
AX-123944794	CC	CC	CC	CC
AX-123944795	AG	AA	AA	AA
AX-123944796	CC	TT	TT	TT
AX-123944797	AA	GG	GG	GG
AX-123944798	GG	AA	AA	AA
AX-123944799	TT	TT	TT	TT
AX-123944800	TC	TT	TT	TT
AX-123944801	GG	AA	AA	AA
AX-123944802	GG	---	---	---
AX-123944803	CC	TT	TT	TT
AX-123944804	TT	TT	TT	TT
AX-123944805	GG	GG	AG	AG
AX-123944806	CC	---	CC	CC
AX-123944807	TT	TC	TC	TC
AX-123944808	CC	CC	CC	CC
AX-123944809	AA	AG	AG	GG
AX-123944810	CC	CC	CC	CC
AX-123944811	---	AA	AA	AA
AX-123944812	AA	AA	AA	AA
AX-123944813	GG	GG	GG	GG
AX-123944814	TT	TC	TT	TT
AX-123944815	CC	---	TT	TT
AX-123944816	CC	CC	CC	CC
AX-123944817	AA	AA	AA	AA
AX-123944818	TT	CC	CC	CC
AX-123944819	TC	TT	CC	CC
AX-123944820	TT	TT	TT	TT
AX-123944821	GG	AG	AA	AA
AX-123944822	TT	CC	CC	CC
AX-123944823	AG	GG	GG	---
AX-123944824	CC	TT	TT	TT
AX-123944825	GG	---	GG	GG
AX-123944826	GG	AA	AA	AA
AX-123944827	GG	GG	GG	GG
AX-123944828	TC	CC	CC	CC
AX-123944829	GG	GG	GG	GG
AX-123944830	CC	TT	TT	TT
AX-123944831	CC	CC	CC	CC
AX-123944832	TC	TC	CC	TC
AX-123944833	AA	GG	GG	GG
AX-123944834	AG	AA	AA	AA
AX-123944835	CC	AA	AA	AA
AX-123944836	AA	AA	AA	AA
AX-123944837	TC	TT	TT	TT
AX-123944838	TT	TT	TT	TT
AX-123944839	GG	GG	GG	GG
AX-123944840	TT	TT	TT	TT
AX-123944841	GG	GG	GG	GG
AX-123944842	CC	AA	AA	AA
AX-123944843	TT	GG	GG	GG
AX-123944844	CC	TT	TT	TT
AX-123944845	CC	---	TT	TT
AX-123944846	AA	AA	AA	AA
AX-123944847	TT	---	---	---
AX-123944848	TC	TT	TT	TT
AX-123944849	CC	---	TT	TT
AX-123944850	AA	AA	AA	AA
AX-123944851	GG	GG	---	---
AX-123944852	GG	GG	GG	GG
AX-123944853	GG	AA	AA	AA
AX-123944854	GG	GG	GG	GG
AX-123944855	CC	CC	CC	CC
AX-123944856	TC	---	TC	TC
AX-123944857	GG	GG	GG	GG
AX-123944858	GG	GG	GG	GG
AX-123944859	GG	---	GG	GG
AX-123944860	CC	CC	CC	CC
AX-123944861	GG	---	GG	---
AX-123944862	CC	CC	---	CC
AX-123944863	TT	CC	TT	---
AX-123944864	TC	TC	TC	TC
AX-123944865	TT	TT	TT	TT
AX-123944866	AA	AA	AA	AA
AX-123944867	GG	GG	GG	GG
AX-123944868	TT	CC	CC	TT
AX-123944869	GG	GG	GG	GG
AX-123944870	CC	CC	CC	CC
AX-123944871	AA	AA	AA	AA
AX-123944872	GG	AA	AA	AA
AX-123944873	AA	AA	AA	AA
AX-123944874	CC	CC	CC	CC
AX-123944875	GG	AG	AG	AG
AX-123944876	CC	CC	CC	CC
AX-123944877	AA	---	GG	GG
AX-123944878	GG	GG	GG	GG
AX-123944879	GG	TT	TT	TT
AX-123944880	---	TT	TT	---
AX-123944881	AA	AG	AA	---
AX-123944882	GG	GG	GG	GG
AX-123944883	AG	GG	GG	GG
AX-123944884	TT	TT	TT	TT
AX-123944885	AA	GG	GG	GG
AX-123944886	GG	GG	GG	GG
AX-123944887	GG	GG	GG	GG
AX-123944888	GG	GG	GG	GG
AX-123944889	TC	TT	TT	TC
AX-123944890	AA	---	---	AA
AX-123944891	TT	---	---	---
AX-123944892	AA	AA	AA	AA
AX-123944893	CC	CC	CC	CC
AX-123944894	CC	CC	CC	CC
AX-123944895	GG	AA	AA	AA
AX-123944896	GG	---	---	---
AX-123944897	AA	GG	GG	GG
AX-123944898	TT	---	CC	CC
AX-123944899	TT	TT	TT	TT
AX-123944900	CC	CC	CC	CC
AX-123944901	AA	CC	CC	CC
AX-123944902	TT	TC	TT	TT
AX-123944903	AA	GG	GG	GG
AX-123944904	GG	AA	AA	AA
AX-123944905	TT	CC	CC	CC
AX-123944906	TT	CC	CC	CC
AX-123944907	GG	AG	GG	GG
AX-123944908	TT	TT	TT	TT
AX-123944909	AG	GG	GG	GG
AX-123944910	AA	AA	AA	AA
AX-123944911	AG	---	AG	AG
AX-123944912	AA	AA	AA	AA
AX-123944913	CC	AA	AA	AA
AX-123944914	AA	AA	AA	AA
AX-123944915	AA	GG	GG	GG
AX-123944916	TT	TT	TT	TT
AX-123944917	TT	CC	CC	CC
AX-123944918	CC	CC	CC	CC
AX-123944919	GG	AG	AG	AG
AX-123944920	CC	CC	CC	CC
AX-123944921	CC	CC	CC	CC
AX-123944922	GG	AA	AA	AA
AX-123944923	TT	TT	TT	TT
AX-123944924	TT	TT	TT	TT
AX-123944925	TT	TG	TG	TG
AX-123944926	CC	CC	CC	CC
AX-123944927	AA	AA	AA	AA
AX-123944928	GG	GG	GG	GG
AX-123944929	AA	GG	GG	GG
AX-123944930	CC	AC	CC	CC
AX-123944931	AA	CC	CC	CC
AX-123944932	GG	---	TT	TT
AX-123944933	GG	---	GG	GG
AX-123944934	TT	CC	CC	CC
AX-123944935	---	GG	GG	GG
AX-123944936	AC	AA	AC	AC
AX-123944937	TC	TT	TT	TT
AX-123944938	CC	---	CC	CC
AX-123944939	GG	GG	GG	GG
AX-123944940	AA	---	AA	AA
AX-123944941	CC	CC	---	---
AX-123944942	AA	GG	GG	GG
AX-123944943	AA	AA	AA	AA
AX-123944944	GG	GG	GG	GG
AX-123944945	AA	AA	AA	AA
AX-123944946	AA	AA	AA	AA
AX-123944947	TT	TT	TT	TT
AX-123944948	TT	TT	TT	TT
AX-123944949	CC	TT	TT	TT
AX-123944950	AC	AA	AA	AA
AX-123944951	GG	AA	AA	AA
AX-123944952	CC	TC	---	---
AX-123944953	CC	CC	CC	CC
AX-123944954	AA	AA	AA	AA
AX-123944955	GG	AA	AA	AA
AX-123944956	AA	AA	AA	AA
AX-123944957	AG	GG	AG	GG
AX-123944958	TT	GG	GG	GG
AX-123944959	CC	AA	AA	AA
AX-123944960	TT	TT	TT	TT
AX-123944961	TT	---	---	---
AX-123944962	GG	TG	TG	TG
AX-123944963	TT	CC	CC	CC
AX-123944964	CC	TT	TT	TT
AX-123944965	AA	AA	AA	AA
AX-123944966	CC	AA	AA	AA
AX-123944967	TT	---	TT	TT
AX-123944968	GG	AA	GG	GG
AX-123944969	AG	AG	AG	AG
AX-123944970	TC	TT	TT	---
AX-123944971	AA	---	---	---
AX-123944972	AA	CC	CC	CC
AX-123944973	AA	AG	AG	AG
AX-123944974	AA	GG	GG	GG
AX-123944975	GG	GG	GG	GG
AX-123944976	GG	---	AA	AA
AX-123944977	CC	CC	CC	CC
AX-123944978	GG	GG	GG	GG
AX-123944979	CC	TT	TT	TT
AX-123944980	GG	AA	AA	AA
AX-123944981	AA	AA	AA	AA
AX-123944982	AA	---	AA	AA
AX-123944983	AA	AA	AA	AA
AX-123944984	TT	TT	TT	TT
AX-123944985	AG	GG	GG	GG
AX-123944986	CC	TT	TT	TT
AX-123944987	AA	CC	CC	CC
AX-123944988	CC	TC	---	---
AX-123944989	TT	TC	TT	TT
AX-123944990	AA	AA	AA	AA
AX-123944991	AA	AA	AA	AA
AX-123944992	GG	GG	GG	GG
AX-123944993	GG	GG	GG	GG
AX-123944994	AA	AA	AA	AA
AX-123944995	TT	TT	TT	TT
AX-123944996	---	---	GG	GG
AX-123944997	CC	---	---	---
AX-123944998	TT	CC	CC	CC
AX-123944999	AA	AA	AA	AA
AX-123945000	TT	TT	TT	TT
AX-123945001	GG	GG	GG	GG
AX-123945002	CC	CC	CC	CC
AX-123945003	TC	CC	CC	CC
AX-123945004	TT	CC	CC	CC
AX-123945005	GG	GG	GG	GG
AX-123945006	CC	TT	TT	TT
AX-123945007	GG	GG	GG	GG
AX-123945008	CC	CC	CC	CC
AX-123945009	CC	CC	CC	CC
AX-123945010	TG	TG	TT	TT
AX-123945011	TT	TT	TT	TT
AX-123945012	GG	AA	AA	AA
AX-123945013	TT	TT	TT	TT
AX-123945014	TT	TT	TT	TT
AX-123945015	GG	AG	AG	AG
AX-123945016	AA	GG	GG	GG
AX-123945017	TT	CC	CC	CC
AX-123945018	GG	GG	GG	GG
AX-123945019	TT	CC	CC	CC
AX-123945020	GG	AA	AA	AA
AX-123945021	TT	CC	CC	CC
AX-123945022	AG	GG	GG	GG
AX-123945023	GG	GG	GG	GG
AX-123945024	AA	GG	GG	GG
AX-123945025	TT	TT	TT	TT
AX-123945026	---	CC	CC	CC
AX-123945027	CC	CC	CC	CC
AX-123945028	CC	AC	AC	AC
AX-123945029	TT	CC	CC	CC
AX-123945030	AG	GG	GG	GG
AX-123945031	TT	CC	CC	CC
AX-123945032	GG	GG	GG	GG
AX-123945033	GG	GG	GG	GG
AX-123945034	TT	---	TG	---
AX-123945035	CC	TT	TT	TT
AX-123945036	TT	CC	CC	CC
AX-123945037	CC	CC	CC	CC
AX-123945038	TG	GG	GG	GG
AX-123945039	TT	TT	TT	TT
AX-123945040	---	---	---	---
AX-123945041	---	CC	CC	CC
AX-123945042	TT	TT	TT	TT
AX-123945043	GG	AA	AA	AA
AX-123945044	CC	TT	TT	TT
AX-123945045	AA	GG	GG	GG
AX-123945046	CC	CC	CC	CC
AX-123945047	AA	AA	AA	AA
AX-123945048	GG	---	GG	GG
AX-123945049	GG	GG	GG	GG
AX-123945050	GG	GG	GG	GG
AX-123945051	AA	AG	AG	AG
AX-123945052	CC	CC	CC	CC
AX-123945053	AA	AA	AA	AA
AX-123945054	AA	AG	GG	GG
AX-123945055	TT	CC	CC	CC
AX-123945056	GG	GG	GG	GG
AX-123945057	AA	GG	AA	GG
AX-123945058	GG	GG	GG	GG
AX-123945059	AA	AA	AA	AA
AX-123945060	GG	GG	GG	GG
AX-123945061	TT	TT	TT	TT
AX-123945062	CC	AA	AA	AA
AX-123945063	CC	AC	---	AC
AX-123945064	CC	CC	CC	CC
AX-123945065	TT	TT	TT	TT
AX-123945066	TT	---	TT	TT
AX-123945067	TT	TT	TT	TT
AX-123945068	GG	AA	AA	AA
AX-123945069	AA	AA	AA	AA
AX-123945070	CC	TT	TT	TT
AX-123945071	TT	TC	TT	TT
AX-123945072	TT	---	CC	CC
AX-123945073	CC	TT	TT	TT
AX-123945074	TT	GG	---	---
AX-123945075	CC	CC	CC	CC
AX-123945076	CC	CC	CC	CC
AX-123945077	TG	GG	GG	GG
AX-123945078	CC	CC	CC	CC
AX-123945079	CC	TT	TT	TT
AX-123945080	CC	TT	TT	TT
AX-123945081	TT	CC	CC	CC
AX-123945082	TT	CC	CC	CC
AX-123945083	---	TC	TT	---
AX-123945084	AA	AG	GG	GG
AX-123945085	AA	AA	AA	AA
AX-123945086	TT	CC	CC	CC
AX-123945087	TT	TT	TT	TT
AX-123945088	TT	GG	GG	GG
AX-123945089	TT	CC	CC	CC
AX-123945090	GG	AA	AA	AA
AX-123945091	TT	CC	CC	CC
AX-123945092	CC	---	AA	AA
AX-123945093	TT	TT	TT	TT
AX-123945094	TT	TT	TT	TT
AX-123945095	CC	CC	CC	CC
AX-123945096	TT	TT	TT	TT
AX-123945097	GG	GG	GG	GG
AX-123945098	---	---	---	---
AX-123945099	GG	GG	GG	GG
AX-123945100	CC	---	TC	TC
AX-123945101	GG	AA	AA	AA
AX-123945102	CC	TT	TT	TT
AX-123945103	GG	AA	AA	AA
AX-123945104	CC	TT	TT	TT
AX-123945105	GG	GG	GG	GG
AX-123945106	AA	AA	AA	AA
AX-123945107	GG	GG	GG	GG
AX-123945108	TT	TT	TT	TT
AX-123945109	TT	TT	TT	TT
AX-123945110	---	CC	CC	CC
AX-123945111	GG	GG	GG	GG
AX-123945112	TT	GG	GG	GG
AX-123945113	AA	AG	AG	---
AX-123945114	GG	AG	AA	AA
AX-123945115	AA	AA	AA	AA
AX-123945116	TT	CC	CC	CC
AX-123945117	TT	CC	CC	CC
AX-123945118	---	AC	AC	AC
AX-123945119	CC	CC	CC	CC
AX-123945120	GG	GG	GG	GG
AX-123945121	AG	AG	AA	AA
AX-123945122	CC	CC	CC	CC
AX-123945123	AG	AA	AA	AA
AX-123945124	CC	TT	TT	TT
AX-123945125	GG	AA	AA	AA
AX-123945126	AA	GG	GG	GG
AX-123945127	GG	TT	TT	TT
AX-123945128	TT	TT	TT	TT
AX-123945129	AA	AA	AA	AA
AX-123945130	GG	GG	GG	GG
AX-123945131	TT	TC	TC	TC
AX-123945132	CC	---	CC	CC
AX-123945133	AG	AA	AA	AA
AX-123945134	CC	CC	CC	CC
AX-123945135	TT	CC	CC	CC
AX-123945136	AA	GG	GG	GG
AX-123945137	CC	CC	CC	CC
AX-123945138	GG	GG	GG	GG
AX-123945139	AA	AA	AA	AA
AX-123945140	TT	TT	TT	TT
AX-123945141	AA	AA	AA	AA
AX-123945142	GG	GG	GG	GG
AX-123945143	AG	AA	AA	AA
AX-123945144	AG	GG	GG	GG
AX-123945145	GG	GG	GG	GG
AX-123945146	TT	TC	TT	TT
AX-123945147	TT	TT	TT	TT
AX-123945148	GG	AA	AA	AA
AX-123945149	CC	CC	CC	CC
AX-123945150	TT	TT	TT	TT
AX-123945151	GG	GG	GG	GG
AX-123945152	TT	TT	TT	---
AX-123945153	GG	GG	GG	GG
AX-123945154	TT	TT	TT	TT
AX-123945155	AA	AA	AA	AA
AX-123945156	AA	AG	AA	AA
AX-123945157	GG	AG	AG	AG
AX-123945158	TC	---	CC	CC
AX-123945159	AC	---	CC	---
AX-123945160	GG	---	AA	AA
AX-123945161	CC	CC	CC	CC
AX-123945162	GG	AG	AG	AG
AX-123945163	AA	AA	AA	AA
AX-123945164	CC	CC	CC	CC
AX-123945165	CC	CC	CC	CC
AX-123945166	GG	GG	GG	GG
AX-123945167	TT	CC	CC	CC
AX-123945168	AA	AA	AA	AA
AX-123945169	CC	CC	CC	CC
AX-123945170	TT	TT	TT	TT
AX-123945171	TT	TT	TT	TT
AX-123945172	AG	AG	AG	AG
AX-123945173	TT	CC	CC	CC
AX-123945174	TT	TT	TT	TT
AX-123945175	AA	AA	AA	AA
AX-123945176	TT	TT	TT	TT
AX-123945177	AG	AG	AG	AG
AX-123945178	CC	CC	CC	CC
AX-123945179	---	TC	TC	TC
AX-123945180	GG	GG	GG	GG
AX-123945181	GG	AG	AA	AA
AX-123945182	TT	TT	TT	TT
AX-123945183	TC	TC	TC	TC
AX-123945184	GG	AA	AA	AA
AX-123945185	GG	---	---	---
AX-123945186	GG	GG	GG	GG
AX-123945187	AA	CC	CC	CC
AX-123945188	TT	CC	CC	CC
AX-123945189	AG	AG	AG	AG
AX-123945190	CC	TC	TC	TC
AX-123945191	CC	TT	TT	TT
AX-123945192	CC	---	CC	CC
AX-123945193	GG	---	GG	GG
AX-123945194	GG	TT	TT	TT
AX-123945195	AG	GG	AG	AG
AX-123945196	AA	AA	AA	AA
AX-123945197	TC	TT	TT	TT
AX-123945198	CC	---	CC	CC
AX-123945199	---	CC	CC	---
AX-123945200	GG	---	TT	TT
AX-123945201	AA	AA	AA	AA
AX-123945202	CC	TT	TT	TT
AX-123945203	CC	TT	TT	TT
AX-123945204	TT	CC	CC	CC
AX-123945205	CC	TT	TT	TT
AX-123945206	AA	GG	GG	GG
AX-123945207	AG	GG	---	AG
AX-123945208	AA	AA	AA	AA
AX-123945209	GG	---	GG	GG
AX-123945210	AA	AA	AA	AA
AX-123945211	GG	AA	AA	AG
AX-123945212	TT	TT	TT	TT
AX-123945213	AA	---	---	---
AX-123945214	CC	TC	TT	TC
AX-123945215	AC	CC	CC	CC
AX-123945216	AG	AG	AA	AA
AX-123945217	GG	GG	GG	GG
AX-123945218	GG	GG	GG	GG
AX-123945219	CC	AA	AA	AA
AX-123945220	AA	CC	CC	CC
AX-123945221	AA	GG	GG	GG
AX-123945222	GG	AA	AA	AA
AX-123945223	---	---	---	---
AX-123945224	AA	GG	GG	GG
AX-123945225	GG	GG	GG	GG
AX-123945226	GG	AA	AA	AA
AX-123945227	AA	GG	GG	GG
AX-123945228	TT	TT	TT	TT
AX-123945229	AA	GG	GG	GG
AX-123945230	AA	CC	CC	CC
AX-123945231	GG	GG	GG	GG
AX-123945232	TT	TT	TT	TT
AX-123945233	CC	CC	CC	CC
AX-123945234	CC	---	AA	AA
AX-123945235	CC	TT	TT	TT
AX-123945236	TT	GG	GG	GG
AX-123945237	AA	AA	AA	AA
AX-123945238	TT	GG	GG	GG
AX-123945239	CC	CC	CC	CC
AX-123945240	AA	GG	GG	GG
AX-123945241	CC	TT	TT	TT
AX-123945242	CC	CC	CC	CC
AX-123945243	CC	TT	TT	TT
AX-123945244	TT	CC	CC	CC
AX-123945245	TT	TT	TT	TT
AX-123945246	CC	CC	CC	CC
AX-123945247	TT	---	---	---
AX-123945248	CC	CC	CC	CC
AX-123945249	GG	AA	AA	AA
AX-123945250	TT	CC	CC	CC
AX-123945251	AA	AA	AA	AA
AX-123945252	AA	AG	GG	---
AX-123945253	CC	CC	CC	CC
AX-123945254	CC	TT	TT	TT
AX-123945255	---	CC	CC	---
AX-123945256	AG	GG	GG	GG
AX-123945257	GG	AG	AA	AA
AX-123945258	GG	---	AA	AA
AX-123945259	AA	AA	AA	AA
AX-123945260	CC	TT	TT	TT
AX-123945261	GG	GG	GG	GG
AX-123945262	TT	TT	GG	GG
AX-123945263	---	AA	GG	GG
AX-123945264	AA	AA	GG	GG
AX-123945265	CC	CC	CC	CC
AX-123945266	GG	AG	GG	GG
AX-123945267	CC	CC	CC	CC
AX-123945268	CC	TT	TT	TT
AX-123945269	---	CC	CC	CC
AX-123945270	AA	AG	AG	AG
AX-123945271	AA	AA	AA	AA
AX-123945272	GG	---	AA	AG
AX-123945273	AA	CC	CC	CC
AX-123945274	TT	TT	TT	TT
AX-123945275	TC	---	TT	---
AX-123945276	TT	CC	CC	CC
AX-123945277	TT	TT	TT	TT
AX-123945278	CC	TC	TT	TT
AX-123945279	TC	CC	CC	CC
AX-123945280	AA	AA	AA	AA
AX-123945281	GG	TT	TT	TT
AX-123945282	---	CC	CC	CC
AX-123945283	GG	GG	GG	GG
AX-123945284	AA	---	CC	CC
AX-123945285	GG	GG	GG	GG
AX-123945286	CC	CC	CC	CC
AX-123945287	TT	CC	CC	CC
AX-123945288	AA	GG	AA	AA
AX-123945289	CC	---	CC	CC
AX-123945290	TT	CC	TT	TT
AX-123945291	TT	TC	TT	TT
AX-123945292	GG	GG	GG	GG
AX-123945293	GG	---	GG	GG
AX-123945294	TT	CC	TT	TT
AX-123945295	CC	AA	CC	CC
AX-123945296	GG	AA	GG	GG
AX-123945297	TC	---	TT	TT
AX-123945298	AA	GG	GG	GG
AX-123945299	AG	AA	AA	AA
AX-123945300	TC	TT	CC	CC
AX-123945301	CC	---	CC	AC
AX-123945302	GG	GG	GG	GG
AX-123945303	GG	---	AA	AA
AX-123945304	AA	AA	AA	AA
AX-123945305	CC	---	---	---
AX-123945306	TT	TC	TC	TC
AX-123945307	AA	---	AA	AA
AX-123945308	AA	CC	CC	CC
AX-123945309	GG	GG	GG	GG
AX-123945310	CC	CC	CC	CC
AX-123945311	GG	GG	GG	GG
AX-123945312	TT	TT	---	TT
AX-123945313	TT	TT	CC	TT
AX-123945314	CC	---	TT	CC
AX-123945315	AA	AA	GG	AA
AX-123945316	CC	CC	CC	CC
AX-123945317	AA	AA	AA	AA
AX-123945318	GG	---	GG	GG
AX-123945319	CC	TT	TT	TT
AX-123945320	CC	CC	CC	CC
AX-123945321	CC	CC	CC	CC
AX-123945322	GG	GG	GG	GG
AX-123945323	GG	AA	AA	AA
AX-123945324	GG	GG	GG	GG
AX-123945325	GG	GG	GG	GG
AX-123945326	AA	AG	AA	AG
AX-123945327	GG	GG	GG	GG
AX-123945328	GG	AA	GG	AA
AX-123945329	AA	AG	AG	AA
AX-123945330	AA	AA	AA	AA
AX-123945331	CC	CC	CC	CC
AX-123945332	GG	AA	AA	GG
AX-123945333	GG	AA	AA	GG
AX-123945334	TT	TT	TT	TT
AX-123945335	CC	AC	AA	CC
AX-123945336	CC	TT	TT	TC
AX-123945337	AA	---	---	AA
AX-123945338	CC	TT	TT	TC
AX-123945339	AA	AA	AA	AA
AX-123945340	GG	GG	GG	GG
AX-123945341	CC	TT	TT	---
AX-123945342	---	---	---	---
AX-123945343	GG	AA	AA	AA
AX-123945344	---	---	AC	AC
AX-123945345	CC	---	---	---
AX-123945346	CC	TT	TT	TT
AX-123945347	AA	AA	AA	AA
AX-123945348	TC	---	TT	TC
AX-123945349	CC	CC	CC	CC
AX-123945350	AA	GG	GG	GG
AX-123945351	---	TC	---	---
AX-123945352	TT	TT	TT	TT
AX-123945353	CC	CC	CC	CC
AX-123945354	TT	TT	TT	TT
AX-123945355	AA	GG	GG	GG
AX-123945356	CC	CC	CC	AA
AX-123945357	AA	GG	GG	GG
AX-123945358	GG	GG	GG	GG
AX-123945359	CC	CC	CC	CC
AX-123945360	CC	CC	CC	CC
AX-123945361	AA	AA	AA	AA
AX-123945362	AA	AG	AA	AA
AX-123945363	TC	TT	TC	TT
AX-123945364	---	TG	---	TG
AX-123945365	TT	CC	CC	CC
AX-123945366	TT	---	---	---
AX-123945367	TC	CC	CC	CC
AX-123945368	TT	CC	CC	CC
AX-123945369	CC	CC	CC	CC
AX-123945370	AA	GG	GG	GG
AX-123945371	AA	AG	---	---
AX-123945372	AA	AA	AA	AA
AX-123945373	TT	TT	TT	TT
AX-123945374	AA	GG	GG	GG
AX-123945375	TT	TC	TC	TC
AX-123945376	AC	AC	AC	AC
AX-123945377	GG	---	AA	AA
AX-123945378	TC	TT	TT	TT
AX-123945379	TC	---	CC	CC
AX-123945380	GG	AA	AA	AA
AX-123945381	TT	CC	CC	CC
AX-123945382	TT	CC	CC	CC
AX-123945383	AA	AA	AA	AA
AX-123945384	GG	GG	GG	GG
AX-123945385	CC	CC	CC	CC
AX-123945386	AA	GG	GG	GG
AX-123945387	AA	AA	AA	AA
AX-123945388	---	---	TC	TC
AX-123945389	AA	AG	---	AG
AX-123945390	TT	TT	TT	TT
AX-123945391	GG	AA	AA	AA
AX-123945392	TT	TT	TT	TT
AX-123945393	GG	AA	AA	AA
AX-123945394	TT	CC	CC	CC
AX-123945395	CC	---	TT	TT
AX-123945396	GG	AG	AG	AG
AX-123945397	AA	GG	GG	GG
AX-123945398	AA	GG	GG	GG
AX-123945399	---	GG	GG	GG
AX-123945400	TC	---	TC	TC
AX-123945401	CC	CC	CC	CC
AX-123945402	AG	AG	AG	AG
AX-123945403	TT	TT	TT	TT
AX-123945404	CC	CC	---	---
AX-123945405	TT	TT	TT	TT
AX-123945406	CC	CC	CC	CC
AX-123945407	AA	GG	GG	GG
AX-123945408	---	AA	AA	AA
AX-123945409	TC	CC	TC	TC
AX-123945410	CC	AA	AA	AA
AX-123945411	TT	TT	TT	TT
AX-123945412	TT	---	TG	---
AX-123945413	GG	AA	AA	AA
AX-123945414	CC	CC	CC	CC
AX-123945415	TT	CC	CC	CC
AX-123945416	CC	TT	TT	TT
AX-123945417	---	AA	AA	AA
AX-123945418	CC	---	CC	CC
AX-123945419	CC	---	TC	TC
AX-123945420	TT	TC	TC	TC
AX-123945421	TT	CC	CC	CC
AX-123945422	TC	TT	TT	TT
AX-123945423	TT	---	---	---
AX-123945424	TT	TT	TT	TT
AX-123945425	AA	AG	GG	GG
AX-123945426	AA	AA	AA	AA
AX-123945427	AA	AA	AA	AA
AX-123945428	CC	AA	AA	AA
AX-123945429	GG	GG	GG	GG
AX-123945430	TT	CC	CC	CC
AX-123945431	GG	GG	GG	GG
AX-123945432	AA	AG	GG	GG
AX-123945433	GG	---	---	---
AX-123945434	---	CC	CC	CC
AX-123945435	CC	TT	TT	TT
AX-123945436	---	AC	---	AC
AX-123945437	CC	CC	CC	CC
AX-123945438	AA	AA	AA	AA
AX-123945439	---	CC	CC	CC
AX-123945440	AA	GG	GG	GG
AX-123945441	GG	AG	AG	AG
AX-123945442	AA	AG	AA	AA
AX-123945443	---	CC	CC	CC
AX-123945444	TT	TT	TT	TT
AX-123945445	TG	TT	TT	TT
AX-123945446	CC	TT	TT	TT
AX-123945447	CC	---	CC	CC
AX-123945448	AC	CC	CC	CC
AX-123945449	GG	---	AA	AA
AX-123945450	AA	AA	AA	AA
AX-123945451	---	CC	CC	CC
AX-123945452	CC	CC	CC	CC
AX-123945453	GG	GG	GG	GG
AX-123945454	CC	AA	AA	AA
AX-123945455	CC	TT	TT	TT
AX-123945456	TT	TT	TT	TT
AX-123945457	TT	TT	TT	TT
AX-123945458	TT	TT	TT	TT
AX-123945459	AA	AA	AA	AA
AX-123945460	TC	TC	TC	TC
AX-123945461	CC	CC	CC	CC
AX-123945462	GG	GG	GG	GG
AX-123945463	GG	AA	AA	AA
AX-123945464	GG	---	AA	AA
AX-123945465	---	CC	TC	TT
AX-123945466	TT	CC	CC	CC
AX-123945467	AA	---	AA	AA
AX-123945468	TT	TT	TT	TT
AX-123945469	---	TT	TT	TG
AX-123945470	GG	GG	GG	GG
AX-123945471	TT	TC	TC	TC
AX-123945472	GG	GG	GG	GG
AX-123945473	TT	TT	TT	TT
AX-123945474	AA	GG	GG	GG
AX-123945475	AA	GG	GG	GG
AX-123945476	TG	GG	GG	GG
AX-123945477	CC	TT	TT	TT
AX-123945478	GG	GG	GG	GG
AX-123945479	CC	CC	CC	CC
AX-123945480	AA	AG	AA	AA
AX-123945481	CC	CC	CC	CC
AX-123945482	TT	TT	TT	TT
AX-123945483	CC	TT	TT	TT
AX-123945484	AA	---	---	---
AX-123945485	AG	GG	GG	GG
AX-123945486	AG	AG	---	---
AX-123945487	GG	GG	GG	GG
AX-123945488	AC	AC	AC	AC
AX-123945489	CC	CC	CC	CC
AX-123945490	GG	GG	GG	GG
AX-123945491	TC	TC	TT	TT
AX-123945492	---	AA	AA	AA
AX-123945493	GG	AA	AA	AA
AX-123945494	TT	CC	CC	CC
AX-123945495	AA	AA	AA	AA
AX-123945496	GG	AG	GG	GG
AX-123945497	AA	AA	AA	AA
AX-123945498	GG	AA	AA	AA
AX-123945499	CC	---	TT	TT
AX-123945500	---	CC	CC	CC
AX-123945501	---	GG	GG	GG
AX-123945502	TT	TC	TT	TT
AX-123945503	AA	GG	AG	AG
AX-123945504	TC	CC	---	CC
AX-123945505	TT	TT	TT	TT
AX-123945506	CC	AA	AA	AA
AX-123945507	CC	TC	TC	TC
AX-123945508	GG	AA	AA	AA
AX-123945509	TT	TT	TT	TT
AX-123945510	CC	CC	CC	CC
AX-123945511	GG	AG	GG	GG
AX-123945512	AA	GG	GG	GG
AX-123945513	AA	AA	AA	AA
AX-123945514	GG	GG	GG	GG
AX-123945515	AA	GG	GG	GG
AX-123945516	CC	AA	AA	AA
AX-123945517	CC	CC	CC	CC
AX-123945518	TT	TT	TT	TT
AX-123945519	TT	TT	TT	TT
AX-123945520	AA	AA	AA	AA
AX-123945521	GG	AA	AA	AA
AX-123945522	GG	GG	GG	GG
AX-123945523	TC	CC	CC	CC
AX-123945524	GG	GG	GG	GG
AX-123945525	CC	CC	CC	CC
AX-123945526	GG	GG	GG	GG
AX-123945527	CC	CC	AC	AC
AX-123945528	CC	CC	CC	CC
AX-123945529	TT	TT	TT	TT
AX-123945530	GG	---	GG	GG
AX-123945531	AA	AA	AA	AA
AX-123945532	GG	GG	GG	GG
AX-123945533	CC	CC	CC	CC
AX-123945534	GG	GG	GG	GG
AX-123945535	AA	GG	GG	GG
AX-123945536	CC	CC	CC	CC
AX-123945537	TT	CC	CC	CC
AX-123945538	CC	TC	CC	CC
AX-123945539	CC	CC	CC	CC
AX-123945540	TT	TT	TT	TT
AX-123945541	GG	AA	AA	AA
AX-123945542	TT	TC	TC	TC
AX-123945543	GG	---	AA	AA
AX-123945544	---	---	---	TC
AX-123945545	CC	CC	---	---
AX-123945546	GG	AA	AA	AA
AX-123945547	GG	GG	GG	GG
AX-123945548	TT	TT	TT	TT
AX-123945549	AA	GG	GG	GG
AX-123945550	GG	GG	GG	GG
AX-123945551	GG	GG	GG	GG
AX-123945552	AA	AA	AA	AA
AX-123945553	TT	CC	CC	CC
AX-123945554	AG	AG	GG	GG
AX-123945555	TT	TT	TT	TT
AX-123945556	AA	GG	GG	GG
AX-123945557	CC	CC	CC	CC
AX-123945558	AG	---	AG	AG
AX-123945559	GG	AA	AA	AA
AX-123945560	AA	AA	AA	AA
AX-123945561	---	---	---	---
AX-123945562	GG	---	GG	GG
AX-123945563	CC	TC	TC	TC
AX-123945564	CC	CC	CC	CC
AX-123945565	AA	GG	GG	GG
AX-123945566	AC	CC	CC	CC
AX-123945567	AA	AG	AG	AG
AX-123945568	GG	AA	AG	AG
AX-123945569	TT	TC	TT	TT
AX-123945570	CC	CC	CC	CC
AX-123945571	---	CC	CC	CC
AX-123945572	GG	AA	AA	AA
AX-123945573	GG	AA	AA	AA
AX-123945574	---	---	---	---
AX-123945575	CC	CC	CC	CC
AX-123945576	CC	TT	TT	TT
AX-123945577	GG	TG	TT	TG
AX-123945578	GG	GG	GG	GG
AX-123945579	GG	AA	AA	AA
AX-123945580	GG	GG	GG	GG
AX-123945581	CC	AA	AA	AA
AX-123945582	CC	TT	TT	TT
AX-123945583	AA	AA	AA	AA
AX-123945584	GG	TT	TT	TT
AX-123945585	CC	CC	CC	CC
AX-123945586	TT	CC	CC	CC
AX-123945587	AA	AA	AA	AA
AX-123945588	---	---	GG	GG
AX-123945589	AG	AA	AA	AA
AX-123945590	GG	---	AA	AA
AX-123945591	AA	AA	AA	AA
AX-123945592	GG	GG	GG	GG
AX-123945593	GG	AA	AA	AA
AX-123945594	CC	AA	AA	AA
AX-123945595	TT	TT	TT	TT
AX-123945596	CC	CC	CC	CC
AX-123945597	TT	CC	CC	CC
AX-123945598	AA	GG	GG	GG
AX-123945599	CC	CC	CC	CC
AX-123945600	CC	CC	CC	CC
AX-123945601	TT	CC	CC	CC
AX-123945602	GG	GG	GG	GG
AX-123945603	TT	TT	TT	TT
AX-123945604	---	GG	GG	GG
AX-123945605	TC	CC	CC	CC
AX-123945606	AG	AA	AA	AA
AX-123945607	GG	GG	GG	GG
AX-123945608	TT	CC	CC	CC
AX-123945609	TC	TT	TT	TT
AX-123945610	CC	CC	CC	CC
AX-123945611	AA	CC	CC	CC
AX-123945612	CC	CC	CC	CC
AX-123945613	AA	---	AA	AA
AX-123945614	GG	AA	AA	AA
AX-123945615	CC	---	TT	TT
AX-123945616	AA	AA	AA	AA
AX-123945617	CC	CC	CC	CC
AX-123945618	TT	GG	GG	GG
AX-123945619	TT	TT	TT	TT
AX-123945620	TT	TT	TT	TT
AX-123945621	AA	AA	AA	AA
AX-123945622	GG	GG	GG	GG
AX-123945623	CC	---	TT	TT
AX-123945624	CC	CC	CC	CC
AX-123945625	AA	AA	AA	AA
AX-123945626	GG	GG	GG	GG
AX-123945627	TT	---	GG	GG
AX-123945628	TT	TG	TG	TG
AX-123945629	TT	TT	TT	TT
AX-123945630	GG	GG	GG	GG
AX-123945631	CC	CC	CC	CC
AX-123945632	TT	TT	TT	TT
AX-123945633	GG	GG	GG	GG
AX-123945634	CC	CC	CC	CC
AX-123945635	GG	GG	GG	GG
AX-123945636	AA	CC	CC	CC
AX-123945637	AA	AA	AA	AA
AX-123945638	AA	---	GG	GG
AX-123945639	CC	CC	CC	CC
AX-123945640	AA	GG	GG	GG
AX-123945641	AA	AA	AA	AA
AX-123945642	TT	TT	TT	TT
AX-123945643	GG	TT	TT	TT
AX-123945644	AA	GG	GG	GG
AX-123945645	CC	CC	CC	CC
AX-123945646	TT	CC	CC	CC
AX-123945647	AG	---	AA	---
AX-123945648	---	---	AA	---
AX-123945649	GG	AA	AA	AA
AX-123945650	---	TC	TC	---
AX-123945651	GG	TT	TT	TT
AX-123945652	CC	CC	CC	CC
AX-123945653	AG	GG	AG	AG
AX-123945654	TT	CC	CC	CC
AX-123945655	AA	GG	GG	GG
AX-123945656	CC	TT	TT	TT
AX-123945657	TT	CC	CC	CC
AX-123945658	CC	CC	CC	CC
AX-123945659	---	GG	GG	GG
AX-123945660	TG	GG	GG	GG
AX-123945661	GG	GG	GG	GG
AX-123945662	GG	AG	AG	AG
AX-123945663	GG	AG	GG	GG
AX-123945664	AA	AA	AA	AA
AX-123945665	AG	AA	AA	AA
AX-123945666	CC	CC	CC	CC
AX-123945667	TC	CC	CC	CC
AX-123945668	TT	TT	TT	TT
AX-123945669	AA	AA	AA	AA
AX-123945670	TT	TT	TT	TT
AX-123945671	CC	---	CC	CC
AX-123945672	AA	GG	GG	GG
AX-123945673	GG	AA	AA	AA
AX-123945674	TT	TT	TT	TT
AX-123945675	AA	AA	AA	AA
AX-123945676	GG	---	---	---
AX-123945677	GG	GG	GG	GG
AX-123945678	CC	CC	CC	CC
AX-123945679	AA	AA	AA	AA
AX-123945680	GG	GG	GG	GG
AX-123945681	GG	GG	GG	GG
AX-123945682	---	TT	TT	TT
AX-123945683	TT	TG	TT	TT
AX-123945684	TT	TC	TC	TC
AX-123945685	AA	AA	AA	AA
AX-123945686	GG	GG	---	---
AX-123945687	AC	CC	CC	CC
AX-123945688	TT	GG	GG	GG
AX-123945689	TT	TC	TT	TT
AX-123945690	TT	TT	TT	TT
AX-123945691	GG	GG	GG	GG
AX-123945692	GG	GG	GG	GG
AX-123945693	CC	CC	CC	CC
AX-123945694	CC	TT	TT	TT
AX-123945695	TT	TT	TT	TT
AX-123945696	GG	AG	AG	AG
AX-123945697	---	AG	AA	AA
AX-123945698	CC	CC	CC	CC
AX-123945699	TT	TT	TT	TT
AX-123945700	TT	TT	TT	TT
AX-123945701	AA	AA	AA	AA
AX-123945702	GG	GG	GG	GG
AX-123945703	CC	---	CC	CC
AX-123945704	CC	CC	CC	CC
AX-123945705	CC	CC	CC	CC
AX-123945706	CC	CC	CC	CC
AX-123945707	TT	TT	TT	TT
AX-123945708	CC	CC	CC	CC
AX-123945709	AA	---	AA	AA
AX-123945710	AA	GG	GG	GG
AX-123945711	TT	GG	GG	GG
AX-123945712	GG	GG	GG	GG
AX-123945713	TT	TT	TT	TT
AX-123945714	AA	AA	AA	AA
AX-123945715	GG	GG	GG	GG
AX-123945716	CC	CC	CC	CC
AX-123945717	CC	CC	CC	CC
AX-123945718	GG	GG	GG	GG
AX-123945719	AA	AA	AA	AA
AX-123945720	CC	CC	CC	CC
AX-123945721	GG	GG	GG	GG
AX-123945722	AA	AG	---	AG
AX-123945723	GG	GG	GG	GG
AX-123945724	TT	TT	TT	TT
AX-123945725	GG	GG	GG	GG
AX-123945726	---	GG	GG	GG
AX-123945727	CC	CC	CC	CC
AX-123945728	AA	AA	AA	AG
AX-123945729	TC	CC	CC	CC
AX-123945730	AA	CC	CC	CC
AX-123945731	GG	GG	GG	GG
AX-123945732	CC	TC	CC	CC
AX-123945733	AA	AA	AA	AA
AX-123945734	CC	CC	CC	CC
AX-123945735	TT	TT	TT	TT
AX-123945736	TT	TT	TT	TT
AX-123945737	---	GG	GG	GG
AX-123945738	TC	---	---	---
AX-123945739	CC	---	---	---
AX-123945740	---	---	---	---
AX-123945741	CC	CC	CC	CC
AX-123945742	---	---	---	---
AX-123945743	TT	TC	TT	TT
AX-123945744	TT	CC	CC	CC
AX-123945745	AA	AA	AA	AA
AX-123945746	CC	CC	CC	CC
AX-123945747	TT	TT	TT	TT
AX-123945748	GG	GG	GG	GG
AX-123945749	TT	TT	TT	TT
AX-123945750	CC	CC	CC	CC
AX-123945751	AA	AA	AA	AA
AX-123945752	TT	TT	TT	TT
AX-123945753	TC	TT	TT	TT
AX-123945754	TT	TT	TT	TT
AX-123945755	GG	GG	GG	GG
AX-123945756	AA	AA	AA	AA
AX-123945757	GG	GG	GG	GG
AX-123945758	TT	TT	TT	TT
AX-123945759	GG	GG	GG	GG
AX-123945760	AA	AA	AA	AA
AX-123945761	AA	AA	AA	AA
AX-123945762	GG	GG	GG	GG
AX-123945763	AA	AA	AA	AA
AX-123945764	AA	AA	AA	AA
AX-123945765	AA	AA	AA	AA
AX-123945766	CC	CC	CC	CC
AX-123945767	TT	TT	TT	TT
AX-123945768	GG	TT	TT	TT
AX-123945769	AA	AA	AA	AA
AX-123945770	CC	CC	CC	CC
AX-123945771	GG	GG	GG	GG
AX-123945772	---	CG	---	---
AX-123945773	TT	TT	TT	TT
AX-123945774	TT	TC	TC	TC
AX-123945775	CC	TC	TC	TC
AX-123945776	AC	CC	CC	CC
AX-123945777	CC	CC	CC	CC
AX-123945778	AA	GG	GG	GG
AX-123945779	AA	AG	AG	AG
AX-123945780	CC	---	CC	CC
AX-123945781	GG	TG	TG	TG
AX-123945782	TT	TT	TT	TT
AX-123945783	AA	---	AA	AA
AX-123945784	CC	CC	CC	CC
AX-123945785	CC	CC	CC	CC
AX-123945786	CC	CC	CC	CC
AX-123945787	TT	TT	TT	TT
AX-123945788	AA	AA	AA	AA
AX-123945789	AA	AA	AA	AA
AX-123945790	AC	AC	AA	AA
AX-123945791	CC	CC	CC	CC
AX-123945792	CC	CC	CC	CC
AX-123945793	TT	TT	---	TT
AX-123945794	AG	AA	AG	AG
AX-123945795	AA	AA	AA	AA
AX-123945796	CC	CC	CC	CC
AX-123945797	GG	GG	GG	GG
AX-123945798	GG	GG	GG	GG
AX-123945799	CC	CC	CC	CC
AX-123945800	CC	CC	CC	CC
AX-123945801	CC	CC	CC	CC
AX-123945802	CC	---	CC	CC
AX-123945803	TT	TT	TT	TT
AX-123945804	TT	CC	CC	CC
AX-123945805	TT	AA	AA	AA
AX-123945806	AA	AA	AA	AA
AX-123945807	AA	GG	GG	GG
AX-123945808	GG	GG	GG	GG
AX-123945809	GG	GG	GG	GG
AX-123945810	AA	AA	AA	AA
AX-123945811	TT	TT	TT	TT
AX-123945812	GG	GG	GG	GG
AX-123945813	CC	TT	---	TC
AX-123945814	TT	TT	TT	TT
AX-123945815	CC	CC	CC	CC
AX-123945816	CC	CC	CC	CC
AX-123945817	CC	CC	CC	CC
AX-123945818	AA	AA	AA	AA
AX-123945819	AC	CC	CC	CC
AX-123945820	TT	TT	TT	TT
AX-123945821	AG	AA	AA	---
AX-123945822	GG	GG	GG	GG
AX-123945823	GG	GG	GG	GG
AX-123945824	CG	CC	CC	CC
AX-123945825	CC	CC	CC	CC
AX-123945826	GG	GG	GG	GG
AX-123945827	CC	CC	CC	CC
AX-123945828	TC	TC	TC	TC
AX-123945829	TT	TT	TT	TT
AX-123945830	CC	CC	CC	CC
AX-123945831	CC	CC	CC	CC
AX-123945832	TT	TT	TT	TT
AX-123945833	AA	AA	AA	AA
AX-123945834	CC	CC	CC	CC
AX-123945835	GG	GG	GG	GG
AX-123945836	AA	AA	AA	AA
AX-123945837	TT	TT	TT	TT
AX-123945838	AA	CC	CC	CC
AX-123945839	TT	TT	TT	TT
AX-123945840	CC	TT	TT	TT
AX-123945841	GG	GG	GG	GG
AX-123945842	GG	GG	GG	GG
AX-123945843	AA	CC	CC	CC
AX-123945844	GG	GG	GG	GG
AX-123945845	AA	AA	AT	AT
AX-123945846	TT	---	AT	AT
AX-123945847	TT	TT	TT	TT
AX-123945848	AA	AA	AA	AA
AX-123945849	AA	AA	AA	AA
AX-123945850	TT	TT	TT	TT
AX-123945851	TT	TT	TT	TT
AX-123945852	GG	GG	GG	GG
AX-123945853	GG	GG	GG	GG
AX-123945854	TT	CC	CC	CC
AX-123945855	CC	TC	TT	TT
AX-123945856	AA	AG	AG	AG
AX-123945857	AA	AA	AA	AA
AX-123945858	AA	AA	AA	AA
AX-123945859	AA	AA	AA	AA
AX-123945860	GG	GG	GG	GG
AX-123945861	CC	CC	CC	CC
AX-123945862	AA	AA	AA	AA
AX-123945863	AA	AA	AA	AA
AX-123945864	AA	AA	AA	AA
AX-123945865	CC	CC	CC	CC
AX-123945866	TT	TT	TT	TT
AX-123945867	AA	AA	AA	AA
AX-123945868	AA	AA	AA	AA
AX-123945869	TT	TT	TT	TT
AX-123945870	AA	GG	GG	GG
AX-123945871	GG	AA	AA	AA
AX-123945872	TT	TT	TT	TT
AX-123945873	TT	TT	TT	TT
AX-123945874	AA	AA	AA	AA
AX-123945875	TT	TC	CC	CC
AX-123945876	GG	GG	GG	GG
AX-123945877	---	---	AA	AC
AX-123945878	CC	GG	GG	GG
AX-123945879	GG	GG	GG	GG
AX-123945880	---	GG	GG	GG
AX-123945881	GG	GG	GG	GG
AX-123945882	CC	CC	CC	CC
AX-123945883	GG	GG	GG	GG
AX-123945884	TT	CC	CC	CC
AX-123945885	GG	GG	GG	GG
AX-123945886	GG	---	---	---
AX-123945887	GG	GG	GG	GG
AX-123945888	GG	GG	GG	GG
AX-123945889	TT	TT	TT	TT
AX-123945890	GG	GG	GG	GG
AX-123945891	TT	TT	TT	TT
AX-123945892	GG	GG	GG	GG
AX-123945893	CC	CC	CC	CC
AX-123945894	TT	TT	TT	TT
AX-123945895	AA	AA	AA	AA
AX-123945896	GG	GG	GG	GG
AX-123945897	TT	TT	TT	TT
AX-123945898	CC	CC	CC	CC
AX-123945899	GG	AA	AA	AA
AX-123945900	CC	CC	CC	CC
AX-123945901	GG	GG	GG	GG
AX-123945902	CC	CC	CC	CC
AX-123945903	TT	TT	TT	TT
AX-123945904	GG	GG	GG	GG
AX-123945905	GG	GG	GG	GG
AX-123945906	AA	AA	AA	AA
AX-123945907	AA	AA	AA	AA
AX-123945908	GG	GG	GG	GG
AX-123945909	AA	AG	AG	AG
AX-123945910	GG	GG	GG	GG
AX-123945911	TT	TT	TT	TT
AX-123945912	TT	TC	TT	TT
AX-123945913	CC	CC	CC	CC
AX-123945914	CC	CC	CC	CC
AX-123945915	TT	TT	TT	TT
AX-123945916	AA	---	---	---
AX-123945917	AA	CC	CC	CC
AX-123945918	GG	GG	GG	GG
AX-123945919	TT	TT	TT	TT
AX-123945920	CC	CC	CC	CC
AX-123945921	CC	CC	CC	CC
AX-123945922	TT	TT	TT	TT
AX-123945923	GG	CC	CC	CC
AX-123945924	CC	GG	GG	GG
AX-123945925	GG	GG	GG	GG
AX-123945926	GG	GG	GG	GG
AX-123945927	CC	CC	CC	CC
AX-123945928	TT	TT	TT	TT
AX-123945929	TT	TT	TT	TT
AX-123945930	GG	GG	GG	GG
AX-123945931	GG	GG	GG	GG
AX-123945932	GG	GG	GG	GG
AX-123945933	CC	---	---	CC
AX-123945934	---	AG	AA	AA
AX-123945935	GG	---	GG	GG
AX-123945936	CC	CC	CC	CC
AX-123945937	GG	GG	GG	GG
AX-123945938	CC	CC	CC	CC
AX-123945939	AA	AA	AA	AA
AX-123945940	GG	AG	---	AG
AX-123945941	AA	AA	AA	AA
AX-123945942	GG	GG	GG	GG
AX-123945943	CC	CC	CC	CC
AX-123945944	CC	CC	CC	CC
AX-123945945	TT	CC	CC	CC
AX-123945946	TT	AT	---	---
AX-123945947	AA	AA	AA	AA
AX-123945948	GG	GG	GG	GG
AX-123945949	---	---	GG	---
AX-123945950	AA	AA	AA	AA
AX-123945951	AA	AA	AA	AA
AX-123945952	TT	TT	TT	TT
AX-123945953	CC	CC	CC	CC
AX-123945954	AA	AA	AA	AA
AX-123945955	CC	CC	CC	CC
AX-123945956	AA	AA	AA	AA
AX-123945957	CC	CC	CC	CC
AX-123945958	TT	CC	TC	TC
AX-123945959	---	---	---	---
AX-123945960	AA	AA	AA	AA
AX-123945961	AA	AA	AA	AA
AX-123945962	CC	CC	CC	CC
AX-123945963	GG	GG	GG	GG
AX-123945964	CC	AA	AA	AA
AX-123945965	AA	AG	AG	AG
AX-123945966	AA	AA	AA	AA
AX-123945967	TT	TT	TT	TT
AX-123945968	CC	CC	CC	CC
AX-123945969	CC	CC	CC	CC
AX-123945970	TT	TT	TT	TT
AX-123945971	TT	AT	TT	TT
AX-123945972	---	AG	---	AG
AX-123945973	GG	GG	GG	GG
AX-123945974	AG	GG	AG	AG
AX-123945975	CC	CC	CC	CC
AX-123945976	AA	GG	GG	GG
AX-123945977	AA	AG	AG	AG
AX-123945978	TT	TT	TT	TT
AX-123945979	AC	CC	CC	CC
AX-123945980	CC	CC	CC	CC
AX-123945981	AA	AA	AA	AA
AX-123945982	CC	CC	CC	CC
AX-123945983	AA	AG	AG	AG
AX-123945984	AA	AA	AA	AA
AX-123945985	CC	CC	CC	CC
AX-123945986	CC	CC	CC	CC
AX-123945987	AA	AA	AA	AA
AX-123945988	AA	AA	AA	AA
AX-123945989	GG	AA	AA	AA
AX-123945990	GG	GG	GG	GG
AX-123945991	AA	AA	AT	AT
AX-123945992	CC	CC	CC	CC
AX-123945993	AA	AA	AA	AA
AX-123945994	---	GG	GG	GG
AX-123945995	TT	TT	TT	TT
AX-123945996	AA	AA	AA	AA
AX-123945997	CC	CC	CC	CC
AX-123945998	TG	GG	TG	TG
AX-123945999	AA	AA	AA	AA
AX-123946000	GG	GG	GG	GG
AX-123946001	GG	CG	CG	CG
AX-123946002	GG	GG	GG	GG
AX-123946003	GG	GG	GG	GG
AX-123946004	GG	GG	GG	GG
AX-123946005	GG	TT	TT	TT
AX-123946006	---	CC	CC	CC
AX-123946007	AA	AA	AA	AA
AX-123946008	GG	GG	GG	GG
AX-123946009	AA	AA	AA	AA
AX-123946010	CC	CC	CC	CC
AX-123946011	GG	GG	GG	GG
AX-123946012	TT	TT	TT	TT
AX-123946013	---	TT	TT	TT
AX-123946014	TC	CC	CC	CC
AX-123946015	CC	CC	CC	CC
AX-123946016	CC	CC	CC	CC
AX-123946017	GG	GG	GG	GG
AX-123946018	GG	GG	GG	GG
AX-123946019	AA	GG	GG	GG
AX-123946020	GG	GG	GG	GG
AX-123946021	TT	TT	TT	TT
AX-123946022	CC	CC	CC	CC
AX-123946023	CC	CC	CC	CC
AX-123946024	GG	GG	GG	GG
AX-123946025	GG	GG	GG	GG
AX-123946026	AA	AA	AA	AA
AX-123946027	GG	GG	GG	GG
AX-123946028	CC	CC	CC	CC
AX-123946029	GG	GG	GG	GG
AX-123946030	AA	AA	AA	AA
AX-123946031	AA	AA	AA	AA
AX-123946032	GG	GG	GG	GG
AX-123946033	CC	---	CC	CC
AX-123946034	AG	AA	AA	AA
AX-123946035	GG	GG	GG	GG
AX-123946036	---	AA	---	---
AX-123946037	CC	CC	CC	CC
AX-123946038	AA	AA	AA	AA
AX-123946039	TT	TT	TT	TT
AX-123946040	AA	AA	AA	AA
AX-123946041	---	---	CC	CC
AX-123946042	CC	CC	CC	CC
AX-123946043	TT	CC	CC	CC
AX-123946044	GG	CC	CC	CC
AX-123946045	CC	TT	TT	TT
AX-123946046	CC	CC	CC	CC
AX-123946047	CC	TT	TT	TT
AX-123946048	GG	GG	GG	GG
AX-123946049	AA	AA	AA	AA
AX-123946050	CC	CC	CC	CC
AX-123946051	TT	TT	TT	TT
AX-123946052	TT	TT	TT	TT
AX-123946053	TC	---	---	TC
AX-123946054	AA	AA	AA	AA
AX-123946055	TT	CC	CC	CC
AX-123946056	TT	TT	TT	TT
AX-123946057	TT	TT	TT	TT
AX-123946058	GG	GG	GG	GG
AX-123946059	TT	AT	AT	AT
AX-123946060	AG	AA	AA	AA
AX-123946061	AA	AA	AA	AA
AX-123946062	AA	AA	AA	AA
AX-123946063	TC	TC	TC	CC
AX-123946064	CC	---	CC	CC
AX-123946065	CC	CC	CC	CC
AX-123946066	CC	CC	CC	CC
AX-123946067	AA	CC	CC	CC
[truncated: 53,232 more rows]
