# Supplementary material for: Molecular Mechanisms Underlying Increase in Lysine Content of Waxy Maize through the Introgression of the opaque2 Allele
Source: Int J Mol Sci. 2019 Feb 5;20(3):684. doi: 10.3390/ijms20030684 (PMC6386912; doi:10.3390/ijms20030684)
Supplement: Supplementary file 1 [file ijms-20-00684-s001.zip › Table S1-S10/Table S2. Summary for RNA sequencing data of Tai19, QCL5013, QCL8004_1 and QCL8004_2..xlsx]

## Sheet: Sheet1
Table S2. Summary for RNA sequencing data of Tai19, QCL5013, QCL8004_1 and QCL8004_2.
Sample	Sequencing Strategy	Raw Data Size (bp)	Clean Data Size (bp)	Raw Reads Number	Discard Reads related to N	Discard Reads related to low qual	Discard Reads related to Adapter	Clean Reads Number	Clean Data Rate (%)
QCL5013a_wxwx	SE50	1201262600	1196914500	24025252	39924	14718	32320	23938290	99.63
QCL5013b_wxwx	SE50	1114989400	1111257650	22299788	25731	19733	29171	22225153	99.66
QCL5013c_wxwx	SE50	1148714000	1146083800	22974280	39240	7851	5513	22921676	99.77
Tai19a_o2o2	SE50	1193652600	1189161900	23873052	11171	66476	12167	23783238	99.62
Tai19b_o2o2	SE50	1192924650	1186248050	23858493	13376	92295	27861	23724961	99.44
Tai19c_o2o2	SE50	1145449200	1140822700	22908984	9212	81885	1433	22816454	99.59
QCL8004_1a_o2o2wxwx	SE50	1188000500	1179856800	23760010	38719	8517	115638	23597136	99.31
QCL8004_1b_o2o2wxwx	SE50	1084863450	1081629850	21697269	36441	8362	19869	21632597	99.7
QCL8004_1c_o2o2wxwx	SE50	1145582800	1139900600	22911656	38526	17221	57897	22798012	99.5
QCL8004_2a_o2o2wxwx	SE50	1181472650	1175194100	23629453	35368	20439	69764	23503882	99.46
QCL8004_2b_o2o2wxwx	SE50	1042098000	1037068850	20841960	36153	13313	51117	20741377	99.51
QCL8004_2c_o2o2wxwx	SE50	1199621100	1193574150	23992422	41042	6002	73895	23871483	99.49
Clean Data Rate (%)=Clean Reads Number/Raw Reads Number
