# Supplementary material for: Molecular Mechanisms Underlying Increase in Lysine Content of Waxy Maize through the Introgression of the opaque2 Allele
Source: Int J Mol Sci. 2019 Feb 5;20(3):684. doi: 10.3390/ijms20030684 (PMC6386912; doi:10.3390/ijms20030684)
Supplement: Supplementary file 1 [file ijms-20-00684-s001.zip › Table S1-S10/Table S3. Alignment statistic of reads aligned with reference gene.xlsx]

## Sheet: Sheet1
Table S3-Alignment statistic of reads aligned with reference gene
Sample	Total Reads	Total Mapped Reads (%)	Unique Match(%)	Multi-position Match (%)	Total Unmapped Reads (%)
QCL5013a_wxwx	23938290	81.32	51.54	29.78	18.68
QCL5013b_wxwx	22225153	80.99	48.79	32.21	19.01
QCL5013c_wxwx	22921676	83.26	47.35	35.9	16.74
Tai19a_o2o2	23783238	80.14	57.43	22.71	19.86
Tai19b_o2o2	23724961	80.94	58.14	22.8	19.06
Tai19c_o2o2	22816454	80.49	58.19	22.3	19.51
QCL8004_1a_o2o2wxwx	23597136	82.41	50.89	31.53	17.59
QCL8004_1b_o2o2wxwx	21632597	82.32	48.52	33.8	17.68
QCL8004_1c_o2o2wxwx	22798012	82.67	48.28	34.39	17.33
QCL8004_2a_o2o2wxwx	23503882	81.78	46.51	35.27	18.22
QCL8004_2b_o2o2wxwx	20741377	82.7	46.77	35.92	17.3
QCL8004_2c_o2o2wxwx	23871483	82.22	50.45	31.77	17.78
Total Mapped Reads (%) = Unique Match (%) + Multi-position Match (%).
