# Supplementary material for: Molecular Mechanisms Underlying Increase in Lysine Content of Waxy Maize through the Introgression of the opaque2 Allele
Source: Int J Mol Sci. 2019 Feb 5;20(3):684. doi: 10.3390/ijms20030684 (PMC6386912; doi:10.3390/ijms20030684)
Supplement: Supplementary file 1 [file ijms-20-00684-s001.zip › Table S1-S10/Table S4. Alignment statistic of reads aligned with reference genome.xlsx]

## Sheet: Sheet1
Table S4. Alignment statistic of reads aligned with reference genome
Sample	Total Reads	Total Mapped Reads (%)	Unique Match(%)	Multi-position Match (%)	Total Unmapped Reads (%)
QCL5013a_wxwx	23938290	90.62	57.31	33.31	9.39
QCL5013b_wxwx	22225153	90.08	52.51	37.57	9.92
QCL5013c_wxwx	22921676	90.73	52.36	38.37	9.26
Tai19a_o2o2	23783238	89.32	59.4	29.92	10.68
Tai19b_o2o2	23724961	90.26	58.99	31.27	9.74
Tai19c_o2o2	22816454	89.87	57.37	32.5	10.12
QCL8004_1a_o2o2wxwx	23597136	91.15	56.94	34.21	8.85
QCL8004_1b_o2o2wxwx	21632597	90.61	53.42	37.19	9.39
QCL8004_1c_o2o2wxwx	22798012	90.69	53.06	37.63	9.31
QCL8004_2a_o2o2wxwx	23503882	89.74	50.47	39.27	10.26
QCL8004_2b_o2o2wxwx	20741377	90.32	51.63	38.69	9.69
QCL8004_2c_o2o2wxwx	23871483	90.4	56.45	33.95	9.6
Total Mapped Reads (%) = Unique Match (%) + Multi-position Match (%).
