# Supplementary material for: Molecular Mechanisms Underlying Increase in Lysine Content of Waxy Maize through the Introgression of the opaque2 Allele
Source: Int J Mol Sci. 2019 Feb 5;20(3):684. doi: 10.3390/ijms20030684 (PMC6386912; doi:10.3390/ijms20030684)
Supplement: Supplementary file 1 [file ijms-20-00684-s001.zip › Table S1-S10/Table S5. QC20 and QC30 of RNA sequencing data for Tai19, QCL5013, QCL8004_1 and QCL8004_2..xlsx]

## Sheet: Sheet1
Table S5. QC20 and QC30 of RNA sequencing data for Tai19, QCL5013, QCL8004_1 and QCL8004_2.
Sample	Clean Read1 Q20(%) >= 90	Clean Read1 Q30(%) >=
QCL5013a_wxwx	96.7 (Y)	87.65
QCL5013b_wxwx	95.3 (Y)	84.76
QCL5013c_wxwx	97.0 (Y)	88.5
Tai19a_o2o2	94.3 (Y)	84.3
Tai19b_o2o2	93.4 (Y)	82.69
Tai19c_o2o2	93.2 (Y)	82.34
QCL8004_1a_o2o2wxwx	97.4 (Y)	89.68
QCL8004_1b_o2o2wxwx	96.9 (Y)	88.07
QCL8004_1c_o2o2wxwx	96.3 (Y)	86.87
QCL8004_2a_o2o2wxwx	95.6 (Y)	85.38
QCL8004_2b_o2o2wxwx	96.6 (Y)	87.54
QCL8004_2c_o2o2wxwx	97.6 (Y)	90.26
Q20,The percentage of the number of bases with Sequencing base mass value greater than 20 in the total number of bases in the original data.
Q30,The percentage of the number of bases with Sequencing base mass value greater than 30 in the total number of bases in the original data.
