# Supplementary material for: Molecular Mechanisms Underlying Increase in Lysine Content of Waxy Maize through the Introgression of the opaque2 Allele
Source: Int J Mol Sci. 2019 Feb 5;20(3):684. doi: 10.3390/ijms20030684 (PMC6386912; doi:10.3390/ijms20030684)
Supplement: Supplementary file 1 [file ijms-20-00684-s001.zip › Table S1-S10/Table S6. FPKM of all gene for Tai19, QCL5013, QCL8004_1 and QCL8004_2..xlsx]

## Sheet: Sheet1
Table S6. FPKM of all gene for Tai19, QCL5013, QCL8004_1 and QCL8004_2.
gene_id	transcript_id(s)	QCL5013a_wxwx_FPKM	QCL5013b_wxwx_FPKM	QCL5013c_wxwx_FPKM	QCL8004_1a_o2o2wxwx_FPKM	QCL8004_1b_o2o2wxwx_FPKM	QCL8004_1c_o2o2wxwx_FPKM	QCL8004_2a_o2o2wxwx_FPKM	QCL8004_2b_o2o2wxwx_FPKM	QCL8004_2c_o2o2wxwx_FPKM	Tai19a_o2o2_FPKM	Tai19b_o2o2_FPKM	Tai19c_o2o2_FPKM	Description	KEGG Orthology	GO Component	GO Function	GO Process	Blast nr
Zm00001d019156.1	Zm00001d019156_T001.1,Zm00001d019156_T002.1,Zm00001d019156_T003.1,Zm00001d019156_T004.1	68157.6	115031	99945.8	75235.2	126455	110512	117973	117513	87170.2	2802.85	8071.45	4069.65	cdna chromosome:AGPv4:7:19535091:19538074:-1 gene:Zm00001d019156.1 gene_biotype:protein_coding transcript_biotype:protein_coding	-	-	-	-	gi|141603|sp|P04703.1|ZEA7_MAIZE/7.92272e-73/RecName: Full=Zein-alpha A20; AltName: Full=19 kDa zein A20; Flags: Precursor
Zm00001d049476.1	Zm00001d049476_T001.1,Zm00001d049476_T002.1,Zm00001d049476_T003.1,Zm00001d049476_T004.1,Zm00001d049476_T005.1,Zm00001d049476_T006.1,Zm00001d049476_T007.1,Zm00001d049476_T008.1,Zm00001d049476_T009.1,Zm00001d049476_T010.1,Zm00001d049476_T011.1,Zm00001d049476_T012.1,Zm00001d049476_T013.1,Zm00001d049476_T014.1,Zm00001d049476_T015.1,Zm00001d049476_T016.1,Zm00001d049476_T017.1,Zm00001d049476_T018.1,Zm0…	65132.6	86428.5	98314.8	77998.1	93499.2	95351.3	91853.2	106513	85078.8	743.37	1836.27	1257.19	cdna chromosome:AGPv4:4:31588164:31588960:1 gene:Zm00001d049476.1 gene_biotype:protein_coding transcript_biotype:protein_coding	-	-	-	-	gi|670395770|ref|XP_008678243.1|/6.48423e-51/PREDICTED: LOW QUALITY PROTEIN: zein-alpha 19A2-like [Zea mays]
Zm00001d019155.1	Zm00001d019155_T001.1	53974.4	71263.3	74054.1	61826.1	93603.9	81985.9	76106.9	85372.3	71135.6	2022.9	4770.17	2020.46	cdna chromosome:AGPv4:7:19535000:19535722:1 gene:Zm00001d019155.1 gene_biotype:protein_coding transcript_biotype:protein_coding	-	-	-	-	gi|985567312|ref|NP_001306631.1|/4.45135e-118/zein-alpha A20-like precursor [Zea mays]
Zm00001d020592.1	Zm00001d020592_T001.1	89889.9	97268.7	74548.2	35945.6	44198.1	42044.5	34740.4	33042.5	59223.8	70732.2	85471	69158.7	cdna chromosome:AGPv4:7:123982344:123983015:1 gene:Zm00001d020592.1 gene_biotype:protein_coding transcript_biotype:protein_coding description:Glutelin-2 [Source:UniProtKB/Swiss-Prot;Acc:P04706]	-	-	-	-	gi|195658073|gb|ACG48504.1|/2.81726e-34/prolamin PPROL 17 precursor [Zea mays]
Zm00001d048809.1	Zm00001d048809_T001.1	16343.6	21600	26984	16716.3	17578.5	21314.3	22873.9	22276	20407.3	12.9	11.34	40.92	cdna chromosome:AGPv4:4:5874886:5875686:1 gene:Zm00001d048809.1 gene_biotype:protein_coding transcript_biotype:protein_coding	-	-	-	-	gi|13606088|gb|AAK32949.1|/7.54406e-88/azs22-4 [Zea mays]
Zm00001d048848.1	Zm00001d048848_T001.1	10034.8	13386	13772.9	12284.3	15146.2	13094.9	11855.9	15164.7	13265.6	376.05	882.41	742.38	cdna chromosome:AGPv4:4:6333303:6334007:1 gene:Zm00001d048848.1 gene_biotype:protein_coding transcript_biotype:protein_coding	-	-	-	-	gi|259489998|ref|NP_001158935.1|/3.063e-68/hypothetical protein LOC100303842 precursor [Zea mays]
Zm00001d048849.1	Zm00001d048849_T001.1	3947.81	4336.71	4235.76	3430.58	7151.34	3993.19	3601.68	3954.22	5218.05	454.1	942.28	726.3	cdna chromosome:AGPv4:4:6345101:6345805:1 gene:Zm00001d048849.1 gene_biotype:protein_coding transcript_biotype:protein_coding	-	-	-	-	gi|293332679|ref|NP_001167703.1|/5.22468e-68/uncharacterized protein LOC100381390 precursor [Zea mays]
Zm00001d048816.1	Zm00001d048816_T001.1	9285.41	12730	17147.1	10667.3	12250.3	14243.1	14964.6	14986.4	11489.6	8.18	9.74	31.08	cdna chromosome:AGPv4:4:5927153:5927953:1 gene:Zm00001d048816.1 gene_biotype:protein_coding transcript_biotype:protein_coding	-	-	-	-	gi|226494363|ref|NP_001145578.1|/1.05513e-81/alpha-zein protein precursor [Zea mays]
Zm00001d048817.1	Zm00001d048817_T001.1	14840.2	18223.2	26397	15439	16618.8	20423	23678.8	21241.5	16826	6.69	8.98	34.32	cdna chromosome:AGPv4:4:5939853:5940653:1 gene:Zm00001d048817.1 gene_biotype:protein_coding transcript_biotype:protein_coding	-	-	-	-	gi|223943345|gb|ACN25756.1|/8.07885e-82/unknown [Zea mays]
Zm00001d048850.1	Zm00001d048850_T001.1	4580.44	6329.32	7584.14	5799.52	7066	7019.97	7011.5	8250.93	5855.41	328.9	748.09	470.95	cdna chromosome:AGPv4:4:6349540:6350244:1 gene:Zm00001d048850.1 gene_biotype:protein_coding transcript_biotype:protein_coding	-	-	-	-	gi|936976239|ref|NP_001191253.2|/9.85332e-67/uncharacterized protein LOC100533150 precursor [Zea mays]
Zm00001d048812.1	Zm00001d048812_T001.1	5252.64	6473.54	8301.26	5147.55	4614.39	6780.63	6702.89	6186	5005.6	6.39	5.64	25.13	cdna chromosome:AGPv4:4:5897751:5898554:1 gene:Zm00001d048812.1 gene_biotype:protein_coding transcript_biotype:protein_coding	-	-	-	-	gi|162459594|ref|NP_001105747.1|/1.74783e-92/22kD alpha zein 4 precursor [Zea mays]
Zm00001d048851.1	Zm00001d048851_T001.1	823.83	1080.95	1074.71	1077.17	748.37	923.45	1010.25	1390.11	948.9	343.82	737.27	486.77	cdna chromosome:AGPv4:4:6353980:6354684:1 gene:Zm00001d048851.1 gene_biotype:protein_coding transcript_biotype:protein_coding	-	-	-	-	gi|670395091|ref|XP_008677964.1|/9.85332e-67/PREDICTED: zein-alpha A30-like [Zea mays]
Zm00001d048852.1	Zm00001d048852_T001.1	5393.33	7241.56	7858.86	6460.02	9084.15	7956.07	6815.29	8033.32	7634.84	92.19	181.79	188.99	cdna chromosome:AGPv4:4:6358442:6359146:1 gene:Zm00001d048852.1 gene_biotype:protein_coding transcript_biotype:protein_coding	-	-	-	-	gi|670395093|ref|XP_008677965.1|/6.15743e-77/PREDICTED: zein-alpha A30-like [Zea mays]
Zm00001d049243.1	Zm00001d049243_T001.1	9870.83	14476.7	21194.7	11367.1	11922.4	16502.9	18848.8	18039.1	14156.4	7	8.73	15.94	cdna chromosome:AGPv4:4:22579361:22580152:-1 gene:Zm00001d049243.1 gene_biotype:protein_coding transcript_biotype:protein_coding	-	-	-	-	gi|162458519|ref|NP_001105057.1|/3.81456e-100/22kD alpha zein 1 precursor [Zea mays]
Zm00001d048813.1	Zm00001d048813_T001.1	2335.01	2708.92	3473.46	2362.21	2402.56	2943.97	3029.79	2910.8	2483.46	5.34	7.92	13.55	cdna chromosome:AGPv4:4:5909078:5909878:1 gene:Zm00001d048813.1 gene_biotype:protein_coding transcript_biotype:protein_coding	-	-	-	-	gi|413920403|gb|AFW60335.1|/3.62644e-82/zein-alpha 22C2 Precursor [Zea mays]
Zm00001d019162.1	Zm00001d019162_T001.1,Zm00001d019162_T002.1,Zm00001d019162_T003.1,Zm00001d019162_T004.1,Zm00001d019162_T005.1,Zm00001d019162_T006.1,Zm00001d019162_T007.1,Zm00001d019162_T008.1	11292.4	15192.7	15210.7	12594.3	20834.5	16896	15384	17388.8	15514.2	420.82	966.98	427.43	cdna chromosome:AGPv4:7:19623986:19624801:1 gene:Zm00001d019162.1 gene_biotype:protein_coding transcript_biotype:protein_coding	-	-	-	-	gi|141603|sp|P04703.1|ZEA7_MAIZE/2.17882e-80/RecName: Full=Zein-alpha A20; AltName: Full=19 kDa zein A20; Flags: Precursor
Zm00001d030855.1	Zm00001d030855_T001.1	6299.2	15281.2	16603	14008.9	20859.1	21021	15691.1	18193.4	15901.6	12.2	108.07	21.16	cdna chromosome:AGPv4:1:163526102:163526827:1 gene:Zm00001d030855.1 gene_biotype:protein_coding transcript_biotype:protein_coding	-	-	-	-	gi|162458879|ref|NP_001105646.1|/5.80063e-41/alpha zein 19kDa D2 precursor [Zea mays]
Zm00001d048847.1	Zm00001d048847_T001.1	9944.98	12601.5	13233.7	11216	17767.4	12898.1	12991.2	13478.9	14080.6	39.17	115.85	51.74	cdna chromosome:AGPv4:4:6292792:6293595:1 gene:Zm00001d048847.1 gene_biotype:protein_coding transcript_biotype:protein_coding description:Zein-alpha Z4 [Source:UniProtKB/Swiss-Prot;Acc:P04701]	-	-	-	-	gi|162459254|ref|NP_001105745.1|/4.92561e-87/zein-alpha Z4 precursor [Zea mays]
Zm00001d005793.1	Zm00001d005793_T001.1	14361.9	15043	11293.2	14344.3	15059.9	15317.2	11273.6	12238.4	25952.7	8305.5	9374.05	6991.95	cdna chromosome:AGPv4:2:188849023:188849574:1 gene:Zm00001d005793.1 gene_biotype:protein_coding transcript_biotype:protein_coding description:Zein-beta [Source:UniProtKB/Swiss-Prot;Acc:P08031]	-	GO:0044464	-	-	gi|162462355|ref|NP_001105337.1|/5.83e-48/zein-beta precursor [Zea mays]
Zm00001d048808.1	Zm00001d048808_T001.1	6193.93	10258	11192.8	6062.39	7178.14	9608.62	11018.8	9452.93	7382.52	1.49	3.72	11.26	cdna chromosome:AGPv4:4:5850648:5851046:1 gene:Zm00001d048808.1 gene_biotype:protein_coding transcript_biotype:protein_coding	-	-	-	-	gi|413920397|gb|AFW60329.1|/4.58898e-24/hypothetical protein ZEAMMB73_760470 [Zea mays]
Zm00001d035760.1	Zm00001d035760_T001.1	27104.2	28554.6	25583.5	34001.2	34757.2	36336.6	29270.5	32932.5	52173.1	762.12	899.22	521.8	cdna chromosome:AGPv4:6:46129120:46129656:-1 gene:Zm00001d035760.1 gene_biotype:protein_coding transcript_biotype:protein_coding	-	-	-	-	gi|350537049|ref|NP_001232844.1|/2.29451e-46/prolamin PPROL 17 precursor [Zea mays]
Zm00001d020591.1	Zm00001d020591_T001.1	6450.64	14611.4	6343.8	9263.73	14015.2	12816	10533.1	10277	9283.07	1428.48	2781.48	2534.36	cdna chromosome:AGPv4:7:123954263:123955189:1 gene:Zm00001d020591.1 gene_biotype:protein_coding transcript_biotype:protein_coding	-	GO:0044444//cytoplasmic part;GO:0043231//intracellular membrane-bounded organelle	-	-	gi|821325083|ref|NP_001105053.2|/3.27341e-59/uncharacterized protein LOC541920 precursor [Zea mays]
Zm00001d045042.1	Zm00001d045042_T001.1,Zm00001d045042_T002.1,Zm00001d045042_T003.1,Zm00001d045042_T004.1,Zm00001d045042_T005.1,Zm00001d045042_T006.1,Zm00001d045042_T007.1,Zm00001d045042_T008.1,Zm00001d045042_T010.1,Zm00001d045042_T011.1,Zm00001d045042_T012.1,Zm00001d045042_T013.1,Zm00001d045042_T014.1,Zm00001d045042_T015.1,Zm00001d045042_T016.1,Zm00001d045042_T017.1,Zm00001d045042_T018.1,Zm00001d045042_T019.1,Zm0…	3595.64	3092.9	4029.42	3708.32	3814.22	3615.06	3197.81	3719.14	4228.38	3379.97	4269.44	4256.34	cdna chromosome:AGPv4:9:10907133:10912915:1 gene:Zm00001d045042.1 gene_biotype:protein_coding transcript_biotype:protein_coding	K00695|1|4e-104|377|zma:542365|sucrose synthase [EC:2.4.1.13]	GO:0043231//intracellular membrane-bounded organelle;GO:0043231//intracellular membrane-bounded organelle;GO:0043231//intracellular membrane-bounded organelle;GO:0043231//intracellular membrane-bounded organelle;GO:0043231//intracellular membrane-bounded organelle;GO:0043231//intracellular membrane-bounded organelle;GO:0043231//intracellular membrane-bounded organelle;GO:0043231//intracellular me…	GO:0035251//UDP-glucosyltransferase activity;GO:0035251//UDP-glucosyltransferase activity;GO:0035251//UDP-glucosyltransferase activity;GO:0035251//UDP-glucosyltransferase activity;GO:0035251//UDP-glucosyltransferase activity;GO:0035251//UDP-glucosyltransferase activity;GO:0035251//UDP-glucosyltransferase activity;GO:0035251//UDP-glucosyltransferase activity;GO:0035251//UDP-glucosyltransferase act…	GO:0005984//disaccharide metabolic process;GO:0005984//disaccharide metabolic process;GO:0005984//disaccharide metabolic process;GO:0005984//disaccharide metabolic process;GO:0005984//disaccharide metabolic process;GO:0005984//disaccharide metabolic process;GO:0005984//disaccharide metabolic process;GO:0005984//disaccharide metabolic process;GO:0005984//disaccharide metabolic process;GO:0005984//…	gi|670436702|ref|XP_008659019.1|/0/PREDICTED: sucrose synthase 1 isoform X1 [Zea mays]
Zm00001d031727.1	Zm00001d031727_T001.1,Zm00001d031727_T002.1,Zm00001d031727_T003.1,Zm00001d031727_T004.1,Zm00001d031727_T005.1	1400.57	1195.87	1038.52	1236.8	1390.52	1156.27	1296.71	1215.52	1666.2	9452.27	9770.94	9488.41	cdna chromosome:AGPv4:1:199715758:199718636:1 gene:Zm00001d031727.1 gene_biotype:protein_coding transcript_biotype:protein_coding	K00008|1|5e-75|280|zma:100283066|L-iditol 2-dehydrogenase [EC:1.1.1.14]	-	GO:0016616//oxidoreductase activity, acting on the CH-OH group of donors, NAD or NADP as acceptor;GO:0046914//transition metal ion binding;GO:0003824//catalytic activity;GO:0046914//transition metal ion binding;GO:0003824//catalytic activity;GO:0046914//transition metal ion binding;GO:0003824//catalytic activity;GO:0046914//transition metal ion binding;GO:0003824//catalytic activity;GO:0046914//t…	GO:0008152//metabolic process;GO:0008152//metabolic process;GO:0008152//metabolic process;GO:0008152//metabolic process;GO:0008152//metabolic process	gi|414869802|tpg|DAA48359.1|/2.70828e-74/TPA: sorbitol dehydrogenase-like protein [Zea mays]
Zm00001d005230.1	Zm00001d005230_T001.1	5578.92	5405.03	3666.03	4297.75	5232.32	4330.98	3837.34	3292.79	8553.1	9873.73	11336.8	9914.14	cdna chromosome:AGPv4:2:164746346:164746813:1 gene:Zm00001d005230.1 gene_biotype:protein_coding transcript_biotype:protein_coding description:Trypsin/factor XIIA inhibitor [Source:UniProtKB/Swiss-Prot;Acc:P01088]	-	-	GO:0004866//endopeptidase inhibitor activity	-	gi|266398|sp|P01088.2|ITRF_MAIZE/1.29433e-74/RecName: Full=Trypsin/factor XIIA inhibitor; AltName: Full=CHFI; AltName: Full=Hageman factor inhibitor; Flags: Precursor
Zm00001d010371.1	Zm00001d010371_T001.1	471.39	971.53	620.71	517.51	665.54	590.89	569.45	457.56	505.21	1.12	1.44	5.37	cdna chromosome:AGPv4:8:111651373:111652278:-1 gene:Zm00001d010371.1 gene_biotype:protein_coding transcript_biotype:protein_coding	K10523|1|1e-14|81.3|sita:101752949|speckle-type POZ protein	GO:0044424	GO:0030597	GO:0051704;GO:0006950//response to stress;GO:0006412//translation	gi|985567222|ref|NP_001306663.1|/7.81354e-143/ribosome-inactivating protein [Zea mays]
Zm00001d031168.1	Zm00001d031168_T001.1	3453.72	2329.31	3378.87	2329.82	2189.45	2408.37	2428.02	2104.15	3496.77	5167.48	6173.17	4289.08	cdna chromosome:AGPv4:1:180447018:180448137:-1 gene:Zm00001d031168.1 gene_biotype:protein_coding transcript_biotype:protein_coding	K13195|1|9e-33|141|gmx:100305467|cold-inducible RNA-binding protein;K13098|4|1e-29|131|sot:102588476|RNA-binding protein FUS	-	GO:0005488	-	gi|195626882|gb|ACG35271.1|/4.976e-43/glycine-rich RNA-binding protein 2 [Zea mays]
Zm00001d008620.1	Zm00001d008620_T001.1,Zm00001d008620_T002.1	3324.4	3183.65	2497.93	3226.31	2222.81	2511.23	2300.87	2291.95	2514.81	2704.46	3139.07	2493.45	cdna chromosome:AGPv4:8:14951976:14953401:-1 gene:Zm00001d008620.1 gene_biotype:protein_coding transcript_biotype:protein_coding	-	-	-	-	gi|195622896|gb|ACG33278.1|/8.26858e-13/metallothionein-like protein type 2 [Zea mays]
Zm00001d052759.1	Zm00001d052759_T001.1	935.39	819.15	629.72	632.52	619.42	394.55	731.09	490.73	981.84	1835.33	2438.69	2189.19	cdna chromosome:AGPv4:4:199958327:199958620:1 gene:Zm00001d052759.1 gene_biotype:protein_coding transcript_biotype:protein_coding	-	GO:0031410//cytoplasmic vesicle	-	GO:0010876//lipid localization	gi|226491922|ref|NP_001146849.1|/2.21182e-34/uncharacterized protein LOC100280457 precursor [Zea mays]
Zm00001d045937.1	Zm00001d045937_T001.1	2.7	3.18	6.25	5.66	3.41	5.56	3.44	7.13	63.6	22.54	30.28	8.82	cdna chromosome:AGPv4:9:47916398:47916850:1 gene:Zm00001d045937.1 gene_biotype:protein_coding transcript_biotype:protein_coding	-	-	-	-	gi|511870|gb|AAA33541.1|/3.39868e-35/zein protein [Zea mays]
Zm00001d048806.1	Zm00001d048806_T001.1	9237.35	17291.5	16545.9	14974.6	11640.3	15738	20407.1	19296.6	17123.7	0.66	0.26	3.47	cdna chromosome:AGPv4:4:5835517:5836317:1 gene:Zm00001d048806.1 gene_biotype:protein_coding transcript_biotype:protein_coding	-	-	-	-	gi|162458708|ref|NP_001105059.1|/2.43812e-70/22kD alpha zein 5 precursor [Zea mays]
Zm00001d035700.1	Zm00001d035700_T001.1,Zm00001d035700_T002.1,Zm00001d035700_T003.1,Zm00001d035700_T004.1,Zm00001d035700_T005.1,Zm00001d035700_T006.1,Zm00001d035700_T007.1,Zm00001d035700_T008.1,Zm00001d035700_T009.1,Zm00001d035700_T010.1,Zm00001d035700_T011.1,Zm00001d035700_T012.1,Zm00001d035700_T013.1,Zm00001d035700_T014.1,Zm00001d035700_T015.1,Zm00001d035700_T016.1,Zm00001d035700_T017.1,Zm00001d035700_T018.1	1945.7	1496.87	1392.32	1400.19	1174.79	1294.57	1418.5	1174.06	1770.17	4682.61	4685.55	4957.23	cdna chromosome:AGPv4:6:41696515:41698373:1 gene:Zm00001d035700.1 gene_biotype:protein_coding transcript_biotype:protein_coding	-	GO:0031410//cytoplasmic vesicle;GO:0031410//cytoplasmic vesicle;GO:0031410//cytoplasmic vesicle;GO:0031410//cytoplasmic vesicle;GO:0031410//cytoplasmic vesicle;GO:0031410//cytoplasmic vesicle;GO:0031410//cytoplasmic vesicle;GO:0031410//cytoplasmic vesicle;GO:0031410//cytoplasmic vesicle;GO:0031410//cytoplasmic vesicle;GO:0031410//cytoplasmic vesicle;GO:0031410//cytoplasmic vesicle;GO:0031410//cyt…	-	-	gi|815890877|ref|NP_001104865.2|/2.84804e-101/legumin 1 precursor [Zea mays]
Zm00001d010321.1	Zm00001d010321_T001.1,Zm00001d010321_T002.1,Zm00001d010321_T003.1,Zm00001d010321_T004.1,Zm00001d010321_T005.1,Zm00001d010321_T006.1,Zm00001d010321_T007.1,Zm00001d010321_T008.1,Zm00001d010321_T009.1,Zm00001d010321_T010.1,Zm00001d010321_T011.1,Zm00001d010321_T012.1,Zm00001d010321_T013.1,Zm00001d010321_T014.1,Zm00001d010321_T015.1,Zm00001d010321_T016.1,Zm00001d010321_T017.1,Zm00001d010321_T018.1,Zm0…	2000.66	1773.76	1828.52	2092.67	1924.15	1689.74	1979.24	2022.51	2222.98	1800.96	1990.4	1445.8	cdna chromosome:AGPv4:8:109466451:109469550:1 gene:Zm00001d010321.1 gene_biotype:protein_coding transcript_biotype:protein_coding gene_symbol:PPDK2 description:Pyruvate, phosphate dikinase 2 [Source:UniProtKB/Swiss-Prot;Acc:Q42368]	K01006|1|0.0|761|zma:103635678|pyruvate, orthophosphate dikinase [EC:2.7.9.1]	GO:0044424;GO:0044424;GO:0044424;GO:0044424;GO:0044424;GO:0044424;GO:0044424;GO:0044424;GO:0044424;GO:0044424;GO:0044424;GO:0044424;GO:0044424;GO:0044424;GO:0044424;GO:0044424;GO:0044424;GO:0044424;GO:0044424;GO:0044424;GO:0044424;GO:0044424;GO:0044424;GO:0044424;GO:0044424;GO:0044424;GO:0044424;GO:0044424;GO:0044424;GO:0044424;GO:0044424;GO:0044424;GO:0044424;GO:0044424;GO:0044424	GO:0043169//cation binding;GO:0004672//protein kinase activity;GO:0032559//adenyl ribonucleotide binding;GO:0016781;GO:0043169//cation binding;GO:0004672//protein kinase activity;GO:0032559//adenyl ribonucleotide binding;GO:0016781;GO:0043169//cation binding;GO:0004672//protein kinase activity;GO:0032559//adenyl ribonucleotide binding;GO:0016781;GO:0043169//cation binding;GO:0004672//protein kina…	GO:0006464//cellular protein modification process;GO:0006796//phosphate-containing compound metabolic process;GO:0006464//cellular protein modification process;GO:0006796//phosphate-containing compound metabolic process;GO:0006464//cellular protein modification process;GO:0006796//phosphate-containing compound metabolic process;GO:0006464//cellular protein modification process;GO:0006796//phospha…	gi|670431328|ref|XP_008656296.1|/0/PREDICTED: pyruvate, phosphate dikinase 1, chloroplastic-like [Zea mays]
Zm00001d023376.1	Zm00001d023376_T001.1,Zm00001d023376_T002.1,Zm00001d023376_T003.1,Zm00001d023376_T004.1,Zm00001d023376_T005.1,Zm00001d023376_T006.1,Zm00001d023376_T007.1,Zm00001d023376_T008.1,Zm00001d023376_T009.1	2304.17	1668.27	1227.16	1839.76	2022.72	1339.37	1318.01	1358.46	2169.11	1673.5	1788.93	1687.58	cdna chromosome:AGPv4:10:4272422:4274538:-1 gene:Zm00001d023376.1 gene_biotype:protein_coding transcript_biotype:protein_coding	-	-	-	-	gi|308080598|ref|NP_001183689.1|/1.62303e-92/uncharacterized protein LOC100502283 [Zea mays]
Zm00001d019160.1	Zm00001d019160_T001.1,Zm00001d019160_T002.1,Zm00001d019160_T003.1,Zm00001d019160_T004.1,Zm00001d019160_T005.1,Zm00001d019160_T006.1,Zm00001d019160_T007.1,Zm00001d019160_T008.1,Zm00001d019160_T009.1,Zm00001d019160_T010.1,Zm00001d019160_T011.1	922.48	1303.38	1430.41	1036.67	1648.58	1465.94	1452.55	1558.12	1190.25	43.84	126.8	50.61	cdna chromosome:AGPv4:7:19593331:19594176:1 gene:Zm00001d019160.1 gene_biotype:protein_coding transcript_biotype:protein_coding	-	-	-	-	gi|985567312|ref|NP_001306631.1|/6.56846e-39/zein-alpha A20-like precursor [Zea mays]
Zm00001d016469.1	Zm00001d016469_T001.1,Zm00001d016469_T002.1	653.78	626.96	561.61	591.04	667.86	508.72	492.26	436.89	514.18	534.01	619.02	644.01	cdna chromosome:AGPv4:5:163446993:163452058:-1 gene:Zm00001d016469.1 gene_biotype:protein_coding transcript_biotype:protein_coding	-	-	-	-	gi|212723262|ref|NP_001131750.1|/6.03943e-43/uncharacterized protein LOC100193117 [Zea mays]
Zm00001d035681.1	Zm00001d035681_T001.1,Zm00001d035681_T002.1,Zm00001d035681_T003.1,Zm00001d035681_T004.1,Zm00001d035681_T005.1	511.64	567.69	449.07	528.04	411.73	356.13	622.79	597.63	541.24	21.24	42.34	28.35	cdna chromosome:AGPv4:6:40867683:40868507:1 gene:Zm00001d035681.1 gene_biotype:protein_coding transcript_biotype:protein_coding	-	-	GO:0004866//endopeptidase inhibitor activity;GO:0004866//endopeptidase inhibitor activity;GO:0004866//endopeptidase inhibitor activity;GO:0004866//endopeptidase inhibitor activity;GO:0004866//endopeptidase inhibitor activity	GO:0006950//response to stress;GO:0006950//response to stress;GO:0006950//response to stress;GO:0006950//response to stress;GO:0006950//response to stress	gi|226507138|ref|NP_001152692.1|/7.567e-28/subtilisin-chymotrypsin inhibitor CI-1B [Zea mays]
Zm00001d041822.1	Zm00001d041822_T001.1	822.07	884.61	763.27	983.93	620.88	543.2	960.63	1012.51	1053	1091.5	1562.87	1610.49	cdna chromosome:AGPv4:3:139335175:139335830:1 gene:Zm00001d041822.1 gene_biotype:protein_coding transcript_biotype:protein_coding	-	GO:0031410//cytoplasmic vesicle	-	GO:0010876//lipid localization	gi|226532020|ref|NP_001152629.1|/1.21666e-47/uncharacterized protein LOC100286270 precursor [Zea mays]
Zm00001d044129.1	Zm00001d044129_T001.1,Zm00001d044129_T002.1,Zm00001d044129_T003.1,Zm00001d044129_T004.1,Zm00001d044129_T006.1,Zm00001d044129_T007.1,Zm00001d044129_T008.1,Zm00001d044129_T009.1,Zm00001d044129_T010.1,Zm00001d044129_T011.1,Zm00001d044129_T012.1,Zm00001d044129_T013.1,Zm00001d044129_T014.1,Zm00001d044129_T016.1,Zm00001d044129_T017.1,Zm00001d044129_T018.1,Zm00001d044129_T019.1,Zm00001d044129_T020.1,Zm0…	1365.94	1596.54	1323.32	1609.47	1826.54	1479.03	1215.96	1574.96	1490.17	2636.27	2877.26	3704.42	cdna chromosome:AGPv4:3:219979961:219982801:-1 gene:Zm00001d044129.1 gene_biotype:protein_coding transcript_biotype:protein_coding	K00975|1|0.0|977|zma:542761|glucose-1-phosphate adenylyltransferase [EC:2.7.7.27]	GO:0009536//plastid;GO:0009536//plastid;GO:0009536//plastid;GO:0009536//plastid;GO:0009536//plastid;GO:0009536//plastid;GO:0009536//plastid;GO:0009536//plastid;GO:0009536//plastid;GO:0009536//plastid;GO:0009536//plastid;GO:0009536//plastid;GO:0009536//plastid;GO:0009536//plastid;GO:0009536//plastid;GO:0009536//plastid;GO:0009536//plastid;GO:0009536//plastid;GO:0009536//plastid;GO:0009536//plastid…	GO:0070566//adenylyltransferase activity;GO:0032559//adenyl ribonucleotide binding;GO:0070566//adenylyltransferase activity;GO:0032559//adenyl ribonucleotide binding;GO:0070566//adenylyltransferase activity;GO:0032559//adenyl ribonucleotide binding;GO:0070566//adenylyltransferase activity;GO:0032559//adenyl ribonucleotide binding;GO:0070566//adenylyltransferase activity;GO:0032559//adenyl ribonuc…	GO:0005982//starch metabolic process;GO:0005977//glycogen metabolic process;GO:0005982//starch metabolic process;GO:0005977//glycogen metabolic process;GO:0005982//starch metabolic process;GO:0005977//glycogen metabolic process;GO:0005982//starch metabolic process;GO:0005977//glycogen metabolic process;GO:0005982//starch metabolic process;GO:0005977//glycogen metabolic process;GO:0005982//starch …	gi|670385191|ref|XP_008673451.1|/0/PREDICTED: glucose-1-phosphate adenylyltransferase large subunit 1, chloroplastic/amyloplastic isoform X2 [Zea mays]
Zm00001d011080.1	Zm00001d011080_T001.1	454.56	440.56	311.49	284.55	495.79	262.39	344.98	423.46	494.56	450.8	720.33	401.33	cdna chromosome:AGPv4:8:138416663:138416884:1 gene:Zm00001d011080.1 gene_biotype:protein_coding transcript_biotype:protein_coding	-	-	GO:0016787//hydrolase activity;GO:0004866//endopeptidase inhibitor activity	GO:0006950//response to stress	gi|214015183|gb|ACJ62208.1|/2.5203e-30/maize proteinase inhibitor [Zea mays subsp. parviglumis]
Zm00001d043382.1	Zm00001d043382_T001.1,Zm00001d043382_T002.1,Zm00001d043382_T003.1,Zm00001d043382_T004.1,Zm00001d043382_T005.1	1113.68	1109.13	1295.38	1200.99	1065.4	1134.4	1104.12	1103.75	1226.87	1371.89	1523.14	1682.88	cdna chromosome:AGPv4:3:198283208:198288738:1 gene:Zm00001d043382.1 gene_biotype:protein_coding transcript_biotype:protein_coding	K14454|1|4e-115|414|zma:100273311|aspartate aminotransferase, cytoplasmic [EC:2.6.1.1]	-	GO:0048037//cofactor binding;GO:0008483//transaminase activity;GO:0048037//cofactor binding;GO:0008483//transaminase activity;GO:0048037//cofactor binding;GO:0008483//transaminase activity;GO:0048037//cofactor binding;GO:0008483//transaminase activity;GO:0048037//cofactor binding;GO:0008483//transaminase activity	GO:0019752//carboxylic acid metabolic process;GO:0019752//carboxylic acid metabolic process;GO:0019752//carboxylic acid metabolic process;GO:0019752//carboxylic acid metabolic process;GO:0019752//carboxylic acid metabolic process	gi|226496407|ref|NP_001141224.1|/8.99426e-46/uncharacterized protein LOC100273311 [Zea mays]
Zm00001d001913.1	Zm00001d001913_T001.1,Zm00001d001913_T002.1,Zm00001d001913_T003.1,Zm00001d001913_T004.1,Zm00001d001913_T005.1	1602.12	1143.69	1206.91	1447.28	1264.5	1102.45	1139.09	1170.4	1379.41	1546	1603.22	1407.64	cdna chromosome:AGPv4:2:2799912:2802523:1 gene:Zm00001d001913.1 gene_biotype:protein_coding transcript_biotype:protein_coding	K06689|1|2e-71|268|zma:100281830|ubiquitin-conjugating enzyme E2 D [EC:2.3.2.23]	-	GO:0019787//ubiquitin-like protein transferase activity;GO:0032559//adenyl ribonucleotide binding;GO:0016879//ligase activity, forming carbon-nitrogen bonds;GO:0032559//adenyl ribonucleotide binding;GO:0016879//ligase activity, forming carbon-nitrogen bonds;GO:0032559//adenyl ribonucleotide binding;GO:0016879//ligase activity, forming carbon-nitrogen bonds;GO:0032559//adenyl ribonucleotide bindin…	GO:0070646//protein modification by small protein removal;GO:0006464//cellular protein modification process;GO:0006464//cellular protein modification process;GO:0006464//cellular protein modification process;GO:0006464//cellular protein modification process	gi|125591988|gb|EAZ32338.1|/1.16665e-85/hypothetical protein OsJ_16548 [Oryza sativa Japonica Group]
Zm00001d048818.1	Zm00001d048818_T001.1	2515.78	3261.38	3762.02	2893.82	3159.69	3076.62	3812.29	4114.83	2980.92	0.26	0	2.93	cdna chromosome:AGPv4:4:5943970:5944767:1 gene:Zm00001d048818.1 gene_biotype:protein_coding transcript_biotype:protein_coding	-	-	-	-	gi|13606092|gb|AAK32953.1|/1.42429e-64/zp22/D87 [Zea mays]
Zm00001d023343.1	Zm00001d023343_T001.1,Zm00001d023343_T002.1	126.13	243.97	146.36	194.11	119.93	160.86	148.58	181.32	194.62	485.1	483.22	399.63	cdna chromosome:AGPv4:10:3824749:3825745:-1 gene:Zm00001d023343.1 gene_biotype:protein_coding transcript_biotype:protein_coding	-	-	GO:0005488;GO:0005488	GO:0051234//establishment of localization;GO:0010876//lipid localization;GO:0051234//establishment of localization;GO:0010876//lipid localization	gi|874507299|ref|NP_001297146.1|/1.50091e-37/non-specific lipid-transfer protein precursor [Zea mays]
Zm00001d022134.1	Zm00001d022134_T001.1,Zm00001d022134_T002.1,Zm00001d022134_T003.1,Zm00001d022134_T004.1,Zm00001d022134_T005.1,Zm00001d022134_T006.1	834.69	573.65	768.94	745.29	601.28	696.63	733.21	675.74	717.3	1996.13	2069.73	2199.27	cdna chromosome:AGPv4:7:170973936:170975475:-1 gene:Zm00001d022134.1 gene_biotype:protein_coding transcript_biotype:protein_coding	K03232|1|3e-44|178|zma:100282885|elongation factor 1-beta	GO:0043234//protein complex;GO:0043234//protein complex;GO:0043234//protein complex;GO:0043234//protein complex;GO:0043234//protein complex;GO:0043234//protein complex	GO:0008135//translation factor activity, RNA binding;GO:0008135//translation factor activity, RNA binding;GO:0008135//translation factor activity, RNA binding;GO:0008135//translation factor activity, RNA binding;GO:0008135//translation factor activity, RNA binding;GO:0008135//translation factor activity, RNA binding	GO:0006412//translation;GO:0006412//translation;GO:0006412//translation;GO:0006412//translation;GO:0006412//translation;GO:0006412//translation	gi|226503896|ref|NP_001149263.1|/5.72534e-89/elongation factor 1-delta 1 [Zea mays]
Zm00001d042011.1	Zm00001d042011_T001.1,Zm00001d042011_T002.1,Zm00001d042011_T003.1,Zm00001d042011_T004.1,Zm00001d042011_T005.1,Zm00001d042011_T006.1,Zm00001d042011_T007.1,Zm00001d042011_T008.1,Zm00001d042011_T009.1,Zm00001d042011_T010.1,Zm00001d042011_T011.1	942.23	1168.24	739.61	1318.36	1425.42	1150.06	821.66	986.85	1167.28	413.92	688.21	715.83	cdna chromosome:AGPv4:3:147226319:147227688:-1 gene:Zm00001d042011.1 gene_biotype:protein_coding transcript_biotype:protein_coding	-	-	-	-	gi|226501830|ref|NP_001152675.1|/3.25597e-42/plasma membrane associated protein [Zea mays]
Zm00001d042525.1	Zm00001d042525_T001.1,Zm00001d042525_T002.1,Zm00001d042525_T003.1,Zm00001d042525_T004.1,Zm00001d042525_T005.1,Zm00001d042525_T006.1,Zm00001d042525_T007.1,Zm00001d042525_T008.1,Zm00001d042525_T009.1,Zm00001d042525_T010.1	724.88	650.78	758.71	757.76	718.6	780.56	834.19	810.86	646.31	1427.84	1665.63	1610.11	cdna chromosome:AGPv4:3:170807512:170810260:-1 gene:Zm00001d042525.1 gene_biotype:protein_coding transcript_biotype:protein_coding	K02932|1|9e-15|79.3|zma:100284917|large subunit ribosomal protein L5e	GO:0030529//intracellular ribonucleoprotein complex;GO:0030529//intracellular ribonucleoprotein complex;GO:0030529//intracellular ribonucleoprotein complex;GO:0030529//intracellular ribonucleoprotein complex;GO:0030529//intracellular ribonucleoprotein complex;GO:0005622//intracellular;GO:0030529//intracellular ribonucleoprotein complex;GO:0030529//intracellular ribonucleoprotein complex;GO:003052…	GO:0019843//rRNA binding;GO:0005198//structural molecule activity;GO:0019843//rRNA binding;GO:0005198//structural molecule activity;GO:0019843//rRNA binding;GO:0005198//structural molecule activity;GO:0019843//rRNA binding;GO:0005198//structural molecule activity;GO:0019843//rRNA binding;GO:0005198//structural molecule activity;GO:0019843//rRNA binding;GO:0005198//structural molecule activity;GO:…	GO:0010467//gene expression;GO:0010467//gene expression;GO:0010467//gene expression;GO:0010467//gene expression;GO:0010467//gene expression;GO:0010467//gene expression;GO:0010467//gene expression;GO:0010467//gene expression;GO:0010467//gene expression	gi|670388437|ref|XP_008674702.1|/4.39865e-150/PREDICTED: 60S ribosomal protein L5-1 [Zea mays]
Zm00001d045462.1	Zm00001d045462_T001.1,Zm00001d045462_T002.1,Zm00001d045462_T003.1,Zm00001d045462_T004.1,Zm00001d045462_T005.1,Zm00001d045462_T006.1,Zm00001d045462_T007.1,Zm00001d045462_T008.1,Zm00001d045462_T009.1,Zm00001d045462_T010.1,Zm00001d045462_T011.1,Zm00001d045462_T012.1,Zm00001d045462_T013.1,Zm00001d045462_T014.1,Zm00001d045462_T015.1,Zm00001d045462_T016.1,Zm00001d045462_T017.1,Zm00001d045462_T018.1,Zm0…	0.25	0.29	0.43	0.56	0.57	0.52	0.27	0.39	5.9	1118.37	1385.92	1240.16	cdna chromosome:AGPv4:9:23107435:23108738:-1 gene:Zm00001d045462.1 gene_biotype:protein_coding transcript_biotype:protein_coding	K13679|1|3e-63|242|zma:541854|granule-bound starch synthase [EC:2.4.1.242]	GO:0009536//plastid;GO:0009536//plastid;GO:0009536//plastid;GO:0009536//plastid;GO:0009536//plastid;GO:0009536//plastid;GO:0009536//plastid;GO:0009536//plastid;GO:0009536//plastid;GO:0009536//plastid;GO:0009536//plastid;GO:0009536//plastid;GO:0009536//plastid;GO:0009536//plastid;GO:0009536//plastid;GO:0009536//plastid;GO:0009536//plastid;GO:0009536//plastid;GO:0009536//plastid	GO:0046527//glucosyltransferase activity;GO:0046527//glucosyltransferase activity;GO:0046527//glucosyltransferase activity;GO:0046527//glucosyltransferase activity;GO:0046527//glucosyltransferase activity;GO:0046527//glucosyltransferase activity;GO:0046527//glucosyltransferase activity;GO:0046527//glucosyltransferase activity;GO:0046527//glucosyltransferase activity;GO:0046527//glucosyltransferas…	GO:0006073//cellular glucan metabolic process;GO:0005982//starch metabolic process;GO:0005977//glycogen metabolic process;GO:0005982//starch metabolic process;GO:0005977//glycogen metabolic process;GO:0005982//starch metabolic process;GO:0005977//glycogen metabolic process;GO:0005982//starch metabolic process;GO:0005977//glycogen metabolic process;GO:0005982//starch metabolic process;GO:0005977//…	gi|153866072|gb|ABS52976.1|/5.83055e-67/granule-bound starch synthase, partial [Zea mays subsp. parviglumis]
Zm00001d033937.1	Zm00001d033937_T001.1,Zm00001d033937_T002.1,Zm00001d033937_T003.1,Zm00001d033937_T004.1,Zm00001d033937_T005.1,Zm00001d033937_T006.1,Zm00001d033937_T007.1,Zm00001d033937_T008.1,Zm00001d033937_T009.1,Zm00001d033937_T010.1,Zm00001d033937_T011.1,Zm00001d033937_T012.1,Zm00001d033937_T013.1,Zm00001d033937_T014.1,Zm00001d033937_T015.1,Zm00001d033937_T016.1,Zm00001d033937_T017.1,Zm00001d033937_T018.1,Zm0…	0.25	0.29	0.43	0.56	0.57	0.52	0.27	0.39	5.9	1118.37	1385.92	1240.16	cdna chromosome:AGPv4:1:279125962:279128436:1 gene:Zm00001d033937.1 gene_biotype:protein_coding transcript_biotype:protein_coding	K13679|1|1e-67|256|zma:541854|granule-bound starch synthase [EC:2.4.1.242]	GO:0009536//plastid;GO:0009536//plastid;GO:0009536//plastid;GO:0009536//plastid;GO:0009536//plastid;GO:0009536//plastid;GO:0009536//plastid;GO:0009536//plastid;GO:0009536//plastid;GO:0009536//plastid;GO:0009536//plastid;GO:0009536//plastid;GO:0009536//plastid;GO:0009536//plastid;GO:0009536//plastid;GO:0009536//plastid;GO:0009536//plastid;GO:0009536//plastid;GO:0009536//plastid	GO:0046527//glucosyltransferase activity;GO:0046527//glucosyltransferase activity;GO:0046527//glucosyltransferase activity;GO:0046527//glucosyltransferase activity;GO:0046527//glucosyltransferase activity;GO:0046527//glucosyltransferase activity;GO:0046527//glucosyltransferase activity;GO:0046527//glucosyltransferase activity;GO:0046527//glucosyltransferase activity;GO:0046527//glucosyltransferas…	GO:0005982//starch metabolic process;GO:0005977//glycogen metabolic process;GO:0006073//cellular glucan metabolic process;GO:0005982//starch metabolic process;GO:0005977//glycogen metabolic process;GO:0005977//glycogen metabolic process;GO:0005982//starch metabolic process;GO:0005977//glycogen metabolic process;GO:0005982//starch metabolic process;GO:0005977//glycogen metabolic process;GO:0005982…	gi|153866074|gb|ABS52977.1|/1.97642e-38/granule-bound starch synthase, partial [Zea mays subsp. parviglumis]
Zm00001d050032.1	Zm00001d050032_T001.1,Zm00001d050032_T002.1,Zm00001d050032_T003.1,Zm00001d050032_T004.1	1244.81	1191.11	1127.06	1031.79	1011.3	821.68	826.3	1000.76	1006.73	2228.48	2316.17	3435.27	cdna chromosome:AGPv4:4:61315575:61321274:1 gene:Zm00001d050032.1 gene_biotype:protein_coding transcript_biotype:protein_coding	K00975|1|0.0|667|zma:541902|glucose-1-phosphate adenylyltransferase [EC:2.7.7.27]	GO:0009536//plastid;GO:0009536//plastid;GO:0009536//plastid;GO:0009536//plastid	GO:0070566//adenylyltransferase activity;GO:0032559//adenyl ribonucleotide binding;GO:0070566//adenylyltransferase activity;GO:0070566//adenylyltransferase activity;GO:0032559//adenyl ribonucleotide binding;GO:0070566//adenylyltransferase activity;GO:0032559//adenyl ribonucleotide binding	GO:0005982//starch metabolic process;GO:0005977//glycogen metabolic process;GO:0005982//starch metabolic process;GO:0005977//glycogen metabolic process;GO:0005982//starch metabolic process;GO:0005977//glycogen metabolic process;GO:0005982//starch metabolic process;GO:0005977//glycogen metabolic process	gi|670394673|ref|XP_008677773.1|/0/PREDICTED: LOC541902 isoform X1 [Zea mays]
Zm00001d015327.1	Zm00001d015327_T001.1,Zm00001d015327_T002.1,Zm00001d015327_T003.1	1998.1	1438.34	1257.73	1518.6	1858.86	1412.5	1246.63	1195.56	1662.15	1089.64	1344.25	1738.11	cdna chromosome:AGPv4:5:84631254:84634152:-1 gene:Zm00001d015327.1 gene_biotype:protein_coding transcript_biotype:protein_coding	K08770|1|0.0|958|pmum:103324495|ubiquitin C	-	-	-	gi|944264385|gb|KQL28625.1|/1.4312e-82/hypothetical protein SETIT_017023mg [Setaria italica]
Zm00001d002768.1	Zm00001d002768_T001.1	389.42	1212.47	597.87	1207.43	835.69	1181.35	740.36	776.83	1209.09	962.3	1122.66	781.31	cdna chromosome:AGPv4:2:22071813:22072283:1 gene:Zm00001d002768.1 gene_biotype:protein_coding transcript_biotype:protein_coding	-	GO:0016020//membrane;GO:0005811//lipid particle	-	-	gi|194696100|gb|ACF82134.1|/2.35909e-55/unknown [Zea mays]
Zm00001d049576.1	Zm00001d049576_T001.1	181.43	90.01	132.84	109.31	260.9	53.59	292.27	321.75	271.59	657.5	721.75	812.54	cdna chromosome:AGPv4:4:35888519:35889106:-1 gene:Zm00001d049576.1 gene_biotype:protein_coding transcript_biotype:protein_coding	-	-	-	-	gi|212721822|ref|NP_001131993.1|/1.16045e-49/basal layer antifungal protein 2 precursor [Zea mays]
Zm00001d031956.1	Zm00001d031956_T001.1,Zm00001d031956_T002.1,Zm00001d031956_T003.1,Zm00001d031956_T004.1,Zm00001d031956_T005.1,Zm00001d031956_T006.1	769.27	518.98	546.38	644.16	595.41	608.36	597.45	562.22	654.34	1449.55	1512.98	1662.92	cdna chromosome:AGPv4:1:207955044:207958736:-1 gene:Zm00001d031956.1 gene_biotype:protein_coding transcript_biotype:protein_coding	K02865|1|3e-105|382|zma:100272335|large subunit ribosomal protein L10Ae	GO:0030529//intracellular ribonucleoprotein complex;GO:0030529//intracellular ribonucleoprotein complex;GO:0030529//intracellular ribonucleoprotein complex;GO:0030529//intracellular ribonucleoprotein complex;GO:0030529//intracellular ribonucleoprotein complex;GO:0030529//intracellular ribonucleoprotein complex	GO:0003676//nucleic acid binding;GO:0005198//structural molecule activity;GO:0003676//nucleic acid binding;GO:0005198//structural molecule activity;GO:0003676//nucleic acid binding;GO:0005198//structural molecule activity;GO:0003676//nucleic acid binding;GO:0005198//structural molecule activity;GO:0003676//nucleic acid binding;GO:0005198//structural molecule activity;GO:0003676//nucleic acid bind…	GO:0010467//gene expression;GO:0010467//gene expression;GO:0010467//gene expression;GO:0010467//gene expression;GO:0010467//gene expression;GO:0010467//gene expression	gi|194698874|gb|ACF83521.1|/1.58679e-106/unknown [Zea mays]
Zm00001d022421.1	Zm00001d022421_T001.1,Zm00001d022421_T002.1,Zm00001d022421_T003.1,Zm00001d022421_T004.1,Zm00001d022421_T005.1,Zm00001d022421_T006.1,Zm00001d022421_T007.1,Zm00001d022421_T008.1,Zm00001d022421_T009.1,Zm00001d022421_T010.1,Zm00001d022421_T011.1,Zm00001d022421_T012.1,Zm00001d022421_T013.1,Zm00001d022421_T014.1,Zm00001d022421_T015.1,Zm00001d022421_T016.1,Zm00001d022421_T017.1,Zm00001d022421_T018.1,Zm0…	1063.35	882.94	779.58	862.49	725.93	852.04	760.18	678.78	722.31	851.99	730.63	741.7	cdna chromosome:AGPv4:7:177324138:177325793:-1 gene:Zm00001d022421.1 gene_biotype:protein_coding transcript_biotype:protein_coding	-	-	-	-	gi|992278646|gb|KXG36964.1|/2.2178e-88/hypothetical protein SORBI_002G420900 [Sorghum bicolor]
Zm00001d025059.1	Zm00001d025059_T001.1	2099.09	1242.58	1345.28	1268.5	1218.99	1014.37	1120.11	1017.16	1055.73	684.98	919.12	888.9	cdna chromosome:AGPv4:10:102054802:102055944:1 gene:Zm00001d025059.1 gene_biotype:protein_coding transcript_biotype:protein_coding	K11426|1|2e-47|190|sly:101250545|SET and MYND domain-containing protein;K19476|3|5e-19|96.3|mdm:103418875|vacuolar protein sorting-associated protein IST1	GO:0005576//extracellular region;GO:0031410//cytoplasmic vesicle	GO:0046914//transition metal ion binding	-	gi|242075090|ref|XP_002447481.1|/1.06118e-112/hypothetical protein SORBIDRAFT_06g001690 [Sorghum bicolor]
Zm00001d035680.1	Zm00001d035680_T001.1	264.24	314.58	228.55	163.25	175.43	115.13	304.89	239.64	168.83	0.55	0.9	1.67	cdna chromosome:AGPv4:6:40863632:40864319:1 gene:Zm00001d035680.1 gene_biotype:protein_coding transcript_biotype:protein_coding	-	-	GO:0016787//hydrolase activity;GO:0004866//endopeptidase inhibitor activity	GO:0006950//response to stress	gi|226508758|ref|NP_001152630.1|/1.5335e-33/uncharacterized protein LOC100286271 [Zea mays]
Zm00001d038597.1	Zm00001d038597_T001.1	1914.7	2349.35	1752.17	1469.23	1672.86	1584.85	1444.05	1348.1	2315.39	1508.5	1622.66	1773.49	cdna chromosome:AGPv4:6:160677919:160678539:-1 gene:Zm00001d038597.1 gene_biotype:protein_coding transcript_biotype:protein_coding	-	GO:0031410//cytoplasmic vesicle	GO:0004866//endopeptidase inhibitor activity	-	gi|162458823|ref|NP_001105060.1|/1.20532e-48/globulin 3 precursor [Zea mays]
Zm00001d014957.1	Zm00001d014957_T001.1,Zm00001d014957_T002.1,Zm00001d014957_T003.1,Zm00001d014957_T004.1,Zm00001d014957_T005.1,Zm00001d014957_T006.1,Zm00001d014957_T007.1,Zm00001d014957_T008.1,Zm00001d014957_T009.1,Zm00001d014957_T010.1,Zm00001d014957_T011.1,Zm00001d014957_T012.1	420.06	301.17	304.05	368.92	332.52	391.76	337.43	315.85	346.62	1791.93	1897.79	2052.18	cdna chromosome:AGPv4:5:69975511:69978218:-1 gene:Zm00001d014957.1 gene_biotype:protein_coding transcript_biotype:protein_coding	-	GO:0044424;GO:0044424;GO:0044424;GO:0044424;GO:0044424;GO:0044424;GO:0044424;GO:0044424;GO:0044424;GO:0044424;GO:0044424;GO:0044424	-	-	gi|413935195|gb|AFW69746.1|/2.34343e-82/hypothetical protein ZEAMMB73_806023 [Zea mays]
Zm00001d034760.1	Zm00001d034760_T001.1	1504.69	1164.18	1126.05	1231.68	1067.75	1007.12	890.7	931.63	1441.22	1062.55	1198.29	1159.91	cdna chromosome:AGPv4:1:301511660:301512118:1 gene:Zm00001d034760.1 gene_biotype:protein_coding transcript_biotype:protein_coding gene_symbol:FDX3 description:Ferredoxin-3, chloroplastic [Source:UniProtKB/Swiss-Prot;Acc:P27788]	K02639|1|3e-83|306|zma:542276|ferredoxin	GO:0009536//plastid	GO:0051536//iron-sulfur cluster binding;GO:0043169//cation binding	GO:0051234//establishment of localization;GO:0006091//generation of precursor metabolites and energy	gi|162463662|ref|NP_001105346.1|/1.65156e-82/ferredoxin-3, chloroplastic precursor [Zea mays]
Zm00001d048520.1	Zm00001d048520_T001.1,Zm00001d048520_T002.1,Zm00001d048520_T003.1,Zm00001d048520_T004.1,Zm00001d048520_T005.1,Zm00001d048520_T006.1,Zm00001d048520_T007.1,Zm00001d048520_T008.1,Zm00001d048520_T009.1,Zm00001d048520_T010.1,Zm00001d048520_T011.1,Zm00001d048520_T012.1,Zm00001d048520_T013.1,Zm00001d048520_T014.1,Zm00001d048520_T015.1,Zm00001d048520_T016.1,Zm00001d048520_T017.1	760.46	597.38	609.54	693.01	642.81	661.57	543.22	546.33	928.41	43.02	55.79	33.15	cdna chromosome:AGPv4:9:157714379:157715705:-1 gene:Zm00001d048520.1 gene_biotype:protein_coding transcript_biotype:protein_coding	K09873|1|9e-33|140|zma:100280539|aquaporin TIP	GO:0016020//membrane;GO:0044464;GO:0016020//membrane;GO:0016020//membrane;GO:0016020//membrane;GO:0031224//intrinsic component of membrane;GO:0016020//membrane;GO:0016020//membrane;GO:0016020//membrane;GO:0016020//membrane;GO:0044464;GO:0016020//membrane;GO:0016020//membrane;GO:0031224//intrinsic component of membrane;GO:0031090//organelle membrane;GO:0043231//intracellular membrane-bounded organ…	-	GO:0051234//establishment of localization;GO:0051234//establishment of localization;GO:0051234//establishment of localization;GO:0051234//establishment of localization;GO:0051234//establishment of localization;GO:0051234//establishment of localization;GO:0051234//establishment of localization;GO:0006810//transport;GO:0051234//establishment of localization;GO:0051234//establishment of localization	gi|226533385|ref|NP_001146930.1|/3.54537e-94/uncharacterized protein LOC100280539 [Zea mays]
Zm00001d015746.1	Zm00001d015746_T001.1,Zm00001d015746_T002.1,Zm00001d015746_T003.1,Zm00001d015746_T004.1,Zm00001d015746_T005.1,Zm00001d015746_T006.1,Zm00001d015746_T007.1	1098.55	1087.61	855.39	1058.33	1002.76	874.58	660.39	798.47	1138.83	1536.17	1717.18	1805.29	cdna chromosome:AGPv4:5:115749041:115750953:-1 gene:Zm00001d015746.1 gene_biotype:protein_coding transcript_biotype:protein_coding	K14684|1|1e-73|277|egr:104437682|solute carrier family 25 (mitochondrial phosphate transporter), member 23/24/25/41	GO:0031224//intrinsic component of membrane;GO:0009528//plastid inner membrane;GO:0009528//plastid inner membrane;GO:0009528//plastid inner membrane;GO:0009528//plastid inner membrane;GO:0009528//plastid inner membrane;GO:0031224//intrinsic component of membrane;GO:0009528//plastid inner membrane;GO:0009528//plastid inner membrane	-	GO:0006810//transport;GO:0006810//transport;GO:0006810//transport;GO:0006810//transport	gi|827836522|ref|NP_001105889.2|/1.46112e-168/adenine nucleotide transporter BT1, chloroplastic/amyloplastic/mitochondrial precursor [Zea mays]
Zm00001d033210.1	Zm00001d033210_T001.1,Zm00001d033210_T002.1,Zm00001d033210_T003.1,Zm00001d033210_T004.1,Zm00001d033210_T005.1	484.78	466.1	403.4	553.48	479.02	543.33	545.6	514.36	454.39	823.96	891.8	974.34	cdna chromosome:AGPv4:1:254194092:254197449:-1 gene:Zm00001d033210.1 gene_biotype:protein_coding transcript_biotype:protein_coding	K09503|1|1e-167|536|zma:100191411|DnaJ homolog subfamily A member 2	GO:0044424;GO:0044424;GO:0044424;GO:0044424;GO:0044424	GO:0043169//cation binding;GO:0005515//protein binding;GO:0032559//adenyl ribonucleotide binding;GO:0043169//cation binding;GO:0005515//protein binding;GO:0032559//adenyl ribonucleotide binding;GO:0043169//cation binding;GO:0005515//protein binding;GO:0032559//adenyl ribonucleotide binding;GO:0043169//cation binding;GO:0005515//protein binding;GO:0032559//adenyl ribonucleotide binding;GO:0043169/…	GO:0006950//response to stress;GO:0044267//cellular protein metabolic process;GO:0006950//response to stress;GO:0044267//cellular protein metabolic process;GO:0006950//response to stress;GO:0044267//cellular protein metabolic process;GO:0006950//response to stress;GO:0044267//cellular protein metabolic process;GO:0006950//response to stress;GO:0044267//cellular protein metabolic process	gi|226499952|ref|NP_001146715.1|/1.74389e-40/uncharacterized protein LOC100280317 [Zea mays]
Zm00001d049099.1	Zm00001d049099_T001.1,Zm00001d049099_T002.1,Zm00001d049099_T003.1,Zm00001d049099_T004.1,Zm00001d049099_T005.1,Zm00001d049099_T006.1,Zm00001d049099_T007.1,Zm00001d049099_T008.1,Zm00001d049099_T009.1,Zm00001d049099_T010.1	681.9	539.02	886.1	711.17	607.16	610.42	653.11	739.62	709.25	1202.63	1282.42	1153.64	cdna chromosome:AGPv4:4:15973766:15978300:-1 gene:Zm00001d049099.1 gene_biotype:protein_coding transcript_biotype:protein_coding	K09580|1|0.0|884|zma:606409|protein disulfide-isomerase A1 [EC:5.3.4.1]	GO:0044432;GO:0031410//cytoplasmic vesicle;GO:0044432;GO:0031410//cytoplasmic vesicle;GO:0044432;GO:0031410//cytoplasmic vesicle;GO:0044432;GO:0031410//cytoplasmic vesicle;GO:0044432;GO:0031410//cytoplasmic vesicle;GO:0044432;GO:0031410//cytoplasmic vesicle;GO:0044432;GO:0031410//cytoplasmic vesicle;GO:0044432;GO:0031410//cytoplasmic vesicle;GO:0044432;GO:0031410//cytoplasmic vesicle;GO:0044432;G…	GO:0016862//intramolecular oxidoreductase activity, interconverting keto- and enol-groups;GO:0015036//disulfide oxidoreductase activity;GO:0016862//intramolecular oxidoreductase activity, interconverting keto- and enol-groups;GO:0015036//disulfide oxidoreductase activity;GO:0016862//intramolecular oxidoreductase activity, interconverting keto- and enol-groups;GO:0015036//disulfide oxidoreductase …	GO:0018904;GO:0019725//cellular homeostasis;GO:0018904;GO:0019725//cellular homeostasis;GO:0018904;GO:0019725//cellular homeostasis;GO:0018904;GO:0019725//cellular homeostasis;GO:0018904;GO:0019725//cellular homeostasis;GO:0018904;GO:0019725//cellular homeostasis;GO:0018904;GO:0019725//cellular homeostasis;GO:0018904;GO:0019725//cellular homeostasis;GO:0018904;GO:0019725//cellular homeostasis;GO:…	gi|162461063|ref|NP_001105754.1|/0/protein disulfide isomerase precursor [Zea mays]
Zm00001d048810.1	Zm00001d048810_T001.1	3033.16	4290.61	6001.07	2999.62	3764.79	4012.98	4042.15	3886.56	4378.39	0.46	0.36	0.78	cdna chromosome:AGPv4:4:5880093:5880632:1 gene:Zm00001d048810.1 gene_biotype:protein_coding transcript_biotype:protein_coding	-	-	-	-	gi|22220|emb|CAA39255.1|/7.03196e-43/22 kD zein [Zea mays]
Zm00001d040029.1	Zm00001d040029_T001.1,Zm00001d040029_T002.1	4.96	12.19	2.85	7.14	3.31	6.15	2.44	8.36	7.23	9.62	14.72	16.72	cdna chromosome:AGPv4:3:23586531:23587232:-1 gene:Zm00001d040029.1 gene_biotype:protein_coding transcript_biotype:protein_coding	-	-	GO:0004866//endopeptidase inhibitor activity;GO:0004866//endopeptidase inhibitor activity	-	gi|226507751|ref|NP_001148335.1|/7.84726e-36/Bowman-Birk type wound-induced proteinase inhibitor WIP1 precursor [Zea mays]
Zm00001d044747.1	Zm00001d044747_T001.1	887.19	845.55	571.3	750.74	729.77	623.84	653.23	514.94	1129.55	1111.53	1384.46	1611.79	cdna chromosome:AGPv4:9:1104146:1104848:-1 gene:Zm00001d044747.1 gene_biotype:protein_coding transcript_biotype:protein_coding	-	GO:0031410//cytoplasmic vesicle	-	-	gi|226508694|ref|NP_001148351.1|/1.71645e-39/uncharacterized protein LOC100281961 [Zea mays]
Zm00001d052958.1	Zm00001d052958_T001.1	15.39	460.35	105.6	340.82	180.84	448.69	344.36	357.13	347.54	531.34	1085.73	920.88	cdna chromosome:AGPv4:4:206306308:206307489:1 gene:Zm00001d052958.1 gene_biotype:protein_coding transcript_biotype:protein_coding	-	-	-	-	gi|226510357|ref|NP_001142639.1|/0/antimicrobial peptide MBP-1 precursor [Zea mays]
Zm00001d021668.1	Zm00001d021668_T001.1,Zm00001d021668_T002.1,Zm00001d021668_T003.1,Zm00001d021668_T004.1,Zm00001d021668_T005.1,Zm00001d021668_T006.1,Zm00001d021668_T007.1,Zm00001d021668_T008.1,Zm00001d021668_T009.1	854.8	596.85	551.74	752.15	556.23	518.14	333.95	318.43	427.41	778.91	807.22	629.33	cdna chromosome:AGPv4:7:159573544:159575967:-1 gene:Zm00001d021668.1 gene_biotype:protein_coding transcript_biotype:protein_coding gene_symbol:TIF description:Protein translation factor SUI1 homolog [Source:UniProtKB/Swiss-Prot;Acc:P56330]	K03113|1|2e-51|202|zma:541664|translation initiation factor 1	-	GO:0008135//translation factor activity, RNA binding;GO:0008135//translation factor activity, RNA binding;GO:0008135//translation factor activity, RNA binding;GO:0008135//translation factor activity, RNA binding;GO:0008135//translation factor activity, RNA binding;GO:0008135//translation factor activity, RNA binding;GO:0008135//translation factor activity, RNA binding;GO:0008135//translation fact…	GO:0006412//translation;GO:0006412//translation;GO:0006412//translation;GO:0006412//translation;GO:0006412//translation;GO:0006412//translation;GO:0006412//translation;GO:0006412//translation;GO:0006412//translation	gi|218199747|gb|EEC82174.1|/1.14023e-50/hypothetical protein OsI_26284 [Oryza sativa Indica Group]
Zm00001d025241.1	Zm00001d025241_T001.1,Zm00001d025241_T002.1,Zm00001d025241_T003.1,Zm00001d025241_T004.1,Zm00001d025241_T005.1,Zm00001d025241_T006.1,Zm00001d025241_T007.1,Zm00001d025241_T008.1,Zm00001d025241_T009.1,Zm00001d025241_T010.1,Zm00001d025241_T011.1	480.43	701.88	391.52	558.62	609.51	628.71	554.28	585.62	653.74	314.18	471.55	556.46	cdna chromosome:AGPv4:10:110754205:110756074:1 gene:Zm00001d025241.1 gene_biotype:protein_coding transcript_biotype:protein_coding	K00430|1|2e-09|64.7|mdm:103431979|peroxidase [EC:1.11.1.7];K10752|2|2e-07|57.8|mdm:103421028|histone-binding protein RBBP4;K07213|3|9e-06|52.4|gra:105776384|copper chaperone	-	GO:0043169//cation binding;GO:0043169//cation binding;GO:0043169//cation binding;GO:0043169//cation binding;GO:0043169//cation binding	GO:0006812//cation transport;GO:0006812//cation transport;GO:0006812//cation transport;GO:0006812//cation transport;GO:0006812//cation transport	gi|670445759|ref|XP_008663145.1|/1.56387e-65/PREDICTED: uncharacterized protein DDB_G0286299-like [Zea mays]
Zm00001d048920.1	Zm00001d048920_T001.1	108.65	60.46	63.27	60.49	63.03	28.46	100.43	83.01	75.22	237.06	273.17	308.91	cdna chromosome:AGPv4:4:7985199:7985836:-1 gene:Zm00001d048920.1 gene_biotype:protein_coding transcript_biotype:protein_coding	-	-	-	-	gi|195609408|gb|ACG26534.1|/1.29713e-46/hypothetical protein [Zea mays]
Zm00001d036959.1	Zm00001d036959_T001.1,Zm00001d036959_T002.1,Zm00001d036959_T003.1,Zm00001d036959_T004.1,Zm00001d036959_T005.1,Zm00001d036959_T006.1,Zm00001d036959_T007.1	537.29	404.44	482.52	514.35	508.3	487.82	523.23	490.51	544.08	937.1	1106.83	1021.65	cdna chromosome:AGPv4:6:107400977:107403316:1 gene:Zm00001d036959.1 gene_biotype:protein_coding transcript_biotype:protein_coding	K03233|1|1e-76|286|zma:100192872|elongation factor 1-gamma	GO:0043234//protein complex;GO:0043234//protein complex;GO:0043234//protein complex;GO:0043234//protein complex;GO:0043234//protein complex;GO:0043234//protein complex;GO:0043234//protein complex	GO:0008135//translation factor activity, RNA binding;GO:0008135//translation factor activity, RNA binding;GO:0008135//translation factor activity, RNA binding;GO:0008135//translation factor activity, RNA binding;GO:0008135//translation factor activity, RNA binding;GO:0008135//translation factor activity, RNA binding;GO:0008135//translation factor activity, RNA binding	GO:0006412//translation;GO:0006412//translation;GO:0006412//translation;GO:0006412//translation;GO:0006412//translation;GO:0006412//translation;GO:0006412//translation	gi|874507440|ref|NP_001131533.2|/0/uncharacterized protein LOC100192872 [Zea mays]
Zm00001d036125.1	Zm00001d036125_T001.1,Zm00001d036125_T002.1,Zm00001d036125_T003.1,Zm00001d036125_T004.1	796.11	767.58	800.81	938.64	879.94	560.58	555.47	681.55	1161.79	820.2	1055.22	714.45	cdna chromosome:AGPv4:6:73478021:73479134:-1 gene:Zm00001d036125.1 gene_biotype:protein_coding transcript_biotype:protein_coding	-	-	-	-	gi|226503976|ref|NP_001145575.1|/1.13214e-43/uncharacterized protein LOC100279040 [Zea mays]
Zm00001d053239.1	Zm00001d053239_T001.1	398.59	249.2	339.78	407.27	285.11	315.29	284.85	344.25	385.29	900.15	1024	1002.37	cdna chromosome:AGPv4:4:221656653:221658921:1 gene:Zm00001d053239.1 gene_biotype:protein_coding transcript_biotype:protein_coding	K02978|1|2e-38|159|sita:101758720|small subunit ribosomal protein S27e	GO:0030529//intracellular ribonucleoprotein complex	GO:0043169//cation binding;GO:0005198//structural molecule activity	GO:0010467//gene expression	gi|992169803|gb|KXG30208.1|/2.33467e-39/hypothetical protein SORBI_004G145800 [Sorghum bicolor]
Zm00001d007187.1	Zm00001d007187_T001.1,Zm00001d007187_T002.1,Zm00001d007187_T003.1	342.33	237.03	297.7	236.58	217.3	174.07	310.89	314.2	348.64	239.15	325.01	282.29	cdna chromosome:AGPv4:2:224120990:224123071:1 gene:Zm00001d007187.1 gene_biotype:protein_coding transcript_biotype:protein_coding	-	-	-	-	gi|414591215|tpg|DAA41786.1|/1.95336e-105/TPA: hypothetical protein ZEAMMB73_672081 [Zea mays]
Zm00001d035156.1	Zm00001d035156_T001.1,Zm00001d035156_T002.1,Zm00001d035156_T003.1,Zm00001d035156_T004.1,Zm00001d035156_T005.1,Zm00001d035156_T006.1,Zm00001d035156_T007.1,Zm00001d035156_T008.1,Zm00001d035156_T009.1	357.32	293.82	280.38	603.14	390.28	317.49	439.49	460.98	484.97	759.46	746.62	671.94	cdna chromosome:AGPv4:6:7238033:7242098:1 gene:Zm00001d035156.1 gene_biotype:protein_coding transcript_biotype:protein_coding gene_symbol:GAPC2 description:Glyceraldehyde-3-phosphate dehydrogenase 2, cytosolic [Source:UniProtKB/Swiss-Prot;Acc:Q09054]	K00134|1|2e-133|476|zma:542718|glyceraldehyde 3-phosphate dehydrogenase [EC:1.2.1.12]	GO:0044424;GO:0044424;GO:0044424;GO:0044424;GO:0044424;GO:0044424;GO:0044424;GO:0044424;GO:0044424	GO:0000166//nucleotide binding;GO:0000166//nucleotide binding;GO:0000166//nucleotide binding;GO:0000166//nucleotide binding;GO:0000166//nucleotide binding;GO:0000166//nucleotide binding;GO:0000166//nucleotide binding;GO:0000166//nucleotide binding;GO:0000166//nucleotide binding	GO:0006007//glucose catabolic process;GO:0006007//glucose catabolic process;GO:0006007//glucose catabolic process;GO:0006007//glucose catabolic process;GO:0006007//glucose catabolic process;GO:0006007//glucose catabolic process;GO:0006007//glucose catabolic process;GO:0006007//glucose catabolic process;GO:0006007//glucose catabolic process	gi|162461501|ref|NP_001105700.1|/3.78454e-176/glyceraldehyde-3-phosphate dehydrogenase 2, cytosolic [Zea mays]
Zm00001d009431.1	Zm00001d009431_T001.1,Zm00001d009431_T002.1,Zm00001d009431_T003.1	799.27	846.65	827.44	1021.21	943.08	933.64	941.03	982.73	984.36	1255.8	1484.83	1392.15	cdna chromosome:AGPv4:8:64107616:64111865:-1 gene:Zm00001d009431.1 gene_biotype:protein_coding transcript_biotype:protein_coding gene_symbol:FPS description:Farnesyl pyrophosphate synthase [Source:UniProtKB/Swiss-Prot;Acc:P49353]	K00787|1|0.0|686|zma:541903|farnesyl diphosphate synthase [EC:2.5.1.1 2.5.1.10]	GO:0044424;GO:0044424;GO:0044424	GO:0043169//cation binding;GO:0004659//prenyltransferase activity;GO:0043169//cation binding;GO:0004659//prenyltransferase activity;GO:0043169//cation binding;GO:0004659//prenyltransferase activity	GO:0006694//steroid biosynthetic process;GO:0006720//isoprenoid metabolic process;GO:0008203//cholesterol metabolic process;GO:0006694//steroid biosynthetic process;GO:0006720//isoprenoid metabolic process;GO:0008203//cholesterol metabolic process;GO:0006694//steroid biosynthetic process;GO:0006720//isoprenoid metabolic process;GO:0008203//cholesterol metabolic process	gi|162462162|ref|NP_001105039.1|/0/farnesyl pyrophosphate synthase [Zea mays]
Zm00001d018884.1	Zm00001d018884_T001.1,Zm00001d018884_T002.1,Zm00001d018884_T003.1,Zm00001d018884_T004.1,Zm00001d018884_T005.1,Zm00001d018884_T006.1,Zm00001d018884_T007.1,Zm00001d018884_T008.1,Zm00001d018884_T009.1,Zm00001d018884_T010.1,Zm00001d018884_T011.1,Zm00001d018884_T012.1,Zm00001d018884_T013.1,Zm00001d018884_T014.1,Zm00001d018884_T015.1,Zm00001d018884_T016.1,Zm00001d018884_T021.1,Zm00001d018884_T023.1,Zm0…	477.63	397.8	360.91	456.52	441.28	347.09	435.22	422.69	417.78	594.81	579.79	526.21	cdna chromosome:AGPv4:7:8344651:8352890:-1 gene:Zm00001d018884.1 gene_biotype:protein_coding transcript_biotype:protein_coding	K10573|1|8e-25|114|zma:100283297|ubiquitin-conjugating enzyme E2 A [EC:2.3.2.23]	-	GO:0019787//ubiquitin-like protein transferase activity;GO:0032559//adenyl ribonucleotide binding;GO:0019787//ubiquitin-like protein transferase activity;GO:0032559//adenyl ribonucleotide binding;GO:0019787//ubiquitin-like protein transferase activity;GO:0032559//adenyl ribonucleotide binding;GO:0016879//ligase activity, forming carbon-nitrogen bonds;GO:0032559//adenyl ribonucleotide binding;GO:0…	GO:0032446//protein modification by small protein conjugation;GO:0070646//protein modification by small protein removal;GO:0070646//protein modification by small protein removal;GO:0070646//protein modification by small protein removal;GO:0006464//cellular protein modification process;GO:0006464//cellular protein modification process;GO:0070646//protein modification by small protein removal;GO:00…	gi|238006516|gb|ACR34293.1|/5.8983e-56/unknown [Zea mays]
Zm00001d008403.1	Zm00001d008403_T001.1,Zm00001d008403_T002.1	467.92	532.54	407.62	485.83	513.93	426.71	393.4	410.81	599.28	397.5	512.21	562.18	cdna chromosome:AGPv4:8:7619712:7621282:1 gene:Zm00001d008403.1 gene_biotype:protein_coding transcript_biotype:protein_coding	K12581|1|2e-14|81.3|bna:106383523|CCR4-NOT transcription complex subunit 7/8	-	-	-	gi|670429346|ref|XP_008655529.1|/2.61978e-126/PREDICTED: protein BEARSKIN1 isoform X1 [Zea mays]
Zm00001d053838.1	Zm00001d053838_T001.1,Zm00001d053838_T002.1,Zm00001d053838_T003.1,Zm00001d053838_T004.1,Zm00001d053838_T005.1	1071.5	535.4	703.18	631.02	635.14	531.7	591.77	590.4	757.08	659.93	802.14	1025.28	cdna chromosome:AGPv4:4:242132548:242136866:1 gene:Zm00001d053838.1 gene_biotype:protein_coding transcript_biotype:protein_coding	K08770|1|0.0|1031|dosa:Os06t0681400-01|ubiquitin C	-	-	-	gi|413926513|gb|AFW66445.1|/0/ubiquitin2 [Zea mays]
Zm00001d022513.1	Zm00001d022513_T001.1,Zm00001d022513_T002.1	389.06	255.4	290.3	340.87	323.97	361.82	334.95	306.37	332.02	1009.69	1087.36	1174.35	cdna chromosome:AGPv4:7:179170038:179171958:-1 gene:Zm00001d022513.1 gene_biotype:protein_coding transcript_biotype:protein_coding	K03232|1|4e-43|176|zma:100280557|elongation factor 1-beta	GO:0043234//protein complex	GO:0008135//translation factor activity, RNA binding	GO:0006412//translation;GO:0006412//translation	gi|414887997|tpg|DAA64011.1|/1.02548e-99/TPA: elongation factor 1-beta [Zea mays]
Zm00001d048630.1	Zm00001d048630_T001.1	278.17	320.25	274.06	279.92	279.92	179.16	389.74	334.88	375.54	262.52	236.7	293.2	cdna chromosome:AGPv4:4:1765064:1765348:-1 gene:Zm00001d048630.1 gene_biotype:protein_coding transcript_biotype:protein_coding	-	-	-	-	gi|226504418|ref|NP_001141730.1|/6.72048e-31/uncharacterized protein LOC100273861 precursor [Zea mays]
Zm00001d046767.1	Zm00001d046767_T001.1,Zm00001d046767_T002.1,Zm00001d046767_T003.1,Zm00001d046767_T004.1,Zm00001d046767_T005.1,Zm00001d046767_T006.1	533.04	519.16	398.18	606.4	622.89	528.75	473.32	389.86	746.9	886.72	995.7	957.65	cdna chromosome:AGPv4:9:104954887:104960193:-1 gene:Zm00001d046767.1 gene_biotype:protein_coding transcript_biotype:protein_coding	-	-	GO:0003676//nucleic acid binding;GO:0046914//transition metal ion binding;GO:0003676//nucleic acid binding;GO:0046914//transition metal ion binding;GO:0003676//nucleic acid binding;GO:0046914//transition metal ion binding;GO:0003676//nucleic acid binding;GO:0046914//transition metal ion binding;GO:0003676//nucleic acid binding;GO:0046914//transition metal ion binding;GO:0003676//nucleic acid bind…	-	gi|224029375|gb|ACN33763.1|/3.55912e-128/unknown [Zea mays]
Zm00001d045431.1	Zm00001d045431_T001.1,Zm00001d045431_T002.1,Zm00001d045431_T003.1,Zm00001d045431_T004.1,Zm00001d045431_T005.1	457.39	413.87	553.28	538.68	415.95	500.75	416.66	455.27	432.84	894.74	939.38	1085.29	cdna chromosome:AGPv4:9:21923565:21927985:1 gene:Zm00001d045431.1 gene_biotype:protein_coding transcript_biotype:protein_coding	K01689|1|0.0|756|zma:732811|enolase [EC:4.2.1.11]	GO:0043234//protein complex;GO:0044424;GO:0043234//protein complex;GO:0044424;GO:0043234//protein complex;GO:0044424;GO:0043234//protein complex;GO:0044424;GO:0043234//protein complex;GO:0044424	GO:0046872//metal ion binding;GO:0016836//hydro-lyase activity;GO:0046872//metal ion binding;GO:0016836//hydro-lyase activity;GO:0046872//metal ion binding;GO:0016836//hydro-lyase activity;GO:0046872//metal ion binding;GO:0016836//hydro-lyase activity;GO:0046872//metal ion binding;GO:0016836//hydro-lyase activity	GO:0006007//glucose catabolic process;GO:0006007//glucose catabolic process;GO:0006007//glucose catabolic process;GO:0006007//glucose catabolic process;GO:0006007//glucose catabolic process	gi|413953315|gb|AFW85964.1|/0/enolase1 [Zea mays]
Zm00001d019277.1	Zm00001d019277_T001.1	600.7	526	464.05	519.66	730.91	474.18	578.15	544.67	1077.48	2107.14	1701.99	1811.92	cdna chromosome:AGPv4:7:25228779:25229478:1 gene:Zm00001d019277.1 gene_biotype:protein_coding transcript_biotype:protein_coding	-	GO:0031410//cytoplasmic vesicle	-	GO:0006950//response to stress	gi|226506526|ref|NP_001148158.1|/1.15571e-35/uncharacterized protein LOC100281766 precursor [Zea mays]
Zm00001d013669.1	Zm00001d013669_T001.1,Zm00001d013669_T002.1,Zm00001d013669_T003.1,Zm00001d013669_T004.1,Zm00001d013669_T005.1,Zm00001d013669_T006.1	120.35	102.43	105.31	121.71	113.53	126.96	128.8	116.47	100.93	153.09	162.07	162.46	cdna chromosome:AGPv4:5:16901353:16905867:-1 gene:Zm00001d013669.1 gene_biotype:protein_coding transcript_biotype:protein_coding	K09503|1|5e-154|492|zma:100280317|DnaJ homolog subfamily A member 2	GO:0044424;GO:0044424;GO:0044424;GO:0044424;GO:0044424;GO:0044424	GO:0043169//cation binding;GO:0005515//protein binding;GO:0032559//adenyl ribonucleotide binding;GO:0043169//cation binding;GO:0005515//protein binding;GO:0032559//adenyl ribonucleotide binding;GO:0043169//cation binding;GO:0005515//protein binding;GO:0032559//adenyl ribonucleotide binding;GO:0043169//cation binding;GO:0005515//protein binding;GO:0032559//adenyl ribonucleotide binding;GO:0043169/…	GO:0006950//response to stress;GO:0044267//cellular protein metabolic process;GO:0006950//response to stress;GO:0044267//cellular protein metabolic process;GO:0006950//response to stress;GO:0044267//cellular protein metabolic process;GO:0006950//response to stress;GO:0044267//cellular protein metabolic process;GO:0006950//response to stress;GO:0044267//cellular protein metabolic process;GO:000695…	gi|413933589|gb|AFW68140.1|/0/putative dnaJ chaperone family protein isoform 1 [Zea mays]
Zm00001d046449.1	Zm00001d046449_T001.1,Zm00001d046449_T002.1,Zm00001d046449_T003.1,Zm00001d046449_T004.1,Zm00001d046449_T005.1,Zm00001d046449_T006.1,Zm00001d046449_T007.1,Zm00001d046449_T008.1,Zm00001d046449_T009.1,Zm00001d046449_T010.1,Zm00001d046449_T011.1,Zm00001d046449_T012.1,Zm00001d046449_T013.1,Zm00001d046449_T014.1,Zm00001d046449_T015.1,Zm00001d046449_T016.1,Zm00001d046449_T017.1	495.94	351.59	498.77	502.91	379.69	469.32	452.52	492.26	462.87	1060.56	1105.44	1034.33	cdna chromosome:AGPv4:9:90422806:90424948:1 gene:Zm00001d046449.1 gene_biotype:protein_coding transcript_biotype:protein_coding	K03231|1|4e-50|159|gra:105776176|elongation factor 1-alpha	GO:0044424;GO:0044424;GO:0044424;GO:0043231//intracellular membrane-bounded organelle;GO:0044424;GO:0044424;GO:0044424;GO:0044424;GO:0044424;GO:0044424;GO:0044424;GO:0044424;GO:0044424;GO:0043231//intracellular membrane-bounded organelle;GO:0043231//intracellular membrane-bounded organelle;GO:0044424;GO:0044424	GO:0017111//nucleoside-triphosphatase activity;GO:0008135//translation factor activity, RNA binding;GO:0032561//guanyl ribonucleotide binding;GO:0017111//nucleoside-triphosphatase activity;GO:0008135//translation factor activity, RNA binding;GO:0032561//guanyl ribonucleotide binding;GO:0017111//nucleoside-triphosphatase activity;GO:0008135//translation factor activity, RNA binding;GO:0032561//gua…	GO:0006412//translation;GO:0009207;GO:0006412//translation;GO:0009207;GO:0006412//translation;GO:0009207;GO:0006412//translation;GO:0009207;GO:0006412//translation;GO:0009207;GO:0006412//translation;GO:0009207;GO:0006412//translation;GO:0009207;GO:0006412//translation;GO:0009207;GO:0006412//translation;GO:0009207;GO:0006412//translation;GO:0009207;GO:0006412//translation;GO:0009207;GO:0006412//tr…	gi|162461842|ref|NP_001105587.1|/0/elongation factor 1-alpha [Zea mays]
Zm00001d033850.1	Zm00001d033850_T001.1,Zm00001d033850_T002.1,Zm00001d033850_T003.1,Zm00001d033850_T004.1,Zm00001d033850_T005.1,Zm00001d033850_T006.1,Zm00001d033850_T007.1,Zm00001d033850_T008.1,Zm00001d033850_T009.1,Zm00001d033850_T010.1,Zm00001d033850_T011.1,Zm00001d033850_T013.1,Zm00001d033850_T014.1,Zm00001d033850_T015.1,Zm00001d033850_T016.1,Zm00001d033850_T017.1,Zm00001d033850_T018.1,Zm00001d033850_T019.1,Zm0…	879.06	539.23	673.91	665.07	631.43	585.33	567.41	603.61	771.05	1134.6	886.44	885.88	cdna chromosome:AGPv4:1:275846259:275847271:1 gene:Zm00001d033850.1 gene_biotype:protein_coding transcript_biotype:protein_coding gene_symbol:TUBA1 description:Tubulin alpha-1 chain [Source:UniProtKB/Swiss-Prot;Acc:P14640]	K07374|1|6e-123|441|sita:101761206|tubulin alpha	GO:0032991//macromolecular complex;GO:0015630//microtubule cytoskeleton;GO:0032991//macromolecular complex;GO:0015630//microtubule cytoskeleton;GO:0032991//macromolecular complex;GO:0015630//microtubule cytoskeleton;GO:0032991//macromolecular complex;GO:0015630//microtubule cytoskeleton;GO:0032991//macromolecular complex;GO:0015630//microtubule cytoskeleton;GO:0032991//macromolecular complex;GO:0…	GO:0017111//nucleoside-triphosphatase activity;GO:0032561//guanyl ribonucleotide binding;GO:0017111//nucleoside-triphosphatase activity;GO:0032561//guanyl ribonucleotide binding;GO:0017111//nucleoside-triphosphatase activity;GO:0032561//guanyl ribonucleotide binding;GO:0017111//nucleoside-triphosphatase activity;GO:0032561//guanyl ribonucleotide binding;GO:0017111//nucleoside-triphosphatase activ…	GO:0043623//cellular protein complex assembly;GO:0009207;GO:0007017//microtubule-based process;GO:0043623//cellular protein complex assembly;GO:0009207;GO:0007017//microtubule-based process;GO:0043623//cellular protein complex assembly;GO:0009207;GO:0007017//microtubule-based process;GO:0043623//cellular protein complex assembly;GO:0009207;GO:0007017//microtubule-based process;GO:0043623//cellula…	gi|819231750|ref|NP_001295436.1|/0/tubulin alpha-1 chain [Zea mays]
Zm00001d006760.1	Zm00001d006760_T001.1,Zm00001d006760_T002.1,Zm00001d006760_T003.1,Zm00001d006760_T004.1,Zm00001d006760_T005.1	517.4	383.29	376.74	538.42	460.38	369.91	437.27	374.68	450.9	694.43	574.91	598.66	cdna chromosome:AGPv4:2:216127454:216130302:-1 gene:Zm00001d006760.1 gene_biotype:protein_coding transcript_biotype:protein_coding gene_symbol:TIF5A description:Eukaryotic translation initiation factor 5A [Source:UniProtKB/Swiss-Prot;Acc:P80639]	K03263|1|1e-71|176|zma:542537|translation initiation factor 5A	-	GO:0043021//ribonucleoprotein complex binding;GO:0008135//translation factor activity, RNA binding;GO:0043021//ribonucleoprotein complex binding;GO:0008135//translation factor activity, RNA binding;GO:0043021//ribonucleoprotein complex binding;GO:0008135//translation factor activity, RNA binding;GO:0043021//ribonucleoprotein complex binding;GO:0008135//translation factor activity, RNA binding;GO:…	GO:0006448//regulation of translational elongation;GO:0006449//regulation of translational termination;GO:0018205//peptidyl-lysine modification;GO:0006448//regulation of translational elongation;GO:0006449//regulation of translational termination;GO:0018205//peptidyl-lysine modification;GO:0006448//regulation of translational elongation;GO:0006449//regulation of translational termination;GO:00182…	gi|255631724|gb|ACU16229.1|/2.40942e-26/unknown [Glycine max]
Zm00001d038163.1	Zm00001d038163_T001.1,Zm00001d038163_T002.1,Zm00001d038163_T003.1,Zm00001d038163_T004.1,Zm00001d038163_T005.1,Zm00001d038163_T006.1,Zm00001d038163_T007.1,Zm00001d038163_T008.1,Zm00001d038163_T009.1,Zm00001d038163_T010.1,Zm00001d038163_T011.1,Zm00001d038163_T012.1,Zm00001d038163_T013.1,Zm00001d038163_T014.1,Zm00001d038163_T015.1,Zm00001d038163_T016.1,Zm00001d038163_T017.1,Zm00001d038163_T018.1,Zm0…	740.12	484.02	461.8	552.73	538.52	548.89	597.66	522.28	600.19	365	346.6	233.7	cdna chromosome:AGPv4:6:150030694:150035022:1 gene:Zm00001d038163.1 gene_biotype:protein_coding transcript_biotype:protein_coding	K01006|1|0.0|715|zma:542759|pyruvate, orthophosphate dikinase [EC:2.7.9.1]	GO:0044424;GO:0044424;GO:0044424;GO:0044424;GO:0044424;GO:0044424;GO:0044424;GO:0044424;GO:0044424;GO:0044424;GO:0044424;GO:0044424;GO:0044424;GO:0044424;GO:0044424;GO:0044424;GO:0044424;GO:0044424;GO:0044424;GO:0044424;GO:0044424;GO:0044424;GO:0044424;GO:0044424;GO:0044424;GO:0044424;GO:0044424;GO:0044424;GO:0044424;GO:0044424;GO:0044424;GO:0044424;GO:0044424	GO:0043169//cation binding;GO:0004672//protein kinase activity;GO:0032559//adenyl ribonucleotide binding;GO:0016781;GO:0043169//cation binding;GO:0004672//protein kinase activity;GO:0032559//adenyl ribonucleotide binding;GO:0016781;GO:0043169//cation binding;GO:0004672//protein kinase activity;GO:0032559//adenyl ribonucleotide binding;GO:0016781;GO:0043169//cation binding;GO:0004672//protein kina…	GO:0006464//cellular protein modification process;GO:0006796//phosphate-containing compound metabolic process;GO:0006464//cellular protein modification process;GO:0006796//phosphate-containing compound metabolic process;GO:0006464//cellular protein modification process;GO:0006796//phosphate-containing compound metabolic process;GO:0006464//cellular protein modification process;GO:0006796//phospha…	gi|822885164|ref|NP_001105738.2|/0/pyruvate, phosphate dikinase 1, chloroplastic precursor [Zea mays]
Zm00001d029628.1	Zm00001d029628_T001.1	548.23	358.7	335.31	456.75	350.93	304.17	346.37	275.12	406.66	608.37	657	504.53	cdna chromosome:AGPv4:1:80600855:80601549:-1 gene:Zm00001d029628.1 gene_biotype:protein_coding transcript_biotype:protein_coding	K13899|1|1e-27|124|bdi:100823439|cystatin-C	GO:0031410//cytoplasmic vesicle	GO:0004866//endopeptidase inhibitor activity	-	gi|71061126|tpe|CAG29027.1|/1.79711e-49/TPA: putative cystatin [Zea mays]
Zm00001d027500.1	Zm00001d027500_T001.1	1598.34	1094.13	1163.68	1473.48	1809.47	1262.88	1074.69	1258.31	2925	743.35	491.71	304.79	cdna chromosome:AGPv4:1:6797799:6798604:1 gene:Zm00001d027500.1 gene_biotype:protein_coding transcript_biotype:protein_coding	-	GO:0031410//cytoplasmic vesicle	-	GO:0006950//response to stress	gi|226497814|ref|NP_001146981.1|/1.10715e-19/flower-specific gamma-thionin precursor [Zea mays]
Zm00001d028117.1	Zm00001d028117_T001.1,Zm00001d028117_T002.1,Zm00001d028117_T003.1,Zm00001d028117_T004.1	352.77	292.67	342.59	398.03	363.98	402.19	376.71	345.02	341.2	969.91	1070.97	1076.02	cdna chromosome:AGPv4:1:23321795:23325398:-1 gene:Zm00001d028117.1 gene_biotype:protein_coding transcript_biotype:protein_coding	K02984|1|7e-113|408|zma:100282717|small subunit ribosomal protein S3Ae	GO:0030529//intracellular ribonucleoprotein complex;GO:0030529//intracellular ribonucleoprotein complex;GO:0030529//intracellular ribonucleoprotein complex;GO:0030529//intracellular ribonucleoprotein complex	GO:0005198//structural molecule activity;GO:0005198//structural molecule activity;GO:0005198//structural molecule activity;GO:0005198//structural molecule activity	GO:0010467//gene expression;GO:0010467//gene expression;GO:0010467//gene expression;GO:0010467//gene expression	gi|226503065|ref|NP_001149096.1|/4.19492e-112/40S ribosomal protein S3a [Zea mays]
Zm00001d009638.1	Zm00001d009638_T001.1	284.96	278.45	327.97	262.78	269.99	251.79	290.24	287.19	292.49	561.13	654.86	623.53	cdna chromosome:AGPv4:8:73989684:73993106:-1 gene:Zm00001d009638.1 gene_biotype:protein_coding transcript_biotype:protein_coding	K00053|1|0.0|1003|sbi:SORBI_09g029170|ketol-acid reductoisomerase [EC:1.1.1.86]	GO:0043231//intracellular membrane-bounded organelle	GO:0043169//cation binding;GO:0016616//oxidoreductase activity, acting on the CH-OH group of donors, NAD or NADP as acceptor;GO:0048037//cofactor binding	GO:0008652//cellular amino acid biosynthetic process	gi|242091437|ref|XP_002441551.1|/0/hypothetical protein SORBIDRAFT_09g029170 [Sorghum bicolor]
Zm00001d035558.1	Zm00001d035558_T001.1,Zm00001d035558_T002.1,Zm00001d035558_T003.1,Zm00001d035558_T004.1,Zm00001d035558_T005.1,Zm00001d035558_T006.1,Zm00001d035558_T007.1,Zm00001d035558_T008.1	69.55	71.94	54.91	42.76	81.98	47.01	47.56	29.53	29.51	0.51	0.25	1.2	cdna chromosome:AGPv4:6:33062029:33063539:-1 gene:Zm00001d035558.1 gene_biotype:protein_coding transcript_biotype:protein_coding	-	-	-	-	gi|223944459|gb|ACN26313.1|/1.65653e-84/unknown [Zea mays]
Zm00001d012572.1	Zm00001d012572_T001.1	217.9	145.21	139.84	198.79	167.53	108.17	160.04	152.99	145	554.97	379.33	474.74	cdna chromosome:AGPv4:8:176808613:176813009:-1 gene:Zm00001d012572.1 gene_biotype:protein_coding transcript_biotype:protein_coding	-	GO:0031410//cytoplasmic vesicle	-	GO:0010876//lipid localization	gi|670433316|ref|XP_008657146.1|/1.50773e-51/PREDICTED: uncharacterized protein LOC103636573 [Zea mays]
Zm00001d021526.1	Zm00001d021526_T001.1,Zm00001d021526_T002.1	280.49	212	177.29	230.01	263.22	165.83	280.16	291.9	376.89	669.14	753.36	684.8	cdna chromosome:AGPv4:7:155153847:155156140:-1 gene:Zm00001d021526.1 gene_biotype:protein_coding transcript_biotype:protein_coding	K00940|1|1e-83|310|zma:100381602|nucleoside-diphosphate kinase [EC:2.7.4.6]	GO:0044424;GO:0044424	GO:0016776//phosphotransferase activity, phosphate group as acceptor;GO:0032559//adenyl ribonucleotide binding;GO:0016776//phosphotransferase activity, phosphate group as acceptor;GO:0032559//adenyl ribonucleotide binding	GO:0009209;GO:0006796//phosphate-containing compound metabolic process;GO:0009206;GO:0009132//nucleoside diphosphate metabolic process;GO:0009209;GO:0006796//phosphate-containing compound metabolic process;GO:0009206;GO:0009132//nucleoside diphosphate metabolic process	gi|293332239|ref|NP_001167891.1|/3.08218e-81/nucleotide diphosphate kinase 1 [Zea mays]
Zm00001d053863.1	Zm00001d053863_T001.1,Zm00001d053863_T002.1,Zm00001d053863_T003.1	306.88	213.2	233.21	285.05	262.33	258.99	248.98	257.19	239.35	697.67	702.95	745.27	cdna chromosome:AGPv4:4:242524051:242525045:-1 gene:Zm00001d053863.1 gene_biotype:protein_coding transcript_biotype:protein_coding	K02921|1|2e-47|189|zma:100280393|large subunit ribosomal protein L37Ae	GO:0030529//intracellular ribonucleoprotein complex;GO:0030529//intracellular ribonucleoprotein complex;GO:0030529//intracellular ribonucleoprotein complex	GO:0005198//structural molecule activity;GO:0005198//structural molecule activity;GO:0005198//structural molecule activity	GO:0010467//gene expression;GO:0010467//gene expression;GO:0010467//gene expression	gi|670376713|ref|XP_008669522.1|/9.21267e-49/PREDICTED: 60S ribosomal protein L37a isoform X1 [Zea mays]
Zm00001d013159.1	Zm00001d013159_T001.1,Zm00001d013159_T002.1,Zm00001d013159_T003.1,Zm00001d013159_T004.1	797.69	565.24	642.95	681.11	602.12	589.88	571.7	545.88	789.18	878.04	745.75	613.59	cdna chromosome:AGPv4:5:5560400:5563191:-1 gene:Zm00001d013159.1 gene_biotype:protein_coding transcript_biotype:protein_coding gene_symbol:TUBA3 description:Tubulin alpha-3 chain [Source:UniProtKB/Swiss-Prot;Acc:P22275]	K07374|1|0.0|837|zma:542395|tubulin alpha	GO:0043234//protein complex;GO:0015630//microtubule cytoskeleton;GO:0030312//external encapsulating structure;GO:0031981//nuclear lumen;GO:0044444//cytoplasmic part;GO:0016020//membrane;GO:0032991//macromolecular complex;GO:0015630//microtubule cytoskeleton;GO:0043234//protein complex;GO:0015630//microtubule cytoskeleton;GO:0030312//external encapsulating structure;GO:0031981//nuclear lumen;GO:00…	GO:0017111//nucleoside-triphosphatase activity;GO:0032561//guanyl ribonucleotide binding;GO:0005198//structural molecule activity;GO:0017111//nucleoside-triphosphatase activity;GO:0032561//guanyl ribonucleotide binding;GO:0017111//nucleoside-triphosphatase activity;GO:0032561//guanyl ribonucleotide binding;GO:0005198//structural molecule activity;GO:0017111//nucleoside-triphosphatase activity;GO:…	GO:0007010//cytoskeleton organization;GO:0043623//cellular protein complex assembly;GO:0009207;GO:0006970//response to osmotic stress;GO:0007017//microtubule-based process;GO:0009629//response to gravity;GO:0043623//cellular protein complex assembly;GO:0009207;GO:0007017//microtubule-based process;GO:0007010//cytoskeleton organization;GO:0043623//cellular protein complex assembly;GO:0009207;GO:00…	gi|162458676|ref|NP_001105440.1|/0/tubulin alpha-3 chain [Zea mays]
Zm00001d016684.1	Zm00001d016684_T001.1,Zm00001d016684_T002.1,Zm00001d016684_T003.1,Zm00001d016684_T004.1,Zm00001d016684_T005.1,Zm00001d016684_T006.1,Zm00001d016684_T007.1,Zm00001d016684_T008.1,Zm00001d016684_T009.1,Zm00001d016684_T010.1,Zm00001d016684_T011.1,Zm00001d016684_T012.1,Zm00001d016684_T013.1,Zm00001d016684_T014.1,Zm00001d016684_T015.1,Zm00001d016684_T016.1,Zm00001d016684_T017.1,Zm00001d016684_T018.1,Zm0…	595.5	605.41	650.8	804.29	661.66	722.83	692.13	758.71	646.96	1180.94	1335.89	1323.68	cdna chromosome:AGPv4:5:172412996:172430415:-1 gene:Zm00001d016684.1 gene_biotype:protein_coding transcript_biotype:protein_coding	K00700|1|1e-64|249|zma:542238|1,4-alpha-glucan branching enzyme [EC:2.4.1.18]	GO:0009536//plastid;GO:0009536//plastid;GO:0009536//plastid;GO:0009536//plastid;GO:0009536//plastid;GO:0009536//plastid;GO:0009536//plastid;GO:0009536//plastid;GO:0009536//plastid;GO:0009536//plastid;GO:0009536//plastid;GO:0009536//plastid;GO:0009536//plastid;GO:0009536//plastid;GO:0043231//intracellular membrane-bounded organelle;GO:0009536//plastid;GO:0009536//plastid;GO:0009536//plastid;GO:000…	GO:0016798//hydrolase activity, acting on glycosyl bonds;GO:0043167//ion binding;GO:0016758//transferase activity, transferring hexosyl groups;GO:0016798//hydrolase activity, acting on glycosyl bonds;GO:0043167//ion binding;GO:0016758//transferase activity, transferring hexosyl groups;GO:0016798//hydrolase activity, acting on glycosyl bonds;GO:0043167//ion binding;GO:0016758//transferase activity…	GO:0005982//starch metabolic process;GO:0005982//starch metabolic process;GO:0005982//starch metabolic process;GO:0005982//starch metabolic process;GO:0005982//starch metabolic process;GO:0005982//starch metabolic process;GO:0005982//starch metabolic process;GO:0005982//starch metabolic process;GO:0044238//primary metabolic process;GO:0005982//starch metabolic process;GO:0005982//starch metabolic…	gi|413937108|gb|AFW71659.1|/1.8829e-64/amylose extender1 [Zea mays]
Zm00001d013367.1	Zm00001d013367_T001.1,Zm00001d013367_T002.1,Zm00001d013367_T003.1,Zm00001d013367_T004.1,Zm00001d013367_T005.1,Zm00001d013367_T006.1,Zm00001d013367_T007.1	469.17	316.77	383.31	433.51	321.98	346.42	281.3	330.38	406.54	1072.27	725.28	662.53	cdna chromosome:AGPv4:5:9835170:9838039:-1 gene:Zm00001d013367.1 gene_biotype:protein_coding transcript_biotype:protein_coding	K07374|1|6e-98|358|zma:100381303|tubulin alpha	GO:0032991//macromolecular complex;GO:0015630//microtubule cytoskeleton;GO:0032991//macromolecular complex;GO:0015630//microtubule cytoskeleton;GO:0032991//macromolecular complex;GO:0015630//microtubule cytoskeleton;GO:0032991//macromolecular complex;GO:0015630//microtubule cytoskeleton;GO:0032991//macromolecular complex;GO:0015630//microtubule cytoskeleton;GO:0043234//protein complex;GO:0015630/…	GO:0017111//nucleoside-triphosphatase activity;GO:0032561//guanyl ribonucleotide binding;GO:0017111//nucleoside-triphosphatase activity;GO:0032561//guanyl ribonucleotide binding;GO:0017111//nucleoside-triphosphatase activity;GO:0032561//guanyl ribonucleotide binding;GO:0017111//nucleoside-triphosphatase activity;GO:0032561//guanyl ribonucleotide binding;GO:0017111//nucleoside-triphosphatase activ…	GO:0043623//cellular protein complex assembly;GO:0009207;GO:0007017//microtubule-based process;GO:0043623//cellular protein complex assembly;GO:0009207;GO:0007017//microtubule-based process;GO:0043623//cellular protein complex assembly;GO:0009207;GO:0007017//microtubule-based process;GO:0043623//cellular protein complex assembly;GO:0009207;GO:0007017//microtubule-based process;GO:0043623//cellula…	gi|3163946|emb|CAA06619.1|/0/alpha-tubulin 1 [Eleusine indica]
Zm00001d007299.1	Zm00001d007299_T001.1	32.31	62.93	26.55	43.5	36.03	15.49	29.8	26.42	43.1	64.43	80.1	52.48	cdna chromosome:AGPv4:2:227230998:227231495:-1 gene:Zm00001d007299.1 gene_biotype:protein_coding transcript_biotype:protein_coding	-	GO:0031410//cytoplasmic vesicle	-	-	gi|670379812|ref|XP_008670719.1|/6.23338e-39/PREDICTED: probable non-specific lipid-transfer protein 2 [Zea mays]
Zm00001d016661.1	Zm00001d016661_T001.1	377.28	229.04	220.74	289.24	219.14	221.41	154.77	172.09	247.91	867.59	691.41	507.78	cdna chromosome:AGPv4:5:171745370:171745888:1 gene:Zm00001d016661.1 gene_biotype:protein_coding transcript_biotype:protein_coding	K01802|1|3e-84|310|sbi:SORBI_04g021380|peptidylprolyl isomerase [EC:5.2.1.8]	GO:0044424	GO:0005488;GO:0016859//cis-trans isomerase activity	GO:0044267//cellular protein metabolic process	gi|670408905|ref|XP_008645736.1|/2.82573e-88/PREDICTED: peptidyl-prolyl cis-trans isomerase [Zea mays]
Zm00001d016660.1	Zm00001d016660_T001.1	377.28	229.04	220.74	289.24	219.14	221.41	154.77	172.09	247.91	867.59	691.41	507.78	cdna chromosome:AGPv4:5:171710734:171711252:1 gene:Zm00001d016660.1 gene_biotype:protein_coding transcript_biotype:protein_coding	K01802|1|3e-84|310|sbi:SORBI_04g021380|peptidylprolyl isomerase [EC:5.2.1.8]	GO:0044424	GO:0005488;GO:0016859//cis-trans isomerase activity	GO:0044267//cellular protein metabolic process	gi|670408905|ref|XP_008645736.1|/2.82573e-88/PREDICTED: peptidyl-prolyl cis-trans isomerase [Zea mays]
Zm00001d039859.1	Zm00001d039859_T001.1,Zm00001d039859_T002.1	89.32	95.45	73.54	102.34	62.28	60.44	58.57	51.7	80.31	197.81	208.26	147.2	cdna chromosome:AGPv4:3:16955385:16956401:1 gene:Zm00001d039859.1 gene_biotype:protein_coding transcript_biotype:protein_coding	-	-	-	-	gi|238010898|gb|ACR36484.1|/2.43082e-30/unknown [Zea mays]
Zm00001d029394.1	Zm00001d029394_T001.1,Zm00001d029394_T002.1,Zm00001d029394_T003.1,Zm00001d029394_T004.1	348.12	252.32	241.56	289.72	250.39	212.64	231.78	229.49	289.4	534.32	585.53	431.7	cdna chromosome:AGPv4:1:68806236:68808399:1 gene:Zm00001d029394.1 gene_biotype:protein_coding transcript_biotype:protein_coding	K11253|1|4e-71|268|pvu:PHAVU_001G253800g|histone H3	GO:0000785//chromatin;GO:0043231//intracellular membrane-bounded organelle;GO:0000785//chromatin;GO:0043231//intracellular membrane-bounded organelle;GO:0000785//chromatin;GO:0043231//intracellular membrane-bounded organelle	GO:0003676//nucleic acid binding;GO:0003676//nucleic acid binding;GO:0003676//nucleic acid binding;GO:0003676//nucleic acid binding	GO:0034728//nucleosome organization;GO:0034728//nucleosome organization;GO:0034728//nucleosome organization;GO:0034728//nucleosome organization	gi|475466716|gb|EMT02210.1|/8.38248e-71/Histone H3.3 [Aegilops tauschii]
Zm00001d037877.1	Zm00001d037877_T001.1,Zm00001d037877_T002.1,Zm00001d037877_T003.1,Zm00001d037877_T004.1,Zm00001d037877_T005.1,Zm00001d037877_T006.1,Zm00001d037877_T007.1,Zm00001d037877_T008.1,Zm00001d037877_T009.1,Zm00001d037877_T010.1,Zm00001d037877_T011.1,Zm00001d037877_T012.1,Zm00001d037877_T013.1,Zm00001d037877_T014.1,Zm00001d037877_T015.1	285.84	233.91	290.79	261.11	233.72	260.91	269.51	261.37	257.08	824.32	925.51	846.5	cdna chromosome:AGPv4:6:140803811:140806781:-1 gene:Zm00001d037877.1 gene_biotype:protein_coding transcript_biotype:protein_coding	K03231|1|1e-122|439|zma:103630200|elongation factor 1-alpha	GO:0044424;GO:0044424;GO:0043231//intracellular membrane-bounded organelle;GO:0044424;GO:0044424;GO:0043231//intracellular membrane-bounded organelle;GO:0044424;GO:0044424;GO:0044424;GO:0044424;GO:0044424;GO:0044424;GO:0044424;GO:0044424;GO:0044424	GO:0017111//nucleoside-triphosphatase activity;GO:0008135//translation factor activity, RNA binding;GO:0032561//guanyl ribonucleotide binding;GO:0017111//nucleoside-triphosphatase activity;GO:0008135//translation factor activity, RNA binding;GO:0032561//guanyl ribonucleotide binding;GO:0017111//nucleoside-triphosphatase activity;GO:0008135//translation factor activity, RNA binding;GO:0032561//gua…	GO:0006412//translation;GO:0009207;GO:0006412//translation;GO:0009207;GO:0006412//translation;GO:0009207;GO:0006412//translation;GO:0009207;GO:0006412//translation;GO:0009207;GO:0006412//translation;GO:0009207;GO:0006412//translation;GO:0009207;GO:0006412//translation;GO:0009207;GO:0006412//translation;GO:0009207;GO:0006412//translation;GO:0009207;GO:0006412//translation;GO:0009207;GO:0006412//tr…	gi|673921811|ref|NP_001288465.1|/2.15434e-159/elongation factor 1-alpha-like [Zea mays]
Zm00001d031825.1	Zm00001d031825_T001.1,Zm00001d031825_T002.1,Zm00001d031825_T003.1,Zm00001d031825_T004.1	346.28	350.21	297.58	328.89	276.95	311.3	347.68	312.42	293.49	622.64	659.99	709.43	cdna chromosome:AGPv4:1:202992962:202996130:-1 gene:Zm00001d031825.1 gene_biotype:protein_coding transcript_biotype:protein_coding	K02138|1|2e-53|208|dosa:Os08t0478200-01|F-type H+-transporting ATPase subunit d	GO:0005753//mitochondrial proton-transporting ATP synthase complex;GO:0005753//mitochondrial proton-transporting ATP synthase complex;GO:0005753//mitochondrial proton-transporting ATP synthase complex;GO:0005753//mitochondrial proton-transporting ATP synthase complex	GO:0015077//monovalent inorganic cation transmembrane transporter activity;GO:0015077//monovalent inorganic cation transmembrane transporter activity;GO:0015077//monovalent inorganic cation transmembrane transporter activity;GO:0015077//monovalent inorganic cation transmembrane transporter activity	GO:0006754//ATP biosynthetic process;GO:0006754//ATP biosynthetic process;GO:0006754//ATP biosynthetic process;GO:0006754//ATP biosynthetic process	gi|226507194|ref|NP_001150316.1|/5.35938e-62/ATP synthase D chain, mitochondrial [Zea mays]
Zm00001d019191.1	Zm00001d019191_T001.1,Zm00001d019191_T002.1,Zm00001d019191_T003.1,Zm00001d019191_T004.1,Zm00001d019191_T005.1,Zm00001d019191_T006.1,Zm00001d019191_T007.1,Zm00001d019191_T008.1,Zm00001d019191_T009.1,Zm00001d019191_T010.1	526.82	372.71	392.19	442.37	374.96	401.32	363.87	348.05	438.95	779.82	853.94	757.72	cdna chromosome:AGPv4:7:21062070:21065082:1 gene:Zm00001d019191.1 gene_biotype:protein_coding transcript_biotype:protein_coding	K07937|1|6e-65|247|ppp:PHYPADRAFT_164517|ADP-ribosylation factor 1	GO:0044464;GO:0044464;GO:0044464;GO:0044464;GO:0044464;GO:0044464;GO:0044464;GO:0044464;GO:0044464;GO:0044464	GO:0032561//guanyl ribonucleotide binding;GO:0060229//lipase activator activity;GO:0032561//guanyl ribonucleotide binding;GO:0060229//lipase activator activity;GO:0032561//guanyl ribonucleotide binding;GO:0060229//lipase activator activity;GO:0032561//guanyl ribonucleotide binding;GO:0060229//lipase activator activity;GO:0032561//guanyl ribonucleotide binding;GO:0032561//guanyl ribonucleotide bin…	GO:0035556//intracellular signal transduction;GO:0015031//protein transport;GO:0035556//intracellular signal transduction;GO:0015031//protein transport;GO:0035556//intracellular signal transduction;GO:0015031//protein transport;GO:0035556//intracellular signal transduction;GO:0015031//protein transport;GO:0035556//intracellular signal transduction;GO:0015031//protein transport;GO:0035556//intrace…	gi|222636687|gb|EEE66819.1|/6.8486e-100/hypothetical protein OsJ_23579 [Oryza sativa Japonica Group]
Zm00001d018981.1	Zm00001d018981_T001.1,Zm00001d018981_T002.1,Zm00001d018981_T003.1,Zm00001d018981_T004.1,Zm00001d018981_T005.1,Zm00001d018981_T006.1	325.5	306.5	252.83	271.11	235.93	232.47	211.71	202.95	295.05	432.14	474.99	289.91	cdna chromosome:AGPv4:7:11773227:11774574:1 gene:Zm00001d018981.1 gene_biotype:protein_coding transcript_biotype:protein_coding	K11275|1|2e-06|52.8|zma:541964|histone H1/5	GO:0000785//chromatin;GO:0043231//intracellular membrane-bounded organelle;GO:0000785//chromatin;GO:0043231//intracellular membrane-bounded organelle	GO:0003676//nucleic acid binding;GO:0003676//nucleic acid binding	GO:0034728//nucleosome organization;GO:0034728//nucleosome organization	gi|195618180|gb|ACG30920.1|/6.63481e-07/hypothetical protein [Zea mays]
Zm00001d019563.1	Zm00001d019563_T001.1,Zm00001d019563_T002.1,Zm00001d019563_T003.1,Zm00001d019563_T004.1,Zm00001d019563_T005.1,Zm00001d019563_T006.1,Zm00001d019563_T007.1,Zm00001d019563_T008.1,Zm00001d019563_T009.1,Zm00001d019563_T010.1,Zm00001d019563_T011.1,Zm00001d019563_T012.1,Zm00001d019563_T013.1,Zm00001d019563_T014.1,Zm00001d019563_T015.1,Zm00001d019563_T016.1,Zm00001d019563_T017.1,Zm00001d019563_T018.1	712.26	519.82	558.69	484.77	568.68	404.8	406.87	383.06	627.69	661.9	795.15	659.06	cdna chromosome:AGPv4:7:42951722:42954856:-1 gene:Zm00001d019563.1 gene_biotype:protein_coding transcript_biotype:protein_coding gene_symbol:PIP2-1 description:Aquaporin PIP2-1 [Source:UniProtKB/Swiss-Prot;Acc:Q84RL7]	K09872|1|3e-82|306|gra:105787116|aquaporin PIP	GO:0016020//membrane;GO:0031224//intrinsic component of membrane;GO:0031224//intrinsic component of membrane;GO:0031224//intrinsic component of membrane;GO:0031224//intrinsic component of membrane;GO:0031224//intrinsic component of membrane;GO:0031224//intrinsic component of membrane;GO:0031224//intrinsic component of membrane;GO:0031224//intrinsic component of membrane;GO:0016020//membrane;GO:00…	-	GO:0006810//transport;GO:0006810//transport;GO:0006810//transport;GO:0006810//transport;GO:0006810//transport;GO:0006810//transport;GO:0006810//transport;GO:0006810//transport;GO:0006810//transport;GO:0006810//transport;GO:0006810//transport;GO:0006810//transport;GO:0006810//transport;GO:0006810//transport;GO:0006810//transport;GO:0006810//transport	gi|162459293|ref|NP_001105024.1|/7.13902e-48/aquaporin PIP2-1 [Zea mays]
Zm00001d041760.1	Zm00001d041760_T001.1	317.44	207.63	239.22	324.31	242.05	262.54	269.55	271.96	280.26	950.3	897.6	919.93	cdna chromosome:AGPv4:3:136288386:136290732:-1 gene:Zm00001d041760.1 gene_biotype:protein_coding transcript_biotype:protein_coding	K02997|1|2e-100|366|zma:100282862|small subunit ribosomal protein S9e	GO:0030529//intracellular ribonucleoprotein complex	GO:0003723//RNA binding;GO:0005198//structural molecule activity	GO:0010467//gene expression	gi|615276222|ref|NP_001278530.1|/1.23859e-99/40S ribosomal protein S9 [Zea mays]
Zm00001d053633.1	Zm00001d053633_T001.1,Zm00001d053633_T002.1,Zm00001d053633_T003.1	125.8	114.77	114.01	103.66	123.08	139.93	129.08	136.2	107.59	348.44	411.17	489.35	cdna chromosome:AGPv4:4:237652430:237654914:1 gene:Zm00001d053633.1 gene_biotype:protein_coding transcript_biotype:protein_coding gene_symbol:RPS8 description:40S ribosomal protein S8 [Source:UniProtKB/Swiss-Prot;Acc:Q08069]	K02995|1|6e-120|431|zma:103654822|small subunit ribosomal protein S8e	GO:0030529//intracellular ribonucleoprotein complex;GO:0009536//plastid;GO:0030529//intracellular ribonucleoprotein complex;GO:0009536//plastid;GO:0030529//intracellular ribonucleoprotein complex;GO:0009536//plastid	GO:0003723//RNA binding;GO:0005198//structural molecule activity;GO:0003723//RNA binding;GO:0005198//structural molecule activity;GO:0003723//RNA binding;GO:0005198//structural molecule activity	GO:0010467//gene expression;GO:0010467//gene expression;GO:0010467//gene expression	gi|670399978|ref|XP_008679872.1|/3.60983e-119/PREDICTED: 40S ribosomal protein S8-like [Zea mays]
Zm00001d047253.1	Zm00001d047253_T001.1,Zm00001d047253_T002.1,Zm00001d047253_T003.1,Zm00001d047253_T004.1,Zm00001d047253_T005.1,Zm00001d047253_T007.1,Zm00001d047253_T008.1,Zm00001d047253_T009.1,Zm00001d047253_T010.1,Zm00001d047253_T011.1,Zm00001d047253_T012.1,Zm00001d047253_T013.1,Zm00001d047253_T014.1,Zm00001d047253_T015.1,Zm00001d047253_T016.1,Zm00001d047253_T017.1,Zm00001d047253_T018.1,Zm00001d047253_T019.1	264.76	347.51	334.93	385.4	299.62	305.3	282.05	259.79	337.91	576.53	581.61	379.78	cdna chromosome:AGPv4:9:124178349:124184872:-1 gene:Zm00001d047253.1 gene_biotype:protein_coding transcript_biotype:protein_coding	K00695|1|0.0|1661|zma:542247|sucrose synthase [EC:2.4.1.13]	-	GO:0035251//UDP-glucosyltransferase activity;GO:0035251//UDP-glucosyltransferase activity;GO:0035251//UDP-glucosyltransferase activity;GO:0035251//UDP-glucosyltransferase activity;GO:0035251//UDP-glucosyltransferase activity;GO:0035251//UDP-glucosyltransferase activity;GO:0035251//UDP-glucosyltransferase activity;GO:0035251//UDP-glucosyltransferase activity;GO:0035251//UDP-glucosyltransferase act…	GO:0005984//disaccharide metabolic process;GO:0005984//disaccharide metabolic process;GO:0005984//disaccharide metabolic process;GO:0005984//disaccharide metabolic process;GO:0005984//disaccharide metabolic process;GO:0005984//disaccharide metabolic process;GO:0005984//disaccharide metabolic process;GO:0005984//disaccharide metabolic process;GO:0005984//disaccharide metabolic process;GO:0005984//…	gi|224034365|gb|ACN36258.1|/1.11997e-115/unknown [Zea mays]
Zm00001d042025.1	Zm00001d042025_T001.1	448.73	317.3	375.22	351.34	292.12	314.58	340.33	338.81	364.74	519.39	613.86	450.32	cdna chromosome:AGPv4:3:147728102:147730628:1 gene:Zm00001d042025.1 gene_biotype:protein_coding transcript_biotype:protein_coding	K12162|1|1e-42|174|zma:100285075|ubiquitin-fold modifier 1	-	-	-	gi|238012314|gb|ACR37192.1|/7.65788e-49/unknown [Zea mays]
Zm00001d049641.1	Zm00001d049641_T001.1,Zm00001d049641_T002.1,Zm00001d049641_T003.1,Zm00001d049641_T004.1,Zm00001d049641_T005.1,Zm00001d049641_T006.1,Zm00001d049641_T007.1	160.15	142.04	142.88	192.72	162.14	157.23	146.3	139.27	161.66	475.3	458.98	385.89	cdna chromosome:AGPv4:4:38551544:38555126:-1 gene:Zm00001d049641.1 gene_biotype:protein_coding transcript_biotype:protein_coding	K00134|1|9e-133|473|zma:542367|glyceraldehyde 3-phosphate dehydrogenase [EC:1.2.1.12]	GO:0044424;GO:0044424;GO:0044424;GO:0044424;GO:0044424;GO:0044424;GO:0044424	GO:0000166//nucleotide binding;GO:0000166//nucleotide binding;GO:0000166//nucleotide binding;GO:0000166//nucleotide binding;GO:0000166//nucleotide binding;GO:0000166//nucleotide binding;GO:0000166//nucleotide binding	GO:0006007//glucose catabolic process;GO:0006007//glucose catabolic process;GO:0006007//glucose catabolic process;GO:0006007//glucose catabolic process;GO:0006007//glucose catabolic process;GO:0006007//glucose catabolic process;GO:0006007//glucose catabolic process	gi|120670|sp|P08735.2|G3PC1_MAIZE/1.17374e-134/RecName: Full=Glyceraldehyde-3-phosphate dehydrogenase 1, cytosolic
Zm00001d017121.1	Zm00001d017121_T001.1,Zm00001d017121_T002.1	276.73	207.06	350.89	301.66	219.35	259.93	222.15	331.52	350.51	1409.65	1413.81	1677.26	cdna chromosome:AGPv4:5:186104976:186109690:1 gene:Zm00001d017121.1 gene_biotype:protein_coding transcript_biotype:protein_coding	K00134|1|3e-59|229|zma:542333|glyceraldehyde 3-phosphate dehydrogenase [EC:1.2.1.12]	-	GO:0000166//nucleotide binding;GO:0000166//nucleotide binding	GO:0006007//glucose catabolic process;GO:0006007//glucose catabolic process	gi|944266107|gb|KQL30347.1|/0/hypothetical protein SETIT_017082mg [Setaria italica]
Zm00001d029543.1	Zm00001d029543_T001.1	348.53	240.64	253.39	264.5	251.45	233.6	230.05	219.46	334.19	794.66	852.54	770.82	cdna chromosome:AGPv4:1:75646209:75648062:1 gene:Zm00001d029543.1 gene_biotype:protein_coding transcript_biotype:protein_coding	K02966|1|6e-75|281|zma:100192949|small subunit ribosomal protein S19e	GO:0030529//intracellular ribonucleoprotein complex	GO:0005198//structural molecule activity	GO:0010467//gene expression	gi|212723854|ref|NP_001131599.1|/3.48873e-74/uncharacterized protein LOC100192949 [Zea mays]
Zm00001d003157.1	Zm00001d003157_T001.1,Zm00001d003157_T002.1,Zm00001d003157_T003.1	559.83	369.07	404.98	465.93	368.21	383.82	392.94	371.12	328.74	420.07	345.73	298.77	cdna chromosome:AGPv4:2:33981493:33984783:-1 gene:Zm00001d003157.1 gene_biotype:protein_coding transcript_biotype:protein_coding gene_symbol:SAMDC description:S-adenosylmethionine decarboxylase proenzyme [Source:UniProtKB/Swiss-Prot;Acc:O24575]	K01611|1|2e-55|216|zma:542733|S-adenosylmethionine decarboxylase [EC:4.1.1.50]	-	GO:0016831//carboxy-lyase activity;GO:0016831//carboxy-lyase activity;GO:0016831//carboxy-lyase activity	GO:0006596//polyamine biosynthetic process;GO:0006596//polyamine biosynthetic process;GO:0006596//polyamine biosynthetic process	gi|162457890|ref|NP_001105713.1|/0/S-adenosylmethionine decarboxylase proenzyme [Zea mays]
Zm00001d038865.1	Zm00001d038865_T001.1,Zm00001d038865_T002.1,Zm00001d038865_T003.1,Zm00001d038865_T004.1,Zm00001d038865_T005.1,Zm00001d038865_T006.1,Zm00001d038865_T007.1,Zm00001d038865_T008.1,Zm00001d038865_T009.1,Zm00001d038865_T010.1,Zm00001d038865_T011.1,Zm00001d038865_T012.1,Zm00001d038865_T013.1,Zm00001d038865_T014.1	200.65	149.14	163.75	187.71	151.41	183.5	165.92	142.05	192.49	774.13	878.29	779.55	cdna chromosome:AGPv4:6:166071517:166073393:-1 gene:Zm00001d038865.1 gene_biotype:protein_coding transcript_biotype:protein_coding	K02903|1|1e-68|259|zma:100284901|large subunit ribosomal protein L28e	GO:0030529//intracellular ribonucleoprotein complex;GO:0030529//intracellular ribonucleoprotein complex;GO:0030529//intracellular ribonucleoprotein complex;GO:0030529//intracellular ribonucleoprotein complex;GO:0030529//intracellular ribonucleoprotein complex;GO:0030529//intracellular ribonucleoprotein complex;GO:0030529//intracellular ribonucleoprotein complex;GO:0030529//intracellular ribonucle…	GO:0005198//structural molecule activity;GO:0005198//structural molecule activity;GO:0005198//structural molecule activity;GO:0005198//structural molecule activity;GO:0005198//structural molecule activity;GO:0005198//structural molecule activity;GO:0005198//structural molecule activity;GO:0005198//structural molecule activity;GO:0005198//structural molecule activity;GO:0005198//structural molecul…	GO:0010467//gene expression;GO:0010467//gene expression;GO:0010467//gene expression;GO:0010467//gene expression;GO:0010467//gene expression;GO:0010467//gene expression;GO:0010467//gene expression;GO:0010467//gene expression;GO:0010467//gene expression;GO:0010467//gene expression;GO:0010467//gene expression;GO:0010467//gene expression;GO:0010467//gene expression;GO:0010467//gene expression	gi|226509046|ref|NP_001151268.1|/6.84894e-75/uncharacterized protein LOC100284901 [Zea mays]
Zm00001d014519.1	Zm00001d014519_T001.1	215.85	186.16	130.69	170.94	165.86	138.57	164.62	135.74	188.16	424.48	556.6	567.07	cdna chromosome:AGPv4:5:51447411:51449617:-1 gene:Zm00001d014519.1 gene_biotype:protein_coding transcript_biotype:protein_coding	-	-	-	-	gi|413934615|gb|AFW69166.1|/3.46267e-37/hypothetical protein ZEAMMB73_278211, partial [Zea mays]
Zm00001d051001.1	Zm00001d051001_T001.1,Zm00001d051001_T002.1,Zm00001d051001_T003.1,Zm00001d051001_T004.1	361.31	297.51	470.18	407.17	320.61	359.13	365.85	412.89	392.2	797.5	972.93	1136.3	cdna chromosome:AGPv4:4:136187079:136190459:1 gene:Zm00001d051001.1 gene_biotype:protein_coding transcript_biotype:protein_coding gene_symbol:GAPC3 description:Glyceraldehyde-3-phosphate dehydrogenase 3, cytosolic [Source:UniProtKB/Swiss-Prot;Acc:Q43247]	K00134|1|0.0|637|zma:542333|glyceraldehyde 3-phosphate dehydrogenase [EC:1.2.1.12]	-	GO:0000166//nucleotide binding;GO:0000166//nucleotide binding;GO:0000166//nucleotide binding;GO:0000166//nucleotide binding	GO:0006007//glucose catabolic process;GO:0006007//glucose catabolic process;GO:0006007//glucose catabolic process;GO:0006007//glucose catabolic process	gi|162462949|ref|NP_001105385.1|/0/glyceraldehyde-3-phosphate dehydrogenase 3, cytosolic [Zea mays]
Zm00001d028201.1	Zm00001d028201_T001.1,Zm00001d028201_T002.1,Zm00001d028201_T003.1,Zm00001d028201_T004.1,Zm00001d028201_T005.1,Zm00001d028201_T006.1	343.75	265.36	349.46	337.4	353.95	311.87	345.56	366.64	319.87	259.46	314.33	262.24	cdna chromosome:AGPv4:1:26041533:26045723:1 gene:Zm00001d028201.1 gene_biotype:protein_coding transcript_biotype:protein_coding	K10956|1|1e-91|337|zma:100280289|protein transport protein SEC61 subunit alpha	GO:0044464;GO:0044464;GO:0044464;GO:0044464;GO:0044464;GO:0044464	GO:0008320//protein transmembrane transporter activity;GO:0008320//protein transmembrane transporter activity;GO:0008320//protein transmembrane transporter activity;GO:0008320//protein transmembrane transporter activity;GO:0008320//protein transmembrane transporter activity;GO:0008320//protein transmembrane transporter activity	GO:0006810//transport;GO:0006810//transport;GO:0006810//transport;GO:0006810//transport;GO:0006810//transport;GO:0006810//transport	gi|222624444|gb|EEE58576.1|/0/hypothetical protein OsJ_09896 [Oryza sativa Japonica Group]
Zm00001d013725.1	Zm00001d013725_T001.1,Zm00001d013725_T002.1,Zm00001d013725_T003.1,Zm00001d013725_T004.1	209.31	141.16	78.08	87.28	79.95	48.15	36.27	44.21	59.85	21.66	23.42	44.46	cdna chromosome:AGPv4:5:18632512:18633478:1 gene:Zm00001d013725.1 gene_biotype:protein_coding transcript_biotype:protein_coding	K05282|1|1e-31|137|thj:104818267|gibberellin 20-oxidase [EC:1.14.11.12];K06892|2|2e-31|136|bna:106387021|feruloyl-CoA ortho-hydroxylase [EC:1.14.11.-]	-	GO:0003824//catalytic activity;GO:0046914//transition metal ion binding;GO:0003824//catalytic activity;GO:0046914//transition metal ion binding;GO:0003824//catalytic activity;GO:0046914//transition metal ion binding;GO:0003824//catalytic activity;GO:0046914//transition metal ion binding	GO:0008152//metabolic process;GO:0008152//metabolic process;GO:0008152//metabolic process;GO:0008152//metabolic process	gi|670404150|ref|XP_008643721.1|/6.02554e-84/PREDICTED: LOC100283169 isoform X1 [Zea mays]
Zm00001d041550.1	Zm00001d041550_T001.1,Zm00001d041550_T002.1,Zm00001d041550_T003.1,Zm00001d041550_T004.1,Zm00001d041550_T005.1,Zm00001d041550_T006.1,Zm00001d041550_T007.1	609.74	473.27	470.51	575.37	522.38	552.05	493.72	543.89	645.43	776.22	756.86	992.84	cdna chromosome:AGPv4:3:126862158:126864537:-1 gene:Zm00001d041550.1 gene_biotype:protein_coding transcript_biotype:protein_coding	K03283|1|0.0|747|zma:103650526|heat shock 70kDa protein 1/8	-	GO:0032559//adenyl ribonucleotide binding;GO:0032559//adenyl ribonucleotide binding;GO:0032559//adenyl ribonucleotide binding;GO:0032559//adenyl ribonucleotide binding;GO:0032559//adenyl ribonucleotide binding;GO:0032559//adenyl ribonucleotide binding;GO:0032559//adenyl ribonucleotide binding	-	gi|985567380|ref|NP_001306686.1|/0/probable mediator of RNA polymerase II transcription subunit 37c [Zea mays]
Zm00001d039865.1	Zm00001d039865_T001.1,Zm00001d039865_T002.1,Zm00001d039865_T003.1,Zm00001d039865_T004.1	354.76	276.99	353.76	358.74	302.56	298.88	329.37	341.93	323.02	550.85	562.67	534.48	cdna chromosome:AGPv4:3:17163334:17167131:1 gene:Zm00001d039865.1 gene_biotype:protein_coding transcript_biotype:protein_coding description:Triosephosphate isomerase, cytosolic [Source:UniProtKB/Swiss-Prot;Acc:P12863]	K01803|1|2e-78|294|zma:100272481|triosephosphate isomerase (TIM) [EC:5.3.1.1]	GO:0044424;GO:0044424;GO:0044424;GO:0044424	GO:0016861//intramolecular oxidoreductase activity, interconverting aldoses and ketoses;GO:0016861//intramolecular oxidoreductase activity, interconverting aldoses and ketoses;GO:0016861//intramolecular oxidoreductase activity, interconverting aldoses and ketoses;GO:0016861//intramolecular oxidoreductase activity, interconverting aldoses and ketoses	GO:0006007//glucose catabolic process;GO:0006631//fatty acid metabolic process;GO:0006007//glucose catabolic process;GO:0006631//fatty acid metabolic process;GO:0006007//glucose catabolic process;GO:0006631//fatty acid metabolic process;GO:0006007//glucose catabolic process;GO:0006631//fatty acid metabolic process	gi|414876338|tpg|DAA53469.1|/4.68182e-137/TPA: triosephosphate isomerase, cytosolic [Zea mays]
Zm00001d048424.1	Zm00001d048424_T001.1,Zm00001d048424_T002.1,Zm00001d048424_T003.1,Zm00001d048424_T005.1,Zm00001d048424_T006.1,Zm00001d048424_T007.1,Zm00001d048424_T008.1,Zm00001d048424_T009.1,Zm00001d048424_T010.1,Zm00001d048424_T011.1,Zm00001d048424_T012.1,Zm00001d048424_T013.1,Zm00001d048424_T014.1,Zm00001d048424_T015.1,Zm00001d048424_T016.1,Zm00001d048424_T017.1,Zm00001d048424_T018.1,Zm00001d048424_T019.1	370.36	365.12	380.18	460.4	378.93	401.42	422.92	371.18	390.14	532.42	577.52	518.07	cdna chromosome:AGPv4:9:155994054:155998896:-1 gene:Zm00001d048424.1 gene_biotype:protein_coding transcript_biotype:protein_coding	K20102|1|3e-168|593|pda:103699185|YTH domain-containing family protein	-	-	-	gi|293336053|ref|NP_001169286.1|/0/uncharacterized protein LOC100383150 [Zea mays]
Zm00001d014858.1	Zm00001d014858_T001.1,Zm00001d014858_T002.1,Zm00001d014858_T003.1,Zm00001d014858_T004.1	274.16	246.23	191.55	231.57	196.02	219.63	224.35	190.87	188.95	439.21	479.61	378.97	cdna chromosome:AGPv4:5:65680729:65683012:-1 gene:Zm00001d014858.1 gene_biotype:protein_coding transcript_biotype:protein_coding gene_symbol:MNB1B description:DNA-binding protein MNB1B [Source:UniProtKB/Swiss-Prot;Acc:P27347]	K10802|1|5e-07|55.8|zma:100381276|high mobility group protein B1	-	-	-	gi|223974911|gb|ACN31643.1|/1.14576e-27/unknown [Zea mays]
Zm00001d018837.1	Zm00001d018837_T001.1	200.91	230.69	204.93	147.09	151.51	87.63	293.54	240.44	220.75	101.91	192.45	216.1	cdna chromosome:AGPv4:7:6925327:6929344:1 gene:Zm00001d018837.1 gene_biotype:protein_coding transcript_biotype:protein_coding	K12472|1|2e-09|65.5|bvg:104885038|epidermal growth factor receptor substrate 15	-	-	-	gi|670420645|ref|XP_008651169.1|/0/PREDICTED: uncharacterized protein LOC100274899 isoform X1 [Zea mays]
Zm00001d007011.1	Zm00001d007011_T001.1	219.06	184.22	177.95	192.06	165.98	166.6	148.48	162.7	159.66	312.77	449.19	388.9	cdna chromosome:AGPv4:2:220153533:220153706:-1 gene:Zm00001d007011.1 gene_biotype:protein_coding transcript_biotype:protein_coding	K02902|1|2e-29|127|zma:101027259|large subunit ribosomal protein L28	GO:0043231//intracellular membrane-bounded organelle	-	-	gi|195629620|gb|ACG36451.1|/1.39067e-28/hypothetical protein [Zea mays]
Zm00001d047282.1	Zm00001d047282_T001.1	377.52	300.08	326.73	385.96	293.08	331.76	257.21	267.34	327.72	678.28	693.08	490.88	cdna chromosome:AGPv4:9:125433093:125435673:-1 gene:Zm00001d047282.1 gene_biotype:protein_coding transcript_biotype:protein_coding	K20298|1|6e-14|76.6|zma:103639049|vacuolar protein sorting-associated protein 52;K18635|2|4e-13|73.9|zma:100193571|protein SPIRAL1 and related proteins	-	-	-	gi|414867257|tpg|DAA45814.1|/7.7971e-17/TPA: hypothetical protein ZEAMMB73_833799 [Zea mays]
Zm00001d013568.1	Zm00001d013568_T001.1	314.75	177.7	195.6	272.25	192.22	203.6	167.95	181.37	284.19	958.56	921.01	719.81	cdna chromosome:AGPv4:5:14451040:14451980:-1 gene:Zm00001d013568.1 gene_biotype:protein_coding transcript_biotype:protein_coding	K13195|1|5e-33|142|gmx:100305467|cold-inducible RNA-binding protein;K13098|4|5e-29|128|sot:102588476|RNA-binding protein FUS	-	GO:0003676//nucleic acid binding	-	gi|195647746|gb|ACG43341.1|/1.37893e-41/glycine-rich RNA-binding protein 2 [Zea mays]
Zm00001d017850.1	Zm00001d017850_T001.1	184	132.2	141.59	170.16	131.19	68.45	134.43	121.11	156.71	347.81	350.33	312.05	cdna chromosome:AGPv4:5:208742451:208744562:-1 gene:Zm00001d017850.1 gene_biotype:protein_coding transcript_biotype:protein_coding	K02910|1|2e-49|196|sbi:SORBI_04g029810|large subunit ribosomal protein L31e	GO:0030529//intracellular ribonucleoprotein complex	GO:0005198//structural molecule activity	GO:0010467//gene expression	gi|195606388|gb|ACG25024.1|/1.07838e-48/60S ribosomal protein L31 [Zea mays]
Zm00001d040189.1	Zm00001d040189_T001.1,Zm00001d040189_T002.1,Zm00001d040189_T003.1,Zm00001d040189_T004.1	425.43	373.48	342.99	308.1	268.46	289.79	275.4	270.1	355.84	138.51	183.35	185.41	cdna chromosome:AGPv4:3:31401143:31402825:-1 gene:Zm00001d040189.1 gene_biotype:protein_coding transcript_biotype:protein_coding	K12581|1|3e-17|91.3|bna:106383523|CCR4-NOT transcription complex subunit 7/8;K13126|2|6e-11|70.1|fve:101312606|polyadenylate-binding protein;K01054|3|8e-11|69.7|bna:106399005|acylglycerol lipase [EC:3.1.1.23]	-	-	-	gi|670385139|ref|XP_008673423.1|/1.32685e-140/PREDICTED: NAM-related protein 1 isoform X1 [Zea mays]
Zm00001d027731.1	Zm00001d027731_T001.1,Zm00001d027731_T002.1,Zm00001d027731_T003.1,Zm00001d027731_T004.1,Zm00001d027731_T005.1,Zm00001d027731_T006.1,Zm00001d027731_T007.1,Zm00001d027731_T008.1,Zm00001d027731_T009.1,Zm00001d027731_T010.1,Zm00001d027731_T011.1,Zm00001d027731_T012.1,Zm00001d027731_T014.1,Zm00001d027731_T015.1,Zm00001d027731_T016.1	280.64	255.57	264.55	284.04	289.71	272.68	265.3	287.43	288.32	309.57	355.53	361.46	cdna chromosome:AGPv4:1:12354773:12359619:-1 gene:Zm00001d027731.1 gene_biotype:protein_coding transcript_biotype:protein_coding	K20102|1|2e-170|598|pda:103699185|YTH domain-containing family protein	-	-	-	gi|670361040|ref|XP_008645285.1|/0/PREDICTED: uncharacterized protein LOC100383598 isoform X1 [Zea mays]
Zm00001d028786.1	Zm00001d028786_T001.1,Zm00001d028786_T002.1,Zm00001d028786_T003.1	239.27	167.43	159.95	207.84	172.18	177.38	160.02	154.61	193.34	575.28	551.94	602.55	cdna chromosome:AGPv4:1:46381302:46384012:1 gene:Zm00001d028786.1 gene_biotype:protein_coding transcript_biotype:protein_coding	K02993|1|9e-105|380|zma:100193269|small subunit ribosomal protein S7e	GO:0030529//intracellular ribonucleoprotein complex;GO:0030529//intracellular ribonucleoprotein complex;GO:0030529//intracellular ribonucleoprotein complex	GO:0005198//structural molecule activity;GO:0005198//structural molecule activity;GO:0005198//structural molecule activity	GO:0010467//gene expression;GO:0010467//gene expression;GO:0010467//gene expression	gi|212723074|ref|NP_001131888.1|/1.14613e-84/40S ribosomal protein S7 [Zea mays]
Zm00001d037875.1	Zm00001d037875_T001.1,Zm00001d037875_T002.1,Zm00001d037875_T003.1,Zm00001d037875_T004.1,Zm00001d037875_T005.1,Zm00001d037875_T006.1,Zm00001d037875_T007.1,Zm00001d037875_T008.1,Zm00001d037875_T009.1,Zm00001d037875_T010.1,Zm00001d037875_T011.1,Zm00001d037875_T012.1,Zm00001d037875_T013.1,Zm00001d037875_T014.1,Zm00001d037875_T015.1	430.26	321.13	440.95	449.6	350.6	390.46	397.32	402.01	449.47	688.35	828.28	735.91	cdna chromosome:AGPv4:6:140722761:140725689:-1 gene:Zm00001d037875.1 gene_biotype:protein_coding transcript_biotype:protein_coding	K03231|1|1e-54|214|zma:100037748|elongation factor 1-alpha	GO:0044424;GO:0044424;GO:0044424;GO:0044424;GO:0044424;GO:0043231//intracellular membrane-bounded organelle;GO:0044424;GO:0044424;GO:0044424;GO:0044424;GO:0044424;GO:0044424;GO:0044424;GO:0043231//intracellular membrane-bounded organelle;GO:0044424	GO:0017111//nucleoside-triphosphatase activity;GO:0008135//translation factor activity, RNA binding;GO:0032561//guanyl ribonucleotide binding;GO:0017111//nucleoside-triphosphatase activity;GO:0008135//translation factor activity, RNA binding;GO:0032561//guanyl ribonucleotide binding;GO:0017111//nucleoside-triphosphatase activity;GO:0008135//translation factor activity, RNA binding;GO:0032561//gua…	GO:0006412//translation;GO:0009207;GO:0006412//translation;GO:0009207;GO:0006412//translation;GO:0009207;GO:0006412//translation;GO:0009207;GO:0006412//translation;GO:0009207;GO:0006412//translation;GO:0009207;GO:0006412//translation;GO:0009207;GO:0006412//translation;GO:0009207;GO:0006412//translation;GO:0009207;GO:0006412//translation;GO:0009207;GO:0006412//translation;GO:0009207;GO:0006412//tr…	gi|673921811|ref|NP_001288465.1|/2.15434e-159/elongation factor 1-alpha-like [Zea mays]
Zm00001d030373.1	Zm00001d030373_T001.1,Zm00001d030373_T002.1,Zm00001d030373_T003.1,Zm00001d030373_T004.1,Zm00001d030373_T005.1,Zm00001d030373_T006.1,Zm00001d030373_T007.1	258.92	184.24	205.43	283.63	269.49	265.89	245.49	248.21	210.37	446.85	464.31	495.07	cdna chromosome:AGPv4:1:127221596:127227815:-1 gene:Zm00001d030373.1 gene_biotype:protein_coding transcript_biotype:protein_coding	K01689|1|5e-174|611|zma:542316|enolase [EC:4.2.1.11]	GO:0043234//protein complex;GO:0044424;GO:0043234//protein complex;GO:0044424;GO:0043234//protein complex;GO:0044424;GO:0043234//protein complex;GO:0044424;GO:0043234//protein complex;GO:0044424;GO:0043234//protein complex;GO:0044424;GO:0043234//protein complex;GO:0044424	GO:0046872//metal ion binding;GO:0016836//hydro-lyase activity;GO:0046872//metal ion binding;GO:0016836//hydro-lyase activity;GO:0046872//metal ion binding;GO:0016836//hydro-lyase activity;GO:0046872//metal ion binding;GO:0016836//hydro-lyase activity;GO:0046872//metal ion binding;GO:0016836//hydro-lyase activity;GO:0046872//metal ion binding;GO:0016836//hydro-lyase activity;GO:0046872//metal ion…	GO:0006007//glucose catabolic process;GO:0006007//glucose catabolic process;GO:0006007//glucose catabolic process;GO:0006007//glucose catabolic process;GO:0006007//glucose catabolic process;GO:0006007//glucose catabolic process;GO:0006007//glucose catabolic process	gi|223944349|gb|ACN26258.1|/0/unknown [Zea mays]
Zm00001d037873.1	Zm00001d037873_T001.1,Zm00001d037873_T002.1,Zm00001d037873_T003.1,Zm00001d037873_T004.1,Zm00001d037873_T005.1,Zm00001d037873_T006.1,Zm00001d037873_T007.1,Zm00001d037873_T008.1,Zm00001d037873_T009.1,Zm00001d037873_T010.1,Zm00001d037873_T011.1,Zm00001d037873_T012.1,Zm00001d037873_T013.1	350.99	268.27	358.17	327.36	277.03	308.71	296.73	296.41	324.8	580.57	673.26	605.74	cdna chromosome:AGPv4:6:140618468:140619228:-1 gene:Zm00001d037873.1 gene_biotype:protein_coding transcript_biotype:protein_coding	K03231|1|1e-54|214|zma:100037748|elongation factor 1-alpha	GO:0044424;GO:0044424;GO:0044424;GO:0044424;GO:0044424;GO:0044424;GO:0044424;GO:0044424;GO:0044424;GO:0044424;GO:0044424;GO:0044424;GO:0043231//intracellular membrane-bounded organelle	GO:0017111//nucleoside-triphosphatase activity;GO:0008135//translation factor activity, RNA binding;GO:0032561//guanyl ribonucleotide binding;GO:0017111//nucleoside-triphosphatase activity;GO:0008135//translation factor activity, RNA binding;GO:0032561//guanyl ribonucleotide binding;GO:0017111//nucleoside-triphosphatase activity;GO:0008135//translation factor activity, RNA binding;GO:0032561//gua…	GO:0006412//translation;GO:0009207;GO:0006412//translation;GO:0009207;GO:0006412//translation;GO:0009207;GO:0006412//translation;GO:0009207;GO:0006412//translation;GO:0009207;GO:0006412//translation;GO:0009207;GO:0006412//translation;GO:0009207;GO:0006412//translation;GO:0009207;GO:0006412//translation;GO:0009207;GO:0006412//translation;GO:0009207;GO:0006412//translation;GO:0009207;GO:0006412//tr…	gi|413944944|gb|AFW77593.1|/1.57316e-159/putative translation elongation factor Tu family protein isoform 1 [Zea mays]
Zm00001d003127.1	Zm00001d003127_T001.1,Zm00001d003127_T002.1,Zm00001d003127_T003.1,Zm00001d003127_T004.1,Zm00001d003127_T005.1,Zm00001d003127_T006.1,Zm00001d003127_T007.1,Zm00001d003127_T008.1,Zm00001d003127_T009.1,Zm00001d003127_T010.1,Zm00001d003127_T011.1,Zm00001d003127_T012.1,Zm00001d003127_T013.1,Zm00001d003127_T014.1,Zm00001d003127_T015.1,Zm00001d003127_T016.1,Zm00001d003127_T017.1,Zm00001d003127_T018.1	196.77	194.04	200.25	229.31	204.2	224.49	218.07	195.81	219.29	500.9	562.57	575.26	cdna chromosome:AGPv4:2:33155101:33155880:-1 gene:Zm00001d003127.1 gene_biotype:protein_coding transcript_biotype:protein_coding	K02893|1|2e-49|196|zma:541695|large subunit ribosomal protein L23Ae	GO:0043231//intracellular membrane-bounded organelle;GO:0030529//intracellular ribonucleoprotein complex;GO:0043231//intracellular membrane-bounded organelle;GO:0030529//intracellular ribonucleoprotein complex;GO:0043231//intracellular membrane-bounded organelle;GO:0030529//intracellular ribonucleoprotein complex;GO:0043231//intracellular membrane-bounded organelle;GO:0030529//intracellular ribon…	GO:0003676//nucleic acid binding;GO:0005198//structural molecule activity;GO:0003676//nucleic acid binding;GO:0005198//structural molecule activity;GO:0005488;GO:0005488;GO:0003676//nucleic acid binding;GO:0005198//structural molecule activity;GO:0003676//nucleic acid binding;GO:0005198//structural molecule activity;GO:0005488;GO:0003676//nucleic acid binding;GO:0005198//structural molecule activ…	GO:0010467//gene expression;GO:0010467//gene expression;GO:0010467//gene expression;GO:0010467//gene expression;GO:0010467//gene expression;GO:0010467//gene expression;GO:0010467//gene expression;GO:0010467//gene expression;GO:0010467//gene expression	gi|992164744|gb|KXG26651.1|/6.55759e-58/hypothetical protein SORBI_006G137100 [Sorghum bicolor]
Zm00001d029968.1	Zm00001d029968_T001.1	281.95	187.54	213.87	230.29	237.18	216.05	210.6	178.19	279.11	562.45	647.59	595.58	cdna chromosome:AGPv4:1:96900888:96902992:-1 gene:Zm00001d029968.1 gene_biotype:protein_coding transcript_biotype:protein_coding	K00940|1|1e-81|304|zma:100217209|nucleoside-diphosphate kinase [EC:2.7.4.6]	GO:0044424	GO:0043169//cation binding;GO:0016776//phosphotransferase activity, phosphate group as acceptor;GO:0032559//adenyl ribonucleotide binding	GO:0009209;GO:0006796//phosphate-containing compound metabolic process;GO:0009206;GO:0007602//phototransduction;GO:0009132//nucleoside diphosphate metabolic process	gi|840086919|ref|NP_001296954.1|/5.22836e-81/nucleoside diphosphate kinase 1 [Zea mays]
Zm00001d003401.1	Zm00001d003401_T001.1,Zm00001d003401_T002.1,Zm00001d003401_T003.1,Zm00001d003401_T004.1,Zm00001d003401_T005.1,Zm00001d003401_T006.1,Zm00001d003401_T007.1,Zm00001d003401_T009.1,Zm00001d003401_T010.1,Zm00001d003401_T011.1	247.56	241.22	235.08	244.62	284.45	230.04	252.49	231.99	284.44	329.55	348.2	326.22	cdna chromosome:AGPv4:2:43088493:43092367:-1 gene:Zm00001d003401.1 gene_biotype:protein_coding transcript_biotype:protein_coding gene_symbol:GRF1 description:14-3-3-like protein GF14-6 [Source:UniProtKB/Swiss-Prot;Acc:P49106]	K06630|1|1e-142|507|zma:542291|14-3-3 protein epsilon	GO:0043231//intracellular membrane-bounded organelle;GO:0043231//intracellular membrane-bounded organelle;GO:0043231//intracellular membrane-bounded organelle;GO:0043231//intracellular membrane-bounded organelle;GO:0043231//intracellular membrane-bounded organelle;GO:0043231//intracellular membrane-bounded organelle;GO:0043231//intracellular membrane-bounded organelle;GO:0043231//intracellular me…	GO:0016817//hydrolase activity, acting on acid anhydrides;GO:0005515//protein binding;GO:0016817//hydrolase activity, acting on acid anhydrides;GO:0005515//protein binding;GO:0016817//hydrolase activity, acting on acid anhydrides;GO:0005515//protein binding;GO:0016817//hydrolase activity, acting on acid anhydrides;GO:0005515//protein binding;GO:0016817//hydrolase activity, acting on acid anhydrid…	-	gi|414586863|tpg|DAA37434.1|/2.98591e-108/TPA: LOW QUALITY PROTEIN: general regulatory factor1 [Zea mays]
Zm00001d038327.1	Zm00001d038327_T001.1	296.69	221.88	209.13	191.48	270.93	189.8	167.36	155.03	233.52	318.93	305.74	272.94	cdna chromosome:AGPv4:6:154610724:154620497:1 gene:Zm00001d038327.1 gene_biotype:protein_coding transcript_biotype:protein_coding	-	-	GO:0005515//protein binding;GO:0004175//endopeptidase activity	GO:0044092//negative regulation of molecular function	gi|670413266|ref|XP_008647822.1|/2.59852e-41/PREDICTED: LOC100281745 isoform X1 [Zea mays]
Zm00001d037498.1	Zm00001d037498_T001.1,Zm00001d037498_T002.1	257.9	112.73	125.05	242.52	133.04	154.22	138.86	131.12	167.29	419.41	414.76	389.87	cdna chromosome:AGPv4:6:127318662:127321705:-1 gene:Zm00001d037498.1 gene_biotype:protein_coding transcript_biotype:protein_coding	K16903|1|0.0|751|zma:100272716|L-tryptophan---pyruvate aminotransferase [EC:2.6.1.99]	-	GO:0048037//cofactor binding;GO:0016829//lyase activity;GO:0048037//cofactor binding;GO:0016829//lyase activity	-	gi|226495307|ref|NP_001140641.1|/0/uncharacterized protein LOC100272716 [Zea mays]
Zm00001d012161.1	Zm00001d012161_T001.1,Zm00001d012161_T002.1	224.58	199.19	213.15	273.59	218.74	254.05	239.9	220.51	223.6	682.35	751.75	635.37	cdna chromosome:AGPv4:8:169183806:169186452:-1 gene:Zm00001d012161.1 gene_biotype:protein_coding transcript_biotype:protein_coding	K02932|1|6e-149|528|zma:100284917|large subunit ribosomal protein L5e	GO:0030529//intracellular ribonucleoprotein complex;GO:0030529//intracellular ribonucleoprotein complex	GO:0019843//rRNA binding;GO:0005198//structural molecule activity;GO:0019843//rRNA binding;GO:0005198//structural molecule activity	GO:0010467//gene expression;GO:0010467//gene expression	gi|238014020|gb|ACR38045.1|/9.28388e-150/unknown [Zea mays]
Zm00001d042453.1	Zm00001d042453_T001.1,Zm00001d042453_T002.1,Zm00001d042453_T003.1	467.59	370.48	479.3	491.63	371.61	421.42	370.31	415.81	559.82	966.76	996.05	910.05	cdna chromosome:AGPv4:3:168341680:168342880:1 gene:Zm00001d042453.1 gene_biotype:protein_coding transcript_biotype:protein_coding	K01623|1|1e-90|334|zma:542261|fructose-bisphosphate aldolase, class I [EC:4.1.2.13]	GO:0044424;GO:0044424;GO:0044424	GO:0016832//aldehyde-lyase activity;GO:0016832//aldehyde-lyase activity;GO:0016832//aldehyde-lyase activity	GO:0006007//glucose catabolic process;GO:0006007//glucose catabolic process;GO:0006007//glucose catabolic process	gi|194690156|gb|ACF79162.1|/0/unknown [Zea mays]
Zm00001d031429.1	Zm00001d031429_T001.1,Zm00001d031429_T002.1,Zm00001d031429_T003.1,Zm00001d031429_T004.1,Zm00001d031429_T005.1,Zm00001d031429_T006.1,Zm00001d031429_T007.1,Zm00001d031429_T008.1	164.56	166.58	118.32	136.29	131.77	137.36	158.69	125.55	138.48	346.79	458.2	523.47	cdna chromosome:AGPv4:1:189856376:189860131:1 gene:Zm00001d031429.1 gene_biotype:protein_coding transcript_biotype:protein_coding	K02910|1|6e-39|160|gra:105792925|large subunit ribosomal protein L31e	GO:0043231//intracellular membrane-bounded organelle;GO:0030529//intracellular ribonucleoprotein complex;GO:0043231//intracellular membrane-bounded organelle;GO:0043231//intracellular membrane-bounded organelle;GO:0043231//intracellular membrane-bounded organelle;GO:0030529//intracellular ribonucleoprotein complex;GO:0043231//intracellular membrane-bounded organelle	GO:0016773//phosphotransferase activity, alcohol group as acceptor;GO:0005198//structural molecule activity;GO:0016773//phosphotransferase activity, alcohol group as acceptor;GO:0016773//phosphotransferase activity, alcohol group as acceptor;GO:0016773//phosphotransferase activity, alcohol group as acceptor;GO:0005198//structural molecule activity;GO:0016773//phosphotransferase activity, alcohol …	GO:0019321;GO:0006796//phosphate-containing compound metabolic process;GO:0010467//gene expression;GO:0019321;GO:0006796//phosphate-containing compound metabolic process;GO:0019321;GO:0006796//phosphate-containing compound metabolic process;GO:0019321;GO:0006796//phosphate-containing compound metabolic process;GO:0010467//gene expression;GO:0019321;GO:0006796//phosphate-containing compound metabo…	gi|670358837|ref|XP_008667287.1|/9.24884e-93/PREDICTED: uncharacterized protein LOC100273018 isoform X1 [Zea mays]
Zm00001d033931.1	Zm00001d033931_T001.1,Zm00001d033931_T002.1,Zm00001d033931_T003.1,Zm00001d033931_T004.1,Zm00001d033931_T005.1,Zm00001d033931_T006.1,Zm00001d033931_T007.1	463.67	507.6	579.29	908	492.02	791.88	515.54	656.99	720.31	957.31	1320.03	1382.73	cdna chromosome:AGPv4:1:278821298:278825118:-1 gene:Zm00001d033931.1 gene_biotype:protein_coding transcript_biotype:protein_coding	K18857|1|0.0|598|zma:542363|alcohol dehydrogenase class-P [EC:1.1.1.1]	GO:0044424;GO:0044424;GO:0044424;GO:0044424;GO:0044424;GO:0044424;GO:0044424	GO:0046914//transition metal ion binding;GO:0016616//oxidoreductase activity, acting on the CH-OH group of donors, NAD or NADP as acceptor;GO:0046914//transition metal ion binding;GO:0016616//oxidoreductase activity, acting on the CH-OH group of donors, NAD or NADP as acceptor;GO:0046914//transition metal ion binding;GO:0016616//oxidoreductase activity, acting on the CH-OH group of donors, NAD or…	GO:0008152//metabolic process;GO:0008152//metabolic process;GO:0008152//metabolic process;GO:0008152//metabolic process;GO:0008152//metabolic process;GO:0008152//metabolic process;GO:0008152//metabolic process	gi|414872675|tpg|DAA51232.1|/0/TPA: alcohol dehydrogenase1 [Zea mays]
Zm00001d042231.1	Zm00001d042231_T001.1	189.76	75.86	105.08	56.69	114.73	29.25	137.19	128.86	126.67	139.05	247.81	228.8	cdna chromosome:AGPv4:3:156958516:156959137:1 gene:Zm00001d042231.1 gene_biotype:protein_coding transcript_biotype:protein_coding	-	-	-	-	gi|239914017|emb|CAZ61578.1|/9.51072e-33/putative defensin [Zea mays]
Zm00001d013494.1	Zm00001d013494_T001.1	59.37	348.63	154.54	270.58	218.3	309.65	211.55	198.47	326.37	248.29	283.29	217.59	cdna chromosome:AGPv4:5:12718250:12718810:-1 gene:Zm00001d013494.1 gene_biotype:protein_coding transcript_biotype:protein_coding	-	GO:0044464	-	-	gi|238006968|gb|ACR34519.1|/2.84354e-45/unknown [Zea mays]
Zm00001d005276.1	Zm00001d005276_T001.1,Zm00001d005276_T002.1,Zm00001d005276_T003.1,Zm00001d005276_T004.1,Zm00001d005276_T005.1,Zm00001d005276_T006.1,Zm00001d005276_T007.1,Zm00001d005276_T008.1,Zm00001d005276_T009.1,Zm00001d005276_T010.1,Zm00001d005276_T011.1,Zm00001d005276_T012.1,Zm00001d005276_T013.1,Zm00001d005276_T014.1	281.27	259.94	299.01	351.7	248.51	331.97	376.68	367.21	289.33	581.98	583.11	577.52	cdna chromosome:AGPv4:2:167097493:167102777:1 gene:Zm00001d005276.1 gene_biotype:protein_coding transcript_biotype:protein_coding	K13126|1|0.0|759|sita:101772489|polyadenylate-binding protein	-	GO:0003676//nucleic acid binding	-	gi|414588971|tpg|DAA39542.1|/0/TPA: hypothetical protein ZEAMMB73_983793 [Zea mays]
Zm00001d022042.1	Zm00001d022042_T001.1,Zm00001d022042_T002.1,Zm00001d022042_T003.1,Zm00001d022042_T004.1,Zm00001d022042_T005.1,Zm00001d022042_T006.1,Zm00001d022042_T007.1,Zm00001d022042_T008.1,Zm00001d022042_T009.1,Zm00001d022042_T010.1	318.64	268.25	225.93	321.83	269	238.66	228.21	221.1	259.73	314.15	282.17	276.28	cdna chromosome:AGPv4:7:168491796:168494636:-1 gene:Zm00001d022042.1 gene_biotype:protein_coding transcript_biotype:protein_coding gene_symbol:TIF5A description:Eukaryotic translation initiation factor 5A [Source:UniProtKB/Swiss-Prot;Acc:P80639]	K03263|1|2e-88|326|zma:542537|translation initiation factor 5A	-	GO:0043021//ribonucleoprotein complex binding;GO:0008135//translation factor activity, RNA binding;GO:0043021//ribonucleoprotein complex binding;GO:0008135//translation factor activity, RNA binding;GO:0043021//ribonucleoprotein complex binding;GO:0008135//translation factor activity, RNA binding;GO:0043021//ribonucleoprotein complex binding;GO:0008135//translation factor activity, RNA binding;GO:…	GO:0006448//regulation of translational elongation;GO:0006449//regulation of translational termination;GO:0018205//peptidyl-lysine modification;GO:0006448//regulation of translational elongation;GO:0006449//regulation of translational termination;GO:0018205//peptidyl-lysine modification;GO:0006448//regulation of translational elongation;GO:0006449//regulation of translational termination;GO:00182…	gi|255631724|gb|ACU16229.1|/2.24845e-26/unknown [Glycine max]
Zm00001d010534.1	Zm00001d010534_T001.1,Zm00001d010534_T002.1,Zm00001d010534_T003.1,Zm00001d010534_T004.1,Zm00001d010534_T005.1,Zm00001d010534_T006.1,Zm00001d010534_T007.1,Zm00001d010534_T008.1,Zm00001d010534_T009.1	213.55	161.94	145.92	215.3	205.82	188.65	241.85	203.09	186.61	439.46	470.35	553.07	cdna chromosome:AGPv4:8:119590651:119595708:1 gene:Zm00001d010534.1 gene_biotype:protein_coding transcript_biotype:protein_coding	K10575|1|3e-12|71.2|zma:100272466|ubiquitin-conjugating enzyme E2 G1 [EC:2.3.2.23]	-	GO:0019787//ubiquitin-like protein transferase activity;GO:0032559//adenyl ribonucleotide binding;GO:0019787//ubiquitin-like protein transferase activity;GO:0032559//adenyl ribonucleotide binding;GO:0016879//ligase activity, forming carbon-nitrogen bonds;GO:0032559//adenyl ribonucleotide binding;GO:0019787//ubiquitin-like protein transferase activity;GO:0032559//adenyl ribonucleotide binding;GO:0…	GO:0070646//protein modification by small protein removal;GO:0070646//protein modification by small protein removal;GO:0006464//cellular protein modification process;GO:0070646//protein modification by small protein removal;GO:0070646//protein modification by small protein removal;GO:0070646//protein modification by small protein removal;GO:0070646//protein modification by small protein removal;G…	gi|670427605|ref|XP_008654523.1|/3.22707e-75/PREDICTED: uncharacterized protein LOC100272466 isoform X1 [Zea mays]
Zm00001d023529.1	Zm00001d023529_T001.1	39.69	13.51	14.89	11.14	12.1	10.89	11.22	9.84	23.84	73.87	15.78	15.06	cdna chromosome:AGPv4:10:8781222:8782218:-1 gene:Zm00001d023529.1 gene_biotype:protein_coding transcript_biotype:protein_coding	-	-	-	-	gi|821595501|ref|NP_001105361.2|/5.32312e-21/abscisic stress protein homolog [Zea mays]
Zm00001d041569.1	Zm00001d041569_T001.1,Zm00001d041569_T002.1,Zm00001d041569_T003.1,Zm00001d041569_T004.1,Zm00001d041569_T005.1,Zm00001d041569_T006.1,Zm00001d041569_T007.1,Zm00001d041569_T008.1,Zm00001d041569_T009.1	255.48	205.16	240.01	193.04	191.97	201.81	220.29	180.81	272.28	370.33	468.31	374.19	cdna chromosome:AGPv4:3:127515565:127518644:-1 gene:Zm00001d041569.1 gene_biotype:protein_coding transcript_biotype:protein_coding	K13250|1|1e-28|125|zma:100272685|translocon-associated protein subunit beta	GO:0031224//intrinsic component of membrane;GO:0031410//cytoplasmic vesicle;GO:0043231//intracellular membrane-bounded organelle;GO:0031224//intrinsic component of membrane;GO:0031410//cytoplasmic vesicle;GO:0043231//intracellular membrane-bounded organelle;GO:0031224//intrinsic component of membrane;GO:0031410//cytoplasmic vesicle;GO:0043231//intracellular membrane-bounded organelle;GO:0031224//…	-	-	gi|414878070|tpg|DAA55201.1|/8.58264e-92/TPA: hypothetical protein ZEAMMB73_114623 [Zea mays]
Zm00001d010614.1	Zm00001d010614_T001.1,Zm00001d010614_T002.1,Zm00001d010614_T003.1,Zm00001d010614_T004.1,Zm00001d010614_T005.1,Zm00001d010614_T006.1,Zm00001d010614_T007.1,Zm00001d010614_T008.1,Zm00001d010614_T009.1,Zm00001d010614_T010.1	457.53	315.83	339.91	372.93	310.89	345.01	331.44	299.54	479.52	653.88	655.66	554.5	cdna chromosome:AGPv4:8:121855840:121858325:-1 gene:Zm00001d010614.1 gene_biotype:protein_coding transcript_biotype:protein_coding	K02976|1|1e-28|127|bdi:100842631|small subunit ribosomal protein S26e	GO:0030529//intracellular ribonucleoprotein complex;GO:0030529//intracellular ribonucleoprotein complex;GO:0030529//intracellular ribonucleoprotein complex;GO:0030529//intracellular ribonucleoprotein complex;GO:0030529//intracellular ribonucleoprotein complex;GO:0030529//intracellular ribonucleoprotein complex;GO:0030529//intracellular ribonucleoprotein complex;GO:0030529//intracellular ribonucle…	GO:0005198//structural molecule activity;GO:0005198//structural molecule activity;GO:0005198//structural molecule activity;GO:0005198//structural molecule activity;GO:0005198//structural molecule activity;GO:0005198//structural molecule activity;GO:0005198//structural molecule activity;GO:0005198//structural molecule activity;GO:0005198//structural molecule activity	GO:0010467//gene expression;GO:0010467//gene expression;GO:0010467//gene expression;GO:0010467//gene expression;GO:0010467//gene expression;GO:0010467//gene expression;GO:0010467//gene expression;GO:0010467//gene expression;GO:0010467//gene expression	gi|195644802|gb|ACG41869.1|/3.1357e-33/40S ribosomal protein S26 [Zea mays]
Zm00001d021421.1	Zm00001d021421_T001.1,Zm00001d021421_T002.1,Zm00001d021421_T003.1,Zm00001d021421_T004.1,Zm00001d021421_T005.1,Zm00001d021421_T006.1,Zm00001d021421_T007.1,Zm00001d021421_T008.1,Zm00001d021421_T009.1,Zm00001d021421_T010.1,Zm00001d021421_T011.1,Zm00001d021421_T012.1,Zm00001d021421_T013.1,Zm00001d021421_T014.1,Zm00001d021421_T015.1,Zm00001d021421_T016.1,Zm00001d021421_T017.1,Zm00001d021421_T018.1,Zm0…	292.84	205.44	251.71	334.58	248.44	261.25	214.81	251.85	251.31	586.77	643.3	602.8	cdna chromosome:AGPv4:7:151705680:151712189:-1 gene:Zm00001d021421.1 gene_biotype:protein_coding transcript_biotype:protein_coding	K00963|1|1e-34|146|zma:100191846|UTP--glucose-1-phosphate uridylyltransferase [EC:2.7.7.9]	GO:0044424;GO:0044424;GO:0044424;GO:0044424;GO:0044424;GO:0044424;GO:0044424;GO:0044424;GO:0044424;GO:0044424;GO:0044424;GO:0044424;GO:0044424;GO:0044424;GO:0044424;GO:0044424;GO:0044424;GO:0044424	GO:0051748//UTP-monosaccharide-1-phosphate uridylyltransferase activity;GO:0051748//UTP-monosaccharide-1-phosphate uridylyltransferase activity;GO:0051748//UTP-monosaccharide-1-phosphate uridylyltransferase activity;GO:0051748//UTP-monosaccharide-1-phosphate uridylyltransferase activity;GO:0051748//UTP-monosaccharide-1-phosphate uridylyltransferase activity;GO:0051748//UTP-monosaccharide-1-phosph…	-	gi|414886600|tpg|DAA62614.1|/0/TPA: UDP-glucose pyrophosphorylase1 [Zea mays]
Zm00001d036151.1	Zm00001d036151_T001.1	286.11	194.91	152.73	188.14	171.31	135.93	149.5	115.69	199.7	357.63	355.31	269.08	cdna chromosome:AGPv4:6:74662764:74663198:-1 gene:Zm00001d036151.1 gene_biotype:protein_coding transcript_biotype:protein_coding	K03236|1|3e-59|227|bdi:100840401|translation initiation factor 1A	-	GO:0008135//translation factor activity, RNA binding	GO:0006412//translation	gi|238011384|gb|ACR36727.1|/7.43453e-59/unknown [Zea mays]
Zm00001d024659.1	Zm00001d024659_T001.1	124.81	105.71	85.44	85.01	93.5	50.97	131.34	110.4	125.94	168.51	217.85	244.09	cdna chromosome:AGPv4:10:82482086:82482747:-1 gene:Zm00001d024659.1 gene_biotype:protein_coding transcript_biotype:protein_coding	-	-	-	-	gi|226532186|ref|NP_001145663.1|/4.75212e-57/uncharacterized protein LOC100279160 precursor [Zea mays]
Zm00001d049230.1	Zm00001d049230_T001.1,Zm00001d049230_T002.1	309.32	224.27	213.96	267.68	228.98	226.25	244.68	224.26	248.48	397.78	427.49	359.1	cdna chromosome:AGPv4:4:21788911:21795688:-1 gene:Zm00001d049230.1 gene_biotype:protein_coding transcript_biotype:protein_coding	K03094|1|1e-90|333|zma:100280388|S-phase kinase-associated protein 1	-	-	-	gi|1001624510|ref|NP_001307482.1|/9.2406e-90/uncharacterized protein LOC100280388 [Zea mays]
Zm00001d014258.1	Zm00001d014258_T001.1,Zm00001d014258_T002.1,Zm00001d014258_T003.1,Zm00001d014258_T004.1,Zm00001d014258_T005.1,Zm00001d014258_T006.1,Zm00001d014258_T007.1,Zm00001d014258_T008.1,Zm00001d014258_T009.1,Zm00001d014258_T010.1	155.82	179.74	301.18	220.52	173.97	234	277.69	274.71	222.65	434.59	527.44	542.81	cdna chromosome:AGPv4:5:38471801:38474976:-1 gene:Zm00001d014258.1 gene_biotype:protein_coding transcript_biotype:protein_coding	K00814|1|0.0|890|zma:100282849|alanine transaminase [EC:2.6.1.2]	-	GO:0048037//cofactor binding;GO:0016846//carbon-sulfur lyase activity;GO:0047635;GO:0048037//cofactor binding;GO:0016846//carbon-sulfur lyase activity;GO:0047635;GO:0048037//cofactor binding;GO:0016846//carbon-sulfur lyase activity;GO:0047635;GO:0008483//transaminase activity;GO:0048037//cofactor binding;GO:0048037//cofactor binding;GO:0016846//carbon-sulfur lyase activity;GO:0047635;GO:0048037//…	GO:0008652//cellular amino acid biosynthetic process;GO:0008652//cellular amino acid biosynthetic process;GO:0008652//cellular amino acid biosynthetic process;GO:0009058//biosynthetic process;GO:0008652//cellular amino acid biosynthetic process;GO:0008652//cellular amino acid biosynthetic process;GO:0008652//cellular amino acid biosynthetic process;GO:0008652//cellular amino acid biosynthetic pro…	gi|670402767|ref|XP_008681269.1|/0/PREDICTED: uncharacterized protein LOC100216685 isoform X1 [Zea mays]
Zm00001d021843.1	Zm00001d021843_T001.1	917.12	833.79	912.06	638.06	1305.81	835.47	830.76	738.01	1070.93	2199.97	3626.89	2583.54	cdna chromosome:AGPv4:7:164343316:164343884:1 gene:Zm00001d021843.1 gene_biotype:protein_coding transcript_biotype:protein_coding	-	-	-	GO:0006950//response to stress	gi|226493709|ref|NP_001152704.1|/4.97777e-34/low-molecular-weight cysteine-rich protein LCR70 precursor [Zea mays]
Zm00001d013758.1	Zm00001d013758_T001.1,Zm00001d013758_T002.1,Zm00001d013758_T003.1,Zm00001d013758_T004.1,Zm00001d013758_T005.1,Zm00001d013758_T006.1,Zm00001d013758_T007.1,Zm00001d013758_T008.1,Zm00001d013758_T009.1	181.54	154.93	134	153.56	137.86	134	151.31	153.33	161.59	393.32	438.06	402.5	cdna chromosome:AGPv4:5:19598759:19600461:1 gene:Zm00001d013758.1 gene_biotype:protein_coding transcript_biotype:protein_coding	K02896|1|8e-45|180|zma:100193634|large subunit ribosomal protein L24e	GO:0043231//intracellular membrane-bounded organelle;GO:0043231//intracellular membrane-bounded organelle;GO:0030529//intracellular ribonucleoprotein complex;GO:0043231//intracellular membrane-bounded organelle;GO:0043231//intracellular membrane-bounded organelle;GO:0030529//intracellular ribonucleoprotein complex;GO:0043231//intracellular membrane-bounded organelle;GO:0030529//intracellular ribo…	GO:0005198//structural molecule activity;GO:0005198//structural molecule activity;GO:0005198//structural molecule activity;GO:0005198//structural molecule activity;GO:0005198//structural molecule activity;GO:0005198//structural molecule activity;GO:0005198//structural molecule activity	GO:0010467//gene expression;GO:0010467//gene expression;GO:0010467//gene expression;GO:0010467//gene expression;GO:0010467//gene expression;GO:0010467//gene expression;GO:0010467//gene expression	gi|226531684|ref|NP_001150133.1|/4.58459e-41/60S ribosomal protein L24 [Zea mays]
Zm00001d023344.1	Zm00001d023344_T001.1,Zm00001d023344_T002.1,Zm00001d023344_T003.1,Zm00001d023344_T004.1	102.56	91.46	89.14	110.35	118.59	95.97	123.37	103.13	162.1	136.39	79.95	61.14	cdna chromosome:AGPv4:10:3840240:3855156:-1 gene:Zm00001d023344.1 gene_biotype:protein_coding transcript_biotype:protein_coding	-	-	GO:0005488;GO:0005488	GO:0051234//establishment of localization;GO:0010876//lipid localization;GO:0051234//establishment of localization;GO:0010876//lipid localization	gi|242072318|ref|XP_002446095.1|/0/hypothetical protein SORBIDRAFT_06g001660 [Sorghum bicolor]
Zm00001d029457.1	Zm00001d029457_T001.1	121.57	119.32	157.18	119.66	110.77	94.46	122.2	125.29	127.24	229.9	227.94	254.16	cdna chromosome:AGPv4:1:71670964:71675538:1 gene:Zm00001d029457.1 gene_biotype:protein_coding transcript_biotype:protein_coding	K17609|1|0.0|1016|zma:542360|nucleoredoxin [EC:1.8.1.8]	-	GO:0016491//oxidoreductase activity	-	gi|414867170|tpg|DAA45727.1|/0/TPA: PDI-like protein [Zea mays]
Zm00001d049239.1	Zm00001d049239_T001.1,Zm00001d049239_T002.1,Zm00001d049239_T003.1,Zm00001d049239_T004.1	308.37	245.69	271.09	299.23	228.55	266.93	203.37	204.06	267.9	495.55	447.12	368.31	cdna chromosome:AGPv4:4:22371776:22374529:1 gene:Zm00001d049239.1 gene_biotype:protein_coding transcript_biotype:protein_coding	K01251|1|5e-129|462|zma:100282150|adenosylhomocysteinase [EC:3.3.1.1]	GO:0044424;GO:0044424;GO:0044424;GO:0044424	GO:0016802;GO:0016802;GO:0016802;GO:0016802	GO:0044237//cellular metabolic process;GO:0044237//cellular metabolic process;GO:0044237//cellular metabolic process;GO:0044237//cellular metabolic process	gi|530278697|gb|AGT16642.1|/1.92561e-80/Adenosylhomocysteinase [Saccharum hybrid cultivar R570]
Zm00001d032359.1	Zm00001d032359_T001.1,Zm00001d032359_T002.1,Zm00001d032359_T003.1	239.19	230.58	164.53	194.01	197.44	185.52	205.35	180.19	174.08	302.42	345.98	376.74	cdna chromosome:AGPv4:1:223828341:223831895:-1 gene:Zm00001d032359.1 gene_biotype:protein_coding transcript_biotype:protein_coding	K03627|1|6e-74|277|zma:100193883|putative transcription factor	-	GO:0003677//DNA binding;GO:0003677//DNA binding;GO:0003677//DNA binding	-	gi|413920979|gb|AFW60911.1|/5.70969e-37/multi-protein bridging factor-like protein [Zea mays]
Zm00001d036480.1	Zm00001d036480_T001.1,Zm00001d036480_T002.1,Zm00001d036480_T003.1	332.85	201.71	292.59	295.18	269.69	270.61	272.55	293.2	288.94	483.42	479.73	487.6	cdna chromosome:AGPv4:6:89893954:89897514:1 gene:Zm00001d036480.1 gene_biotype:protein_coding transcript_biotype:protein_coding	K03257|1|0.0|763|zma:542348|translation initiation factor 4A	-	GO:0008135//translation factor activity, RNA binding;GO:0042623//ATPase activity, coupled;GO:0032559//adenyl ribonucleotide binding;GO:0008135//translation factor activity, RNA binding;GO:0042623//ATPase activity, coupled;GO:0032559//adenyl ribonucleotide binding;GO:0008135//translation factor activity, RNA binding;GO:0042623//ATPase activity, coupled;GO:0032559//adenyl ribonucleotide binding	GO:0006412//translation;GO:0006412//translation;GO:0006412//translation	gi|413943216|gb|AFW75865.1|/0/putative DEAD-box ATP-dependent RNA helicase family protein isoform 1 [Zea mays]
Zm00001d043606.1	Zm00001d043606_T001.1,Zm00001d043606_T002.1	497.92	370.6	393.54	430.74	364.02	336.14	321.77	333.66	323.32	887.76	969.79	868.56	cdna chromosome:AGPv4:3:204988866:204994150:1 gene:Zm00001d043606.1 gene_biotype:protein_coding transcript_biotype:protein_coding	K02974|1|9e-47|186|zma:100284180|small subunit ribosomal protein S24e	GO:0030529//intracellular ribonucleoprotein complex;GO:0030529//intracellular ribonucleoprotein complex	GO:0005198//structural molecule activity;GO:0005488;GO:0005198//structural molecule activity;GO:0005488	GO:0010467//gene expression;GO:0010467//gene expression	gi|966209746|ref|NP_001150548.2|/3.70732e-64/40S ribosomal protein S24 [Zea mays]
Zm00001d008387.1	Zm00001d008387_T001.1,Zm00001d008387_T002.1	219.07	140.29	197.2	206.75	201.01	181.32	177.16	181.72	234.6	563.47	580.08	515.26	cdna chromosome:AGPv4:8:6915036:6916870:1 gene:Zm00001d008387.1 gene_biotype:protein_coding transcript_biotype:protein_coding	K02989|1|1e-102|373|sita:101754213|small subunit ribosomal protein S5e	GO:0030529//intracellular ribonucleoprotein complex;GO:0030529//intracellular ribonucleoprotein complex	GO:0003676//nucleic acid binding;GO:0005198//structural molecule activity;GO:0003676//nucleic acid binding;GO:0005198//structural molecule activity	GO:0010467//gene expression;GO:0010467//gene expression	gi|195605288|gb|ACG24474.1|/2.64224e-107/40S ribosomal protein S5 [Zea mays]
Zm00001d002451.1	Zm00001d002451_T001.1	146.88	141.05	147.11	128.27	169.33	112.26	120.81	105.36	147.54	198.35	198.63	134.92	cdna chromosome:AGPv4:2:12958512:12961105:1 gene:Zm00001d002451.1 gene_biotype:protein_coding transcript_biotype:protein_coding	-	-	-	-	gi|195625442|gb|ACG34551.1|/1.14866e-41/seed specific protein Bn15D1B [Zea mays]
Zm00001d025617.1	Zm00001d025617_T001.1,Zm00001d025617_T002.1,Zm00001d025617_T003.1,Zm00001d025617_T004.1,Zm00001d025617_T005.1,Zm00001d025617_T006.1,Zm00001d025617_T007.1,Zm00001d025617_T008.1,Zm00001d025617_T009.1,Zm00001d025617_T010.1	187.03	146.36	163.57	172.34	190.51	157.64	159.45	160.16	199.54	384.56	366.46	314.6	cdna chromosome:AGPv4:10:124145621:124148561:1 gene:Zm00001d025617.1 gene_biotype:protein_coding transcript_biotype:protein_coding	K06630|1|2e-92|339|sbi:SORBI_06g019100|14-3-3 protein epsilon	GO:0043231//intracellular membrane-bounded organelle;GO:0043231//intracellular membrane-bounded organelle;GO:0043231//intracellular membrane-bounded organelle;GO:0043231//intracellular membrane-bounded organelle;GO:0043231//intracellular membrane-bounded organelle;GO:0043231//intracellular membrane-bounded organelle;GO:0043231//intracellular membrane-bounded organelle;GO:0043231//intracellular me…	GO:0016817//hydrolase activity, acting on acid anhydrides;GO:0005515//protein binding;GO:0016817//hydrolase activity, acting on acid anhydrides;GO:0005515//protein binding;GO:0016817//hydrolase activity, acting on acid anhydrides;GO:0005515//protein binding;GO:0016817//hydrolase activity, acting on acid anhydrides;GO:0005515//protein binding;GO:0016817//hydrolase activity, acting on acid anhydrid…	-	gi|965668359|dbj|BAT82966.1|/1.18647e-88/hypothetical protein VIGAN_04005500 [Vigna angularis var. angularis]
Zm00001d029170.1	Zm00001d029170_T001.1,Zm00001d029170_T002.1,Zm00001d029170_T003.1,Zm00001d029170_T004.1,Zm00001d029170_T005.1,Zm00001d029170_T006.1,Zm00001d029170_T007.1	187.89	122.8	122.46	118.32	97.1	108.33	132.71	112.95	106.61	120.7	115.08	109.47	cdna chromosome:AGPv4:1:60930751:60934137:1 gene:Zm00001d029170.1 gene_biotype:protein_coding transcript_biotype:protein_coding	K04565|1|4e-28|124|zma:103639134|superoxide dismutase, Cu-Zn family [EC:1.15.1.1]	GO:0044424;GO:0044424;GO:0044424;GO:0044424;GO:0044424;GO:0044424;GO:0044424	GO:0003824//catalytic activity;GO:0016209//antioxidant activity;GO:0043169//cation binding;GO:0003824//catalytic activity;GO:0016209//antioxidant activity;GO:0043169//cation binding;GO:0003824//catalytic activity;GO:0016209//antioxidant activity;GO:0043169//cation binding;GO:0003824//catalytic activity;GO:0016209//antioxidant activity;GO:0043169//cation binding;GO:0003824//catalytic activity;GO:0…	GO:0072593//reactive oxygen species metabolic process;GO:0072593//reactive oxygen species metabolic process;GO:0072593//reactive oxygen species metabolic process;GO:0072593//reactive oxygen species metabolic process;GO:0072593//reactive oxygen species metabolic process;GO:0072593//reactive oxygen species metabolic process;GO:0072593//reactive oxygen species metabolic process	gi|670361521|ref|XP_008649061.1|/3.48616e-78/PREDICTED: superoxide dismutase [Cu-Zn] 4AP isoform X1 [Zea mays]
Zm00001d033447.1	Zm00001d033447_T001.1,Zm00001d033447_T002.1,Zm00001d033447_T003.1,Zm00001d033447_T004.1,Zm00001d033447_T005.1,Zm00001d033447_T006.1,Zm00001d033447_T007.1	36.43	156.87	59.52	131.94	112.39	117.76	95.03	88.94	75.39	84.14	169.55	209.71	cdna chromosome:AGPv4:1:262991888:262994310:1 gene:Zm00001d033447.1 gene_biotype:protein_coding transcript_biotype:protein_coding	-	GO:0031410//cytoplasmic vesicle;GO:0031410//cytoplasmic vesicle;GO:0031410//cytoplasmic vesicle;GO:0031410//cytoplasmic vesicle;GO:0031410//cytoplasmic vesicle;GO:0031410//cytoplasmic vesicle;GO:0031410//cytoplasmic vesicle	-	-	gi|224030527|gb|ACN34339.1|/9.04002e-105/unknown [Zea mays]
Zm00001d048157.1	Zm00001d048157_T001.1	165.72	124.07	151.62	160.2	138.54	155.51	169.95	158.15	181.65	369.05	387.2	422.11	cdna chromosome:AGPv4:9:151092459:151094834:-1 gene:Zm00001d048157.1 gene_biotype:protein_coding transcript_biotype:protein_coding	K02984|1|5e-127|455|zma:103639467|small subunit ribosomal protein S3Ae	GO:0030529//intracellular ribonucleoprotein complex	GO:0005198//structural molecule activity	GO:0010467//gene expression	gi|413956686|gb|AFW89335.1|/7.97385e-127/40S ribosomal protein S3a [Zea mays]
Zm00001d038374.1	Zm00001d038374_T001.1,Zm00001d038374_T002.1,Zm00001d038374_T003.1,Zm00001d038374_T004.1,Zm00001d038374_T005.1,Zm00001d038374_T006.1,Zm00001d038374_T007.1,Zm00001d038374_T008.1	296.62	238.43	257.99	305.03	242.62	263.96	257.94	246.91	261.67	638.96	771.4	732.35	cdna chromosome:AGPv4:6:155771554:155773464:1 gene:Zm00001d038374.1 gene_biotype:protein_coding transcript_biotype:protein_coding	K02920|1|1e-50|200|zma:103504721|large subunit ribosomal protein L36e	GO:0030529//intracellular ribonucleoprotein complex;GO:0030529//intracellular ribonucleoprotein complex;GO:0030529//intracellular ribonucleoprotein complex;GO:0030529//intracellular ribonucleoprotein complex;GO:0030529//intracellular ribonucleoprotein complex;GO:0030529//intracellular ribonucleoprotein complex;GO:0030529//intracellular ribonucleoprotein complex;GO:0030529//intracellular ribonucle…	GO:0005198//structural molecule activity;GO:0005198//structural molecule activity;GO:0005198//structural molecule activity;GO:0005198//structural molecule activity;GO:0005198//structural molecule activity;GO:0005198//structural molecule activity;GO:0005198//structural molecule activity;GO:0005198//structural molecule activity	GO:0010467//gene expression;GO:0010467//gene expression;GO:0010467//gene expression;GO:0010467//gene expression;GO:0010467//gene expression;GO:0010467//gene expression;GO:0010467//gene expression;GO:0010467//gene expression	gi|662236806|ref|NP_001284558.1|/3.29643e-50/60S ribosomal protein L36-like [Zea mays]
Zm00001d012042.1	Zm00001d012042_T001.1,Zm00001d012042_T002.1	355.01	256.29	255.96	310.2	281.17	225.71	235.39	233.43	295.01	402.6	460.2	381.38	cdna chromosome:AGPv4:8:167077414:167081392:1 gene:Zm00001d012042.1 gene_biotype:protein_coding transcript_biotype:protein_coding	K12160|1|1e-46|154|zma:100281934|small ubiquitin-related modifier	GO:0043231//intracellular membrane-bounded organelle;GO:0043231//intracellular membrane-bounded organelle	GO:0005488;GO:0016818//hydrolase activity, acting on acid anhydrides, in phosphorus-containing anhydrides;GO:0005488;GO:0016818//hydrolase activity, acting on acid anhydrides, in phosphorus-containing anhydrides	GO:0032446//protein modification by small protein conjugation;GO:0009408//response to heat;GO:0043392//negative regulation of DNA binding;GO:0032446//protein modification by small protein conjugation;GO:0009408//response to heat;GO:0043392//negative regulation of DNA binding	gi|226505642|ref|NP_001148325.1|/1.655e-50/ubiquitin-like protein SMT3 [Zea mays]
Zm00001d022124.1	Zm00001d022124_T001.1	244.03	174.4	199.07	236.53	183.37	181.75	148.45	149.42	264.25	654.69	699.49	575.95	cdna chromosome:AGPv4:7:170836044:170836481:-1 gene:Zm00001d022124.1 gene_biotype:protein_coding transcript_biotype:protein_coding	K02900|1|1e-82|305|zma:100286357|large subunit ribosomal protein L27Ae	GO:0030529//intracellular ribonucleoprotein complex	GO:0005198//structural molecule activity	GO:0010467//gene expression	gi|226530920|ref|NP_001152716.1|/6.43389e-82/uncharacterized protein LOC100286357 [Zea mays]
Zm00001d038535.1	Zm00001d038535_T001.1,Zm00001d038535_T002.1,Zm00001d038535_T003.1,Zm00001d038535_T004.1,Zm00001d038535_T005.1,Zm00001d038535_T006.1	329.84	228.03	247.25	303.8	229.19	273.73	232.1	213.62	273.37	608.33	600.99	523.37	cdna chromosome:AGPv4:6:159533551:159536002:1 gene:Zm00001d038535.1 gene_biotype:protein_coding transcript_biotype:protein_coding	K02908|1|1e-47|189|zma:100285769|large subunit ribosomal protein L30e	GO:0030529//intracellular ribonucleoprotein complex;GO:0030529//intracellular ribonucleoprotein complex;GO:0030529//intracellular ribonucleoprotein complex;GO:0030529//intracellular ribonucleoprotein complex;GO:0030529//intracellular ribonucleoprotein complex;GO:0030529//intracellular ribonucleoprotein complex	GO:0005198//structural molecule activity;GO:0005198//structural molecule activity;GO:0005198//structural molecule activity;GO:0005198//structural molecule activity;GO:0005198//structural molecule activity;GO:0005198//structural molecule activity	GO:0010467//gene expression;GO:0010467//gene expression;GO:0010467//gene expression;GO:0010467//gene expression;GO:0010467//gene expression;GO:0010467//gene expression	gi|615276247|ref|NP_001278524.1|/1.1602e-51/uncharacterized protein LOC100285769 [Zea mays]
Zm00001d044035.1	Zm00001d044035_T001.1	286.76	249.1	224.74	296.83	200.3	210.57	226.63	229.44	221.86	315.13	321.95	398.74	cdna chromosome:AGPv4:3:217296337:217300142:-1 gene:Zm00001d044035.1 gene_biotype:protein_coding transcript_biotype:protein_coding	K00053|1|0.0|973|zma:100193695|ketol-acid reductoisomerase [EC:1.1.1.86]	GO:0043231//intracellular membrane-bounded organelle	GO:0043169//cation binding;GO:0016616//oxidoreductase activity, acting on the CH-OH group of donors, NAD or NADP as acceptor;GO:0048037//cofactor binding	GO:0008652//cellular amino acid biosynthetic process	gi|212722020|ref|NP_001132259.1|/0/ketol-acid reductoisomerase [Zea mays]
Zm00001d033128.1	Zm00001d033128_T001.1,Zm00001d033128_T002.1	298.52	218.46	232.12	291.2	227.58	235.89	232.97	238.97	263.6	627.08	716.47	562.52	cdna chromosome:AGPv4:1:251576988:251578190:1 gene:Zm00001d033128.1 gene_biotype:protein_coding transcript_biotype:protein_coding	K02866|1|2e-124|445|zma:100282959|large subunit ribosomal protein L10e	GO:0030529//intracellular ribonucleoprotein complex;GO:0030529//intracellular ribonucleoprotein complex	GO:0005198//structural molecule activity;GO:0005198//structural molecule activity	GO:0010467//gene expression;GO:0010467//gene expression	gi|258598734|gb|ACV83439.1|/1.03723e-127/QM-like protein [Zea mays]
Zm00001d050606.1	Zm00001d050606_T001.1,Zm00001d050606_T002.1,Zm00001d050606_T003.1,Zm00001d050606_T004.1,Zm00001d050606_T005.1,Zm00001d050606_T006.1,Zm00001d050606_T007.1,Zm00001d050606_T009.1,Zm00001d050606_T010.1,Zm00001d050606_T011.1,Zm00001d050606_T012.1,Zm00001d050606_T013.1,Zm00001d050606_T014.1,Zm00001d050606_T015.1,Zm00001d050606_T016.1,Zm00001d050606_T017.1,Zm00001d050606_T018.1,Zm00001d050606_T019.1,Zm0…	246.85	281.26	294.08	255.54	257.98	253.09	275.02	267.39	217.04	211.4	246.92	252.93	cdna chromosome:AGPv4:4:103707578:103714536:-1 gene:Zm00001d050606.1 gene_biotype:protein_coding transcript_biotype:protein_coding	K15979|1|0.0|1906|zma:100280237|staphylococcal nuclease domain-containing protein 1	GO:0031332//RNAi effector complex;GO:0031332//RNAi effector complex;GO:0031332//RNAi effector complex;GO:0031332//RNAi effector complex;GO:0031332//RNAi effector complex;GO:0031332//RNAi effector complex;GO:0031332//RNAi effector complex;GO:0031332//RNAi effector complex;GO:0031332//RNAi effector complex;GO:0031332//RNAi effector complex;GO:0031332//RNAi effector complex;GO:0031332//RNAi effector…	GO:0016787//hydrolase activity;GO:0005488;GO:0016787//hydrolase activity;GO:0005488;GO:0016787//hydrolase activity;GO:0005488;GO:0016787//hydrolase activity;GO:0005488;GO:0016787//hydrolase activity;GO:0005488;GO:0016787//hydrolase activity;GO:0005488;GO:0016787//hydrolase activity;GO:0005488;GO:0016787//hydrolase activity;GO:0005488;GO:0016787//hydrolase activity;GO:0005488;GO:0016787//hydrolase…	GO:0016458//gene silencing;GO:0016458//gene silencing;GO:0016458//gene silencing;GO:0016458//gene silencing;GO:0016458//gene silencing;GO:0016458//gene silencing;GO:0016458//gene silencing;GO:0016458//gene silencing;GO:0016458//gene silencing;GO:0016458//gene silencing;GO:0016458//gene silencing;GO:0016458//gene silencing;GO:0016458//gene silencing;GO:0016458//gene silencing;GO:0016458//gene sile…	gi|670393485|ref|XP_008677145.1|/0/PREDICTED: uncharacterized protein LOC100280237 isoform X1 [Zea mays]
Zm00001d010618.1	Zm00001d010618_T001.1,Zm00001d010618_T002.1,Zm00001d010618_T003.1,Zm00001d010618_T004.1	433.41	294.46	359.39	344.36	276.28	328.3	321.58	298.91	340.7	339.96	382.97	289.36	cdna chromosome:AGPv4:8:122041622:122047006:-1 gene:Zm00001d010618.1 gene_biotype:protein_coding transcript_biotype:protein_coding	K06689|1|1e-85|317|dosa:Os01t0819400-00|ubiquitin-conjugating enzyme E2 D [EC:2.3.2.23]	-	GO:0016879//ligase activity, forming carbon-nitrogen bonds;GO:0032559//adenyl ribonucleotide binding;GO:0016879//ligase activity, forming carbon-nitrogen bonds;GO:0032559//adenyl ribonucleotide binding;GO:0016879//ligase activity, forming carbon-nitrogen bonds;GO:0032559//adenyl ribonucleotide binding;GO:0016879//ligase activity, forming carbon-nitrogen bonds;GO:0032559//adenyl ribonucleotide bin…	GO:0006464//cellular protein modification process;GO:0006464//cellular protein modification process;GO:0006464//cellular protein modification process;GO:0006464//cellular protein modification process	gi|835952046|ref|XP_012700297.1|/1.66571e-86/PREDICTED: ubiquitin-conjugating enzyme E2 11 isoform X1 [Setaria italica]
Zm00001d037246.1	Zm00001d037246_T001.1,Zm00001d037246_T002.1,Zm00001d037246_T003.1,Zm00001d037246_T004.1,Zm00001d037246_T005.1,Zm00001d037246_T006.1,Zm00001d037246_T007.1,Zm00001d037246_T008.1,Zm00001d037246_T009.1,Zm00001d037246_T010.1	255.49	223.51	231.66	262.83	241.25	250.73	277.2	257.53	272.1	402.98	388.73	409.5	cdna chromosome:AGPv4:6:117736725:117745841:-1 gene:Zm00001d037246.1 gene_biotype:protein_coding transcript_biotype:protein_coding	K17822|1|1e-47|192|zma:100283814|DCN1-like protein 1/2	-	-	-	gi|670413423|ref|XP_008647909.1|/3.2373e-84/PREDICTED: DCN1-like protein 2 isoform X1 [Zea mays]
Zm00001d053834.1	Zm00001d053834_T001.1,Zm00001d053834_T002.1,Zm00001d053834_T003.1,Zm00001d053834_T004.1,Zm00001d053834_T005.1	434.89	236.68	235.99	238.38	233.56	195.96	216.61	219.73	286.43	470.39	474.55	481.35	cdna chromosome:AGPv4:4:242112815:242113801:1 gene:Zm00001d053834.1 gene_biotype:protein_coding transcript_biotype:protein_coding	K08770|1|4e-138|491|mpp:MICPUCDRAFT_28921|ubiquitin C	GO:0043231//intracellular membrane-bounded organelle;GO:0043231//intracellular membrane-bounded organelle;GO:0043231//intracellular membrane-bounded organelle;GO:0043231//intracellular membrane-bounded organelle	-	GO:0043412//macromolecule modification;GO:0010033//response to organic substance;GO:0032502//developmental process;GO:0043412//macromolecule modification;GO:0010033//response to organic substance;GO:0032502//developmental process;GO:0043412//macromolecule modification;GO:0010033//response to organic substance;GO:0032502//developmental process	gi|944264385|gb|KQL28625.1|/0/hypothetical protein SETIT_017023mg [Setaria italica]
Zm00001d023243.1	Zm00001d023243_T001.1,Zm00001d023243_T002.1,Zm00001d023243_T003.1,Zm00001d023243_T004.1,Zm00001d023243_T005.1,Zm00001d023243_T006.1,Zm00001d023243_T007.1,Zm00001d023243_T008.1,Zm00001d023243_T009.1,Zm00001d023243_T010.1,Zm00001d023243_T011.1	162.53	202.49	212.55	152.33	229.1	210.98	193.8	197.66	183.41	107.1	136.54	117.43	cdna chromosome:AGPv4:10:1295378:1301377:-1 gene:Zm00001d023243.1 gene_biotype:protein_coding transcript_biotype:protein_coding	K01649|1|0.0|669|zma:100280499|2-isopropylmalate synthase [EC:2.3.3.13]	GO:0043231//intracellular membrane-bounded organelle;GO:0043231//intracellular membrane-bounded organelle;GO:0043231//intracellular membrane-bounded organelle;GO:0043231//intracellular membrane-bounded organelle;GO:0043231//intracellular membrane-bounded organelle;GO:0043231//intracellular membrane-bounded organelle;GO:0043231//intracellular membrane-bounded organelle;GO:0043231//intracellular me…	GO:0046912//transferase activity, transferring acyl groups, acyl groups converted into alkyl on transfer;GO:0046912//transferase activity, transferring acyl groups, acyl groups converted into alkyl on transfer;GO:0046912//transferase activity, transferring acyl groups, acyl groups converted into alkyl on transfer;GO:0046912//transferase activity, transferring acyl groups, acyl groups converted in…	GO:0006551//leucine metabolic process;GO:0006551//leucine metabolic process;GO:0006551//leucine metabolic process;GO:0006551//leucine metabolic process;GO:0006551//leucine metabolic process;GO:0006551//leucine metabolic process;GO:0006551//leucine metabolic process;GO:0006551//leucine metabolic process;GO:0006551//leucine metabolic process;GO:0006551//leucine metabolic process;GO:0006551//leucine…	gi|223950433|gb|ACN29300.1|/0/unknown [Zea mays]
Zm00001d024302.1	Zm00001d024302_T001.1	8.8	116.93	20.59	100.47	64.24	96.64	61.68	65.29	84.04	40.96	71.33	48.32	cdna chromosome:AGPv4:10:62902288:62903162:-1 gene:Zm00001d024302.1 gene_biotype:protein_coding transcript_biotype:protein_coding	-	-	-	GO:0006950//response to stress	gi|226496355|ref|NP_001146963.1|/2.30783e-38/flower-specific gamma-thionin precursor [Zea mays]
Zm00001d030557.1	Zm00001d030557_T001.1	243.16	249.16	308.8	289.43	210.57	282.89	295.32	309.31	240.94	497.48	543.51	502.77	cdna chromosome:AGPv4:1:143971165:143976422:1 gene:Zm00001d030557.1 gene_biotype:protein_coding transcript_biotype:protein_coding	K00814|1|0.0|872|sita:101784434|alanine transaminase [EC:2.6.1.2]	-	GO:0048037//cofactor binding;GO:0016846//carbon-sulfur lyase activity;GO:0047635	GO:0008652//cellular amino acid biosynthetic process	gi|670358232|ref|XP_008654837.1|/0/PREDICTED: uncharacterized protein LOC100193705 isoform X1 [Zea mays]
Zm00001d007897.1	Zm00001d007897_T001.1,Zm00001d007897_T002.1,Zm00001d007897_T004.1,Zm00001d007897_T005.1,Zm00001d007897_T007.1,Zm00001d007897_T008.1,Zm00001d007897_T009.1,Zm00001d007897_T010.1,Zm00001d007897_T011.1,Zm00001d007897_T012.1,Zm00001d007897_T013.1,Zm00001d007897_T014.1	215.49	136.05	143.15	174.34	152.56	119.14	153.56	137.82	180.22	344.89	293.7	268.7	cdna chromosome:AGPv4:2:241927996:241932729:1 gene:Zm00001d007897.1 gene_biotype:protein_coding transcript_biotype:protein_coding	K10573|1|4e-74|209|zma:100283297|ubiquitin-conjugating enzyme E2 A [EC:2.3.2.23]	-	GO:0019787//ubiquitin-like protein transferase activity;GO:0032559//adenyl ribonucleotide binding;GO:0016879//ligase activity, forming carbon-nitrogen bonds;GO:0032559//adenyl ribonucleotide binding;GO:0019787//ubiquitin-like protein transferase activity;GO:0016879//ligase activity, forming carbon-nitrogen bonds;GO:0032559//adenyl ribonucleotide binding;GO:0019787//ubiquitin-like protein transfer…	GO:0032446//protein modification by small protein conjugation;GO:0070646//protein modification by small protein removal;GO:0006464//cellular protein modification process;GO:0070646//protein modification by small protein removal;GO:0006464//cellular protein modification process;GO:0032446//protein modification by small protein conjugation;GO:0070646//protein modification by small protein removal;G…	gi|226506290|ref|NP_001146868.1|/3.94281e-86/ubiquitin-conjugating enzyme E2-17 kDa [Zea mays]
Zm00001d011188.1	Zm00001d011188_T001.1,Zm00001d011188_T002.1	186.16	166.2	186.45	214.81	189.34	199.5	210.13	203.69	172.85	332.6	351	319.23	cdna chromosome:AGPv4:8:142392309:142403203:-1 gene:Zm00001d011188.1 gene_biotype:protein_coding transcript_biotype:protein_coding	K18740|1|0.0|489|zma:100273227|exonuclease 3'-5' domain-containing protein 1	GO:0044464;GO:0044464	GO:0003676//nucleic acid binding;GO:0004527//exonuclease activity;GO:0003676//nucleic acid binding;GO:0004527//exonuclease activity	GO:0034641;GO:0034641	gi|226491678|ref|NP_001141141.1|/4.22406e-180/uncharacterized protein LOC100273227 [Zea mays]
Zm00001d033612.1	Zm00001d033612_T001.1	35.28	227.19	46.95	195.62	135.71	203.16	140.48	135.5	238.97	216.87	234.31	140.57	cdna chromosome:AGPv4:1:268595955:268596485:-1 gene:Zm00001d033612.1 gene_biotype:protein_coding transcript_biotype:protein_coding	-	-	-	-	gi|195658359|gb|ACG48647.1|/9.62427e-31/oleosin 18 kDa [Zea mays]
Zm00001d012044.1	Zm00001d012044_T001.1,Zm00001d012044_T002.1	309.86	212.76	226.06	272.99	217.69	197.15	190.18	227.69	255.33	410.91	430.56	386.79	cdna chromosome:AGPv4:8:167187771:167190749:1 gene:Zm00001d012044.1 gene_biotype:protein_coding transcript_biotype:protein_coding	K12160|1|5e-50|197|zma:100281934|small ubiquitin-related modifier	GO:0043231//intracellular membrane-bounded organelle;GO:0043231//intracellular membrane-bounded organelle	GO:0005488;GO:0016818//hydrolase activity, acting on acid anhydrides, in phosphorus-containing anhydrides;GO:0005488;GO:0016818//hydrolase activity, acting on acid anhydrides, in phosphorus-containing anhydrides	GO:0032446//protein modification by small protein conjugation;GO:0009408//response to heat;GO:0043392//negative regulation of DNA binding;GO:0032446//protein modification by small protein conjugation;GO:0009408//response to heat;GO:0043392//negative regulation of DNA binding	gi|219870186|gb|ACL50298.1|/7.70269e-54/SUMO1b protein [Zea mays]
Zm00001d006213.1	Zm00001d006213_T001.1	129.86	146.99	122.09	140.44	121.94	128.16	109.7	94.22	185.03	295.55	390.66	213.51	cdna chromosome:AGPv4:2:201970912:201971385:-1 gene:Zm00001d006213.1 gene_biotype:protein_coding transcript_biotype:protein_coding	K11251|1|4e-40|164|zma:100501869|histone H2A	GO:0000785//chromatin;GO:0043231//intracellular membrane-bounded organelle	GO:0003676//nucleic acid binding	GO:0034728//nucleosome organization	gi|308081862|ref|NP_001183439.1|/1.80812e-39/uncharacterized protein LOC100501869 [Zea mays]
Zm00001d032070.1	Zm00001d032070_T001.1	69.78	103.05	71.62	86.29	88.42	98.39	72.3	68.59	105.27	227.71	277.38	186.69	cdna chromosome:AGPv4:1:211247689:211248141:1 gene:Zm00001d032070.1 gene_biotype:protein_coding transcript_biotype:protein_coding	K11252|1|5e-44|176|sita:101759746|histone H2B	GO:0000785//chromatin;GO:0043231//intracellular membrane-bounded organelle	GO:0003676//nucleic acid binding	GO:0034728//nucleosome organization	gi|944261292|gb|KQL25549.1|/2.59625e-43/hypothetical protein SETIT_032943mg [Setaria italica]
Zm00001d053228.1	Zm00001d053228_T001.1,Zm00001d053228_T002.1,Zm00001d053228_T003.1	191.45	205.37	151.21	256.11	186.79	202.42	148.4	161.21	192.09	269.59	232.9	205.4	cdna chromosome:AGPv4:4:220896827:220899698:1 gene:Zm00001d053228.1 gene_biotype:protein_coding transcript_biotype:protein_coding	K00850|1|1e-07|58.9|aip:107610448|6-phosphofructokinase 1 [EC:2.7.1.11];K03955|2|7e-07|56.2|ppp:PHYPADRAFT_218485|NADH dehydrogenase (ubiquinone) 1 alpha/beta subcomplex 1	GO:0009536//plastid;GO:0009536//plastid;GO:0009536//plastid	GO:0019842//vitamin binding;GO:0022892//substrate-specific transporter activity;GO:0019842//vitamin binding;GO:0022892//substrate-specific transporter activity;GO:0019842//vitamin binding;GO:0022892//substrate-specific transporter activity	GO:0006631//fatty acid metabolic process;GO:0006631//fatty acid metabolic process;GO:0006631//fatty acid metabolic process	gi|619328941|ref|NP_001278683.1|/1.17116e-52/acyl-[acyl-carrier protein] desaturase [Zea mays]
Zm00001d006510.1	Zm00001d006510_T001.1,Zm00001d006510_T002.1	169.55	146.77	154.41	167.84	133.28	178.4	161.93	158.16	152.7	287.57	363.84	252.55	cdna chromosome:AGPv4:2:210202665:210203602:1 gene:Zm00001d006510.1 gene_biotype:protein_coding transcript_biotype:protein_coding	K02929|1|5e-41|168|pda:103708405|large subunit ribosomal protein L44e	GO:0030529//intracellular ribonucleoprotein complex;GO:0043231//intracellular membrane-bounded organelle;GO:0030529//intracellular ribonucleoprotein complex	GO:0005198//structural molecule activity	GO:0010467//gene expression	gi|672135721|ref|XP_008791534.1|/2.48401e-40/PREDICTED: 60S ribosomal protein L44-like [Phoenix dactylifera]
Zm00001d014969.1	Zm00001d014969_T001.1,Zm00001d014969_T002.1	253.57	206.48	196.98	218.72	176.7	181.83	201.45	196.96	209.46	574.24	701.09	643.06	cdna chromosome:AGPv4:5:70572894:70574745:1 gene:Zm00001d014969.1 gene_biotype:protein_coding transcript_biotype:protein_coding	K02922|1|4e-39|102|zma:100284994|large subunit ribosomal protein L37e	GO:0043231//intracellular membrane-bounded organelle;GO:0000785//chromatin;GO:0030529//intracellular ribonucleoprotein complex;GO:0043231//intracellular membrane-bounded organelle;GO:0000785//chromatin;GO:0030529//intracellular ribonucleoprotein complex	GO:0043169//cation binding;GO:0003723//RNA binding;GO:0005198//structural molecule activity;GO:0043169//cation binding;GO:0003723//RNA binding;GO:0005198//structural molecule activity	GO:0034728//nucleosome organization;GO:0010467//gene expression;GO:0034728//nucleosome organization;GO:0010467//gene expression	gi|414867129|tpg|DAA45686.1|/2.03619e-45/TPA: hypothetical protein ZEAMMB73_173562, partial [Zea mays]
Zm00001d043942.1	Zm00001d043942_T001.1,Zm00001d043942_T002.1,Zm00001d043942_T003.1,Zm00001d043942_T004.1	180.85	154.38	160.94	149.05	123.35	152.8	140.13	116.19	159.41	437.79	505.91	408.43	cdna chromosome:AGPv4:3:214343541:214345096:1 gene:Zm00001d043942.1 gene_biotype:protein_coding transcript_biotype:protein_coding	K02882|1|4e-62|239|zma:100283101|large subunit ribosomal protein L18Ae	GO:0030529//intracellular ribonucleoprotein complex;GO:0030529//intracellular ribonucleoprotein complex;GO:0030529//intracellular ribonucleoprotein complex;GO:0030529//intracellular ribonucleoprotein complex	GO:0005198//structural molecule activity;GO:0005198//structural molecule activity;GO:0005198//structural molecule activity;GO:0005198//structural molecule activity	GO:0010467//gene expression;GO:0010467//gene expression;GO:0010467//gene expression;GO:0010467//gene expression	gi|226498258|ref|NP_001149475.1|/1.16823e-101/uncharacterized protein LOC100283101 [Zea mays]
Zm00001d015300.1	Zm00001d015300_T001.1,Zm00001d015300_T002.1,Zm00001d015300_T003.1,Zm00001d015300_T004.1	266.25	236.95	245.24	240.06	222.24	271.93	285.28	250.55	231.27	719.29	921.56	1022.11	cdna chromosome:AGPv4:5:83323909:83326591:-1 gene:Zm00001d015300.1 gene_biotype:protein_coding transcript_biotype:protein_coding	K02885|1|8e-75|281|zma:542284|large subunit ribosomal protein L19e	GO:0043231//intracellular membrane-bounded organelle;GO:0030529//intracellular ribonucleoprotein complex;GO:0043231//intracellular membrane-bounded organelle;GO:0030529//intracellular ribonucleoprotein complex;GO:0043231//intracellular membrane-bounded organelle;GO:0030529//intracellular ribonucleoprotein complex;GO:0043231//intracellular membrane-bounded organelle	-	-	gi|985567279|ref|NP_001306703.1|/3.62858e-71/60S ribosomal protein L19 [Zea mays]
Zm00001d025913.1	Zm00001d025913_T001.1	89.14	140.99	106.57	145.09	128.81	141.94	99.26	88.86	124.81	117.11	130.13	83.26	cdna chromosome:AGPv4:10:133665354:133665806:-1 gene:Zm00001d025913.1 gene_biotype:protein_coding transcript_biotype:protein_coding	K11252|1|6e-37|153|zma:100501458|histone H2B	GO:0000785//chromatin;GO:0043231//intracellular membrane-bounded organelle	GO:0003676//nucleic acid binding	GO:0034728//nucleosome organization	gi|75102841|sp|Q43217.3|H2B3_WHEAT/3.07398e-36/RecName: Full=Histone H2B.3; AltName: Full=wcH2B-8
Zm00001d028998.1	Zm00001d028998_T001.1	215.39	221.13	209.86	236.4	185.55	242.67	183.16	155.02	234.59	355.18	388.54	427.25	cdna chromosome:AGPv4:1:54251798:54253443:-1 gene:Zm00001d028998.1 gene_biotype:protein_coding transcript_biotype:protein_coding	-	-	-	-	gi|226507242|ref|NP_001142211.1|/0/uncharacterized protein LOC100274379 [Zea mays]
Zm00001d010528.1	Zm00001d010528_T001.1,Zm00001d010528_T002.1,Zm00001d010528_T003.1,Zm00001d010528_T004.1,Zm00001d010528_T005.1	238.23	180.75	173.07	215.18	171.36	186.21	191.78	192.74	192.15	410.02	406.05	472.33	cdna chromosome:AGPv4:8:119336655:119338376:1 gene:Zm00001d010528.1 gene_biotype:protein_coding transcript_biotype:protein_coding	K02920|1|2e-48|192|zma:100283331|large subunit ribosomal protein L36e	GO:0030529//intracellular ribonucleoprotein complex;GO:0030529//intracellular ribonucleoprotein complex;GO:0030529//intracellular ribonucleoprotein complex;GO:0030529//intracellular ribonucleoprotein complex;GO:0030529//intracellular ribonucleoprotein complex	GO:0005198//structural molecule activity;GO:0005198//structural molecule activity;GO:0005198//structural molecule activity;GO:0005198//structural molecule activity;GO:0005198//structural molecule activity	GO:0010467//gene expression;GO:0010467//gene expression;GO:0010467//gene expression;GO:0010467//gene expression;GO:0010467//gene expression	gi|226499318|ref|NP_001149704.1|/9.14926e-48/uncharacterized protein LOC100283331 [Zea mays]
Zm00001d047707.1	Zm00001d047707_T001.1,Zm00001d047707_T002.1,Zm00001d047707_T003.1	213.48	151.45	184.09	185.7	162.39	183.28	177.49	184.71	191.7	439.9	521.55	475.51	cdna chromosome:AGPv4:9:139669683:139672541:-1 gene:Zm00001d047707.1 gene_biotype:protein_coding transcript_biotype:protein_coding	K02993|1|1e-86|320|zma:100274227|small subunit ribosomal protein S7e	GO:0030529//intracellular ribonucleoprotein complex;GO:0030529//intracellular ribonucleoprotein complex;GO:0030529//intracellular ribonucleoprotein complex	GO:0005198//structural molecule activity;GO:0005198//structural molecule activity;GO:0005198//structural molecule activity	GO:0010467//gene expression;GO:0010467//gene expression;GO:0010467//gene expression	gi|226530448|ref|NP_001142070.1|/7.8306e-104/40S ribosomal protein S7 [Zea mays]
Zm00001d038594.1	Zm00001d038594_T001.1,Zm00001d038594_T002.1,Zm00001d038594_T003.1,Zm00001d038594_T004.1,Zm00001d038594_T005.1	276.77	206.87	194.85	223.17	200.76	163.97	182.14	175.51	193.14	280.84	278.69	372.57	cdna chromosome:AGPv4:6:160662860:160664809:1 gene:Zm00001d038594.1 gene_biotype:protein_coding transcript_biotype:protein_coding	K03113|1|3e-60|233|sita:101759160|translation initiation factor 1	-	GO:0008135//translation factor activity, RNA binding;GO:0008135//translation factor activity, RNA binding;GO:0008135//translation factor activity, RNA binding;GO:0008135//translation factor activity, RNA binding;GO:0008135//translation factor activity, RNA binding	GO:0006412//translation;GO:0006412//translation;GO:0006412//translation;GO:0006412//translation;GO:0006412//translation	gi|413945899|gb|AFW78548.1|/4.82419e-84/LOW QUALITY PROTEIN: protein translation factor SUI1 [Zea mays]
Zm00001d053636.1	Zm00001d053636_T001.1,Zm00001d053636_T002.1	167.27	139.51	144.3	188.82	137.35	164.2	157.66	160.6	156.39	560.48	694.36	642	cdna chromosome:AGPv4:4:237928471:237930905:-1 gene:Zm00001d053636.1 gene_biotype:protein_coding transcript_biotype:protein_coding gene_symbol:RPS8 description:40S ribosomal protein S8 [Source:UniProtKB/Swiss-Prot;Acc:Q08069]	K02995|1|7e-121|431|zma:103654822|small subunit ribosomal protein S8e	GO:0030529//intracellular ribonucleoprotein complex;GO:0009536//plastid;GO:0030529//intracellular ribonucleoprotein complex;GO:0009536//plastid	GO:0003723//RNA binding;GO:0005198//structural molecule activity;GO:0003723//RNA binding;GO:0005198//structural molecule activity	GO:0010467//gene expression;GO:0010467//gene expression	gi|670399978|ref|XP_008679872.1|/4.81932e-120/PREDICTED: 40S ribosomal protein S8-like [Zea mays]
Zm00001d016198.1	Zm00001d016198_T001.1,Zm00001d016198_T002.1,Zm00001d016198_T003.1,Zm00001d016198_T004.1,Zm00001d016198_T005.1,Zm00001d016198_T006.1	223.78	208.07	242	212.57	180.76	212.72	223.39	209.91	211.54	295.41	295.91	284.71	cdna chromosome:AGPv4:5:150300976:150304433:-1 gene:Zm00001d016198.1 gene_biotype:protein_coding transcript_biotype:protein_coding	K14455|1|8e-46|124|zma:100274119|aspartate aminotransferase, mitochondrial [EC:2.6.1.1]	GO:0043231//intracellular membrane-bounded organelle;GO:0043231//intracellular membrane-bounded organelle;GO:0043231//intracellular membrane-bounded organelle;GO:0043231//intracellular membrane-bounded organelle;GO:0043231//intracellular membrane-bounded organelle;GO:0043231//intracellular membrane-bounded organelle	GO:0008483//transaminase activity;GO:0048037//cofactor binding;GO:0008483//transaminase activity;GO:0048037//cofactor binding;GO:0008483//transaminase activity;GO:0048037//cofactor binding;GO:0008483//transaminase activity;GO:0048037//cofactor binding;GO:0008483//transaminase activity;GO:0048037//cofactor binding;GO:0008483//transaminase activity;GO:0048037//cofactor binding	GO:0019752//carboxylic acid metabolic process;GO:0019752//carboxylic acid metabolic process;GO:0019752//carboxylic acid metabolic process;GO:0019752//carboxylic acid metabolic process;GO:0019752//carboxylic acid metabolic process;GO:0019752//carboxylic acid metabolic process	gi|219886821|gb|ACL53785.1|/8.90542e-101/unknown [Zea mays]
Zm00001d012675.1	Zm00001d012675_T001.1,Zm00001d012675_T002.1,Zm00001d012675_T003.1	190.87	214.89	201.24	279.52	222.16	239.36	217.29	214.86	278.94	405.77	397.45	334.9	cdna chromosome:AGPv4:8:178411857:178414647:1 gene:Zm00001d012675.1 gene_biotype:protein_coding transcript_biotype:protein_coding	K00799|1|7e-87|320|zma:542366|glutathione S-transferase [EC:2.5.1.18]	-	GO:0016765//transferase activity, transferring alkyl or aryl (other than methyl) groups;GO:0016765//transferase activity, transferring alkyl or aryl (other than methyl) groups;GO:0016765//transferase activity, transferring alkyl or aryl (other than methyl) groups	-	gi|554565|gb|AAA72758.1|/3.39886e-119/glutathione S-transferase [synthetic construct]
Zm00001d018383.1	Zm00001d018383_T001.1,Zm00001d018383_T002.1	175.33	129.43	122.95	141.43	112.41	129.68	113.66	89.93	199.45	512.18	512.45	438.75	cdna chromosome:AGPv4:5:219689038:219689884:1 gene:Zm00001d018383.1 gene_biotype:protein_coding transcript_biotype:protein_coding gene_symbol:RPL39 description:60S ribosomal protein L39 [Source:UniProtKB/Swiss-Prot;Acc:P51425]	K02924|1|2e-24|112|zma:542444|large subunit ribosomal protein L39e	GO:0043231//intracellular membrane-bounded organelle;GO:0030529//intracellular ribonucleoprotein complex;GO:0043231//intracellular membrane-bounded organelle;GO:0030529//intracellular ribonucleoprotein complex	GO:0005198//structural molecule activity;GO:0005198//structural molecule activity	GO:0010467//gene expression;GO:0010467//gene expression	gi|47497035|dbj|BAD19088.1|/3.02649e-24/putative 60S ribosomal protein L39 [Oryza sativa Japonica Group]
Zm00001d025784.1	Zm00001d025784_T001.1,Zm00001d025784_T002.1,Zm00001d025784_T003.1,Zm00001d025784_T004.1,Zm00001d025784_T005.1,Zm00001d025784_T006.1,Zm00001d025784_T007.1,Zm00001d025784_T008.1,Zm00001d025784_T009.1,Zm00001d025784_T010.1	89.23	81.07	77.37	93	84.01	100.3	89.14	88.02	88.03	267.13	279.31	291.51	cdna chromosome:AGPv4:10:129516699:129519156:1 gene:Zm00001d025784.1 gene_biotype:protein_coding transcript_biotype:protein_coding	K02893|1|4e-53|208|zma:100283914|large subunit ribosomal protein L23Ae	GO:0043231//intracellular membrane-bounded organelle;GO:0030529//intracellular ribonucleoprotein complex;GO:0043231//intracellular membrane-bounded organelle;GO:0030529//intracellular ribonucleoprotein complex;GO:0043231//intracellular membrane-bounded organelle;GO:0030529//intracellular ribonucleoprotein complex;GO:0043231//intracellular membrane-bounded organelle;GO:0030529//intracellular ribon…	GO:0003676//nucleic acid binding;GO:0005198//structural molecule activity;GO:0003676//nucleic acid binding;GO:0005198//structural molecule activity;GO:0003676//nucleic acid binding;GO:0005198//structural molecule activity;GO:0003676//nucleic acid binding;GO:0005198//structural molecule activity;GO:0003676//nucleic acid binding;GO:0005198//structural molecule activity;GO:0003676//nucleic acid bind…	GO:0010467//gene expression;GO:0010467//gene expression;GO:0010467//gene expression;GO:0010467//gene expression;GO:0010467//gene expression;GO:0010467//gene expression;GO:0010467//gene expression;GO:0010467//gene expression;GO:0010467//gene expression;GO:0010467//gene expression	gi|670443200|ref|XP_008662000.1|/3.87284e-53/PREDICTED: 60S ribosomal protein L23a isoform X1 [Zea mays]
Zm00001d026278.1	Zm00001d026278_T001.1	67.19	48.69	56.72	58.27	52.77	58.45	62.72	61.38	70.2	184.59	210.17	223.16	cdna chromosome:AGPv4:10:142737422:142739168:1 gene:Zm00001d026278.1 gene_biotype:protein_coding transcript_biotype:protein_coding	-	-	-	-	gi|194705118|gb|ACF86643.1|/1.8018e-12/unknown [Zea mays]
Zm00001d004837.1	Zm00001d004837_T001.1,Zm00001d004837_T002.1	168.77	173.14	171.57	145.82	154.98	169.49	218.67	178.3	158.44	232.12	253.34	260.17	cdna chromosome:AGPv4:2:142729514:142739676:-1 gene:Zm00001d004837.1 gene_biotype:protein_coding transcript_biotype:protein_coding	K14525|1|1e-49|198|obr:102710198|ribonucleases P/MRP protein subunit RPP25 [EC:3.1.26.5]	-	GO:0005488;GO:0005488	-	gi|226499916|ref|NP_001146602.1|/5.04871e-83/uncharacterized protein LOC100280198 [Zea mays]
Zm00001d051595.1	Zm00001d051595_T001.1,Zm00001d051595_T002.1,Zm00001d051595_T003.1,Zm00001d051595_T004.1,Zm00001d051595_T005.1	229.07	180.35	214.55	231.92	174.72	224.81	239.02	238.64	170.87	362.32	333.44	360.9	cdna chromosome:AGPv4:4:164049994:164053843:-1 gene:Zm00001d051595.1 gene_biotype:protein_coding transcript_biotype:protein_coding	K02137|1|7e-55|216|zma:100282837|F-type H+-transporting ATPase subunit O	GO:0000275//mitochondrial proton-transporting ATP synthase complex, catalytic core F(1);GO:0000275//mitochondrial proton-transporting ATP synthase complex, catalytic core F(1);GO:0000275//mitochondrial proton-transporting ATP synthase complex, catalytic core F(1);GO:0000275//mitochondrial proton-transporting ATP synthase complex, catalytic core F(1);GO:0000275//mitochondrial proton-transporting A…	GO:0015078//hydrogen ion transmembrane transporter activity;GO:0015078//hydrogen ion transmembrane transporter activity;GO:0015078//hydrogen ion transmembrane transporter activity;GO:0015078//hydrogen ion transmembrane transporter activity;GO:0015078//hydrogen ion transmembrane transporter activity	GO:0006754//ATP biosynthetic process;GO:0006754//ATP biosynthetic process;GO:0006754//ATP biosynthetic process;GO:0006754//ATP biosynthetic process;GO:0006754//ATP biosynthetic process	gi|413923638|gb|AFW63570.1|/3.69761e-57/hypothetical protein ZEAMMB73_157097 [Zea mays]
Zm00001d045261.1	Zm00001d045261_T001.1,Zm00001d045261_T002.1,Zm00001d045261_T003.1,Zm00001d045261_T004.1,Zm00001d045261_T005.1,Zm00001d045261_T006.1,Zm00001d045261_T007.1,Zm00001d045261_T008.1,Zm00001d045261_T009.1,Zm00001d045261_T010.1,Zm00001d045261_T011.1,Zm00001d045261_T012.1,Zm00001d045261_T013.1,Zm00001d045261_T015.1	228.99	257.57	184.26	285.43	271.59	254.49	180.91	231.69	240.45	172.8	195.62	242.79	cdna chromosome:AGPv4:9:17401822:17412594:1 gene:Zm00001d045261.1 gene_biotype:protein_coding transcript_biotype:protein_coding	K00703|1|2e-111|405|zma:541669|starch synthase [EC:2.4.1.21]	GO:0009536//plastid;GO:0009536//plastid;GO:0009536//plastid;GO:0009536//plastid;GO:0009536//plastid;GO:0009536//plastid;GO:0009536//plastid;GO:0009536//plastid;GO:0009536//plastid;GO:0009536//plastid;GO:0009536//plastid;GO:0009536//plastid;GO:0009536//plastid	GO:0046527//glucosyltransferase activity;GO:0046527//glucosyltransferase activity;GO:0046527//glucosyltransferase activity;GO:0046527//glucosyltransferase activity;GO:0046527//glucosyltransferase activity;GO:0046527//glucosyltransferase activity;GO:0046527//glucosyltransferase activity;GO:0046527//glucosyltransferase activity;GO:0046527//glucosyltransferase activity;GO:0046527//glucosyltransferas…	GO:0005982//starch metabolic process;GO:0005977//glycogen metabolic process;GO:0005982//starch metabolic process;GO:0005977//glycogen metabolic process;GO:0005982//starch metabolic process;GO:0005977//glycogen metabolic process;GO:0005982//starch metabolic process;GO:0005977//glycogen metabolic process;GO:0005982//starch metabolic process;GO:0005977//glycogen metabolic process;GO:0005982//starch …	gi|413953078|gb|AFW85727.1|/0/starch synthase I [Zea mays]
Zm00001d024518.1	Zm00001d024518_T001.1	194.21	191.22	185.69	237.35	168.36	212.53	198.4	216.93	119.7	306.68	384.23	387.86	cdna chromosome:AGPv4:10:75760691:75762808:1 gene:Zm00001d024518.1 gene_biotype:protein_coding transcript_biotype:protein_coding	K08762|1|2e-42|171|zma:100193362|diazepam-binding inhibitor (GABA receptor modulator, acyl-CoA-binding protein)	-	GO:0005504//fatty acid binding	-	gi|413917302|gb|AFW57234.1|/3.05281e-51/hypothetical protein ZEAMMB73_795592 [Zea mays]
Zm00001d036213.1	Zm00001d036213_T001.1,Zm00001d036213_T002.1	206.85	152.83	156.91	185.92	163.97	146.03	163.35	165.09	171.2	280.8	317.87	302.05	cdna chromosome:AGPv4:6:77268337:77270830:1 gene:Zm00001d036213.1 gene_biotype:protein_coding transcript_biotype:protein_coding gene_symbol:PRO4 description:Profilin-4 [Source:UniProtKB/Swiss-Prot;Acc:O22655]	K05759|1|4e-60|182|zma:541662|profilin	GO:0005856//cytoskeleton;GO:0043231//intracellular membrane-bounded organelle;GO:0005856//cytoskeleton;GO:0043231//intracellular membrane-bounded organelle	GO:0008092//cytoskeletal protein binding;GO:0008092//cytoskeletal protein binding	GO:0007010//cytoskeleton organization;GO:0007010//cytoskeleton organization	gi|162464439|ref|NP_001104885.1|/2.21632e-59/profilin-4 [Zea mays]
Zm00001d006008.1	Zm00001d006008_T001.1,Zm00001d006008_T002.1,Zm00001d006008_T003.1,Zm00001d006008_T004.1,Zm00001d006008_T005.1	201.02	156.51	160.35	198.98	140.92	190.85	160.86	180.06	186.89	387.6	375.58	622.66	cdna chromosome:AGPv4:2:195179141:195182710:1 gene:Zm00001d006008.1 gene_biotype:protein_coding transcript_biotype:protein_coding	K04079|1|5e-165|581|zma:103647533|molecular chaperone HtpG	GO:0044424;GO:0044424;GO:0044424;GO:0044424	GO:0005515//protein binding;GO:0032559//adenyl ribonucleotide binding;GO:0005515//protein binding;GO:0032559//adenyl ribonucleotide binding;GO:0005515//protein binding;GO:0032559//adenyl ribonucleotide binding;GO:0005515//protein binding;GO:0032559//adenyl ribonucleotide binding;GO:0032559//adenyl ribonucleotide binding;GO:0005515//protein binding	GO:0044267//cellular protein metabolic process;GO:0050896//response to stimulus;GO:0044267//cellular protein metabolic process;GO:0050896//response to stimulus;GO:0044267//cellular protein metabolic process;GO:0050896//response to stimulus;GO:0044267//cellular protein metabolic process;GO:0050896//response to stimulus	gi|670378712|ref|XP_008670278.1|/0/PREDICTED: heat shock protein 81-1-like [Zea mays]
Zm00001d049409.1	Zm00001d049409_T001.1,Zm00001d049409_T003.1,Zm00001d049409_T005.1,Zm00001d049409_T006.1,Zm00001d049409_T009.1,Zm00001d049409_T010.1,Zm00001d049409_T011.1,Zm00001d049409_T015.1,Zm00001d049409_T016.1,Zm00001d049409_T017.1,Zm00001d049409_T018.1	265.55	232.97	254.41	337.04	254.3	254.01	279.37	305.83	273.49	289.18	252.52	244.15	cdna chromosome:AGPv4:4:29640981:29648286:1 gene:Zm00001d049409.1 gene_biotype:protein_coding transcript_biotype:protein_coding	K01681|1|0.0|1006|zma:100216599|aconitate hydratase [EC:4.2.1.3]	-	GO:0051536//iron-sulfur cluster binding;GO:0051536//iron-sulfur cluster binding;GO:0051536//iron-sulfur cluster binding;GO:0051536//iron-sulfur cluster binding;GO:0051536//iron-sulfur cluster binding;GO:0051536//iron-sulfur cluster binding;GO:0051536//iron-sulfur cluster binding;GO:0051536//iron-sulfur cluster binding;GO:0016836//hydro-lyase activity;GO:0051536//iron-sulfur cluster binding;GO:005…	-	gi|959092744|ref|NP_001304293.1|/0/uncharacterized protein LOC100216599 [Zea mays]
Zm00001d002339.1	Zm00001d002339_T001.1,Zm00001d002339_T002.1	213.09	156.34	171.09	215.3	153.06	186.45	180.58	169.38	164.62	544.97	591.03	545.01	cdna chromosome:AGPv4:2:10595493:10598060:-1 gene:Zm00001d002339.1 gene_biotype:protein_coding transcript_biotype:protein_coding gene_symbol:RPS11 description:40S ribosomal protein S11 [Source:UniProtKB/Swiss-Prot;Acc:P25460]	K02949|1|2e-44|179|sita:101776552|small subunit ribosomal protein S11e	GO:0044444//cytoplasmic part;GO:0043229//intracellular organelle;GO:0030529//intracellular ribonucleoprotein complex;GO:0009536//plastid	GO:0003723//RNA binding;GO:0005198//structural molecule activity	GO:0010467//gene expression	gi|992164749|gb|KXG26656.1|/8.24873e-48/hypothetical protein SORBI_006G138100 [Sorghum bicolor]
Zm00001d035201.1	Zm00001d035201_T001.1,Zm00001d035201_T002.1,Zm00001d035201_T003.1,Zm00001d035201_T004.1	221.91	173.43	185.93	248.35	169.98	191.92	174.47	177.35	232.62	564.75	555.61	389.22	cdna chromosome:AGPv4:6:9612012:9614439:-1 gene:Zm00001d035201.1 gene_biotype:protein_coding transcript_biotype:protein_coding	K02941|1|1e-84|313|zma:542454|large subunit ribosomal protein LP0	GO:0030529//intracellular ribonucleoprotein complex;GO:0030529//intracellular ribonucleoprotein complex;GO:0030529//intracellular ribonucleoprotein complex;GO:0030529//intracellular ribonucleoprotein complex	GO:0005198//structural molecule activity;GO:0005198//structural molecule activity;GO:0005198//structural molecule activity;GO:0005198//structural molecule activity	GO:0022613//ribonucleoprotein complex biogenesis;GO:0006412//translation;GO:0006412//translation;GO:0022613//ribonucleoprotein complex biogenesis;GO:0006412//translation;GO:0022613//ribonucleoprotein complex biogenesis;GO:0006412//translation	gi|162460698|ref|NP_001105482.1|/7.5795e-51/60S acidic ribosomal protein P0 [Zea mays]
Zm00001d025753.1	Zm00001d025753_T001.1	338.33	261.63	172.22	210.3	215.17	272.84	164.8	147.42	400.79	691.95	764.37	622.18	cdna chromosome:AGPv4:10:128400712:128402032:-1 gene:Zm00001d025753.1 gene_biotype:protein_coding transcript_biotype:protein_coding	K01183|1|6e-135|481|zma:100283098|chitinase [EC:3.2.1.14]	-	GO:0004553//hydrolase activity, hydrolyzing O-glycosyl compounds;GO:0030247//polysaccharide binding	GO:0006026	gi|223947367|gb|ACN27767.1|/3.67633e-160/unknown [Zea mays]
Zm00001d014954.1	Zm00001d014954_T001.1,Zm00001d014954_T002.1,Zm00001d014954_T003.1,Zm00001d014954_T004.1,Zm00001d014954_T005.1,Zm00001d014954_T006.1,Zm00001d014954_T007.1	732.77	487.1	510.16	566.61	569.82	536.66	508.58	494.78	509.34	416.31	419.32	375.12	cdna chromosome:AGPv4:5:69765645:69767687:-1 gene:Zm00001d014954.1 gene_biotype:protein_coding transcript_biotype:protein_coding	-	GO:0044424;GO:0044424;GO:0044424;GO:0044424;GO:0044424;GO:0044424;GO:0044424	-	-	gi|670405197|ref|XP_008644262.1|/7.72025e-62/PREDICTED: translationally-controlled tumor protein homolog isoform X1 [Zea mays]
Zm00001d048787.1	Zm00001d048787_T001.1	147.64	82.34	97.99	97.1	99.42	83.03	81.34	72.2	148.44	505	564.29	498.95	cdna chromosome:AGPv4:4:5542752:5544025:-1 gene:Zm00001d048787.1 gene_biotype:protein_coding transcript_biotype:protein_coding	K02980|1|8e-29|125|zma:100303896|small subunit ribosomal protein S29e	GO:0030529//intracellular ribonucleoprotein complex	GO:0005198//structural molecule activity	GO:0010467//gene expression	gi|992167718|gb|KXG28989.1|/2.96897e-31/hypothetical protein SORBI_005G195300 [Sorghum bicolor]
Zm00001d022180.1	Zm00001d022180_T001.1,Zm00001d022180_T002.1,Zm00001d022180_T003.1,Zm00001d022180_T004.1,Zm00001d022180_T005.1,Zm00001d022180_T006.1,Zm00001d022180_T007.1,Zm00001d022180_T008.1,Zm00001d022180_T009.1,Zm00001d022180_T010.1,Zm00001d022180_T011.1	141.43	124.17	106.59	132.62	125.61	138.42	122.72	109.54	115.35	417.11	455.74	447.94	cdna chromosome:AGPv4:7:171992188:171993253:1 gene:Zm00001d022180.1 gene_biotype:protein_coding transcript_biotype:protein_coding	K02991|1|1e-104|379|zma:542529|small subunit ribosomal protein S6e	GO:0030529//intracellular ribonucleoprotein complex;GO:0030529//intracellular ribonucleoprotein complex;GO:0030529//intracellular ribonucleoprotein complex;GO:0030529//intracellular ribonucleoprotein complex;GO:0030529//intracellular ribonucleoprotein complex;GO:0030529//intracellular ribonucleoprotein complex;GO:0030529//intracellular ribonucleoprotein complex;GO:0030529//intracellular ribonucle…	GO:0005198//structural molecule activity;GO:0005198//structural molecule activity;GO:0005198//structural molecule activity;GO:0005198//structural molecule activity;GO:0005198//structural molecule activity;GO:0005198//structural molecule activity;GO:0005198//structural molecule activity;GO:0005198//structural molecule activity;GO:0005198//structural molecule activity;GO:0005198//structural molecul…	GO:0010467//gene expression;GO:0010467//gene expression;GO:0010467//gene expression;GO:0010467//gene expression;GO:0010467//gene expression;GO:0010467//gene expression;GO:0010467//gene expression;GO:0010467//gene expression;GO:0010467//gene expression;GO:0010467//gene expression	gi|162463315|ref|NP_001105544.1|/6.14582e-100/ribosomal proteinS6 [Zea mays]
Zm00001d021061.1	Zm00001d021061_T001.1	190.71	153.74	189.44	195.56	153.61	178.43	186.23	178.04	181.1	450.35	533.3	453.66	cdna chromosome:AGPv4:7:141851056:141853484:-1 gene:Zm00001d021061.1 gene_biotype:protein_coding transcript_biotype:protein_coding	K02936|1|2e-114|413|zma:100282418|large subunit ribosomal protein L7Ae	GO:0030529//intracellular ribonucleoprotein complex	GO:0005198//structural molecule activity	GO:0010467//gene expression;GO:0022613//ribonucleoprotein complex biogenesis	gi|992277557|gb|KXG35979.1|/1.37591e-114/hypothetical protein SORBI_002G258800 [Sorghum bicolor]
Zm00001d007153.1	Zm00001d007153_T001.1,Zm00001d007153_T002.1	215.07	191.55	197.27	184.03	190.48	167.39	182.65	164.22	268.55	873.83	1152.99	1077.78	cdna chromosome:AGPv4:2:223379334:223381670:1 gene:Zm00001d007153.1 gene_biotype:protein_coding transcript_biotype:protein_coding	-	GO:0031224//intrinsic component of membrane;GO:0031224//intrinsic component of membrane	-	-	gi|212721624|ref|NP_001132649.1|/7.06633e-31/uncharacterized protein LOC100194124 [Zea mays]
Zm00001d009292.1	Zm00001d009292_T001.1	364.86	391.26	467.29	288.95	471.58	275.58	367.87	462.53	420.95	2675.17	1940.56	2238.92	cdna chromosome:AGPv4:8:52707946:52709109:-1 gene:Zm00001d009292.1 gene_biotype:protein_coding transcript_biotype:protein_coding	-	-	-	-	gi|323388561|gb|ADX60085.1|/1.42882e-123/PLATZ transcription factor, partial [Zea mays]
Zm00001d023987.1	Zm00001d023987_T001.1,Zm00001d023987_T002.1,Zm00001d023987_T003.1,Zm00001d023987_T004.1,Zm00001d023987_T005.1,Zm00001d023987_T006.1,Zm00001d023987_T007.1,Zm00001d023987_T008.1	116.73	103.26	92.21	106.47	107.35	114.81	132.78	113.19	84.77	343.71	286.46	315.59	cdna chromosome:AGPv4:10:34453960:34456903:-1 gene:Zm00001d023987.1 gene_biotype:protein_coding transcript_biotype:protein_coding	K15191|1|6e-48|194|zma:100282075|La-related protein 7;K15198|4|9e-17|91.3|mtr:MTR_8g091830|transcription factor TFIIIB component B'';K01490|5|2e-13|80.5|mtr:MTR_8g469750|AMP deaminase [EC:3.5.4.6]	GO:0032991//macromolecular complex;GO:0043231//intracellular membrane-bounded organelle;GO:0032991//macromolecular complex;GO:0043231//intracellular membrane-bounded organelle;GO:0032991//macromolecular complex;GO:0043231//intracellular membrane-bounded organelle;GO:0032991//macromolecular complex;GO:0043231//intracellular membrane-bounded organelle;GO:0032991//macromolecular complex;GO:0043231//…	GO:0003676//nucleic acid binding;GO:0003676//nucleic acid binding;GO:0003676//nucleic acid binding;GO:0003676//nucleic acid binding;GO:0003676//nucleic acid binding;GO:0003676//nucleic acid binding	GO:0010467//gene expression;GO:0010467//gene expression;GO:0010467//gene expression;GO:0010467//gene expression;GO:0010467//gene expression;GO:0010467//gene expression	gi|226510353|ref|NP_001148460.1|/1.15775e-159/uncharacterized protein LOC100282075 [Zea mays]
Zm00001d034644.1	Zm00001d034644_T001.1,Zm00001d034644_T002.1,Zm00001d034644_T003.1,Zm00001d034644_T004.1	309.78	218.06	175.4	232.94	189.13	158.21	163.07	150.93	225.35	352.64	298.12	267.1	cdna chromosome:AGPv4:1:298705539:298708107:1 gene:Zm00001d034644.1 gene_biotype:protein_coding transcript_biotype:protein_coding gene_symbol:ADF3 description:Actin-depolymerizing factor 3 [Source:UniProtKB/Swiss-Prot;Acc:Q41764]	K05765|1|2e-68|259|zma:542445|cofilin	GO:0044424;GO:0044424;GO:0044424;GO:0044424	GO:0008092//cytoskeletal protein binding;GO:0008092//cytoskeletal protein binding;GO:0008092//cytoskeletal protein binding;GO:0008092//cytoskeletal protein binding	-	gi|162459533|ref|NP_001105474.1|/1.04553e-67/actin-depolymerizing factor 3 [Zea mays]
Zm00001d042347.1	Zm00001d042347_T001.1,Zm00001d042347_T002.1,Zm00001d042347_T003.1,Zm00001d042347_T004.1,Zm00001d042347_T005.1,Zm00001d042347_T006.1,Zm00001d042347_T007.1,Zm00001d042347_T008.1,Zm00001d042347_T009.1,Zm00001d042347_T010.1,Zm00001d042347_T011.1,Zm00001d042347_T012.1,Zm00001d042347_T013.1,Zm00001d042347_T014.1,Zm00001d042347_T015.1,Zm00001d042347_T016.1,Zm00001d042347_T017.1,Zm00001d042347_T018.1	288.25	190.06	170.45	224.07	199.72	174.64	175.31	167.27	224.24	318.7	319.41	289.3	cdna chromosome:AGPv4:3:162369693:162373922:-1 gene:Zm00001d042347.1 gene_biotype:protein_coding transcript_biotype:protein_coding	-	-	GO:0008135//translation factor activity, RNA binding;GO:0008135//translation factor activity, RNA binding;GO:0008135//translation factor activity, RNA binding;GO:0008135//translation factor activity, RNA binding;GO:0008135//translation factor activity, RNA binding;GO:0008135//translation factor activity, RNA binding;GO:0008135//translation factor activity, RNA binding;GO:0008135//translation fact…	GO:0006412//translation;GO:0006412//translation;GO:0006412//translation;GO:0006412//translation;GO:0006412//translation;GO:0006412//translation;GO:0006412//translation;GO:0006412//translation;GO:0006412//translation;GO:0006412//translation;GO:0006412//translation;GO:0006412//translation;GO:0006412//translation;GO:0006412//translation;GO:0006412//translation;GO:0006412//translation;GO:0006412//tra…	gi|670437335|ref|XP_008659283.1|/2.19213e-40/PREDICTED: transcription elongation factor 1 homolog [Zea mays]
Zm00001d032535.1	Zm00001d032535_T001.1,Zm00001d032535_T002.1	395.82	331.27	206.25	298.54	271.71	283.16	207.68	261.14	446.95	322.23	398.15	414.37	cdna chromosome:AGPv4:1:229847666:229849389:-1 gene:Zm00001d032535.1 gene_biotype:protein_coding transcript_biotype:protein_coding	-	GO:0043231//intracellular membrane-bounded organelle	-	-	gi|670366733|ref|XP_008664777.1|/1.27216e-145/PREDICTED: uncharacterized protein LOC103643390 isoform X1 [Zea mays]
Zm00001d039043.1	Zm00001d039043_T001.1,Zm00001d039043_T002.1,Zm00001d039043_T003.1,Zm00001d039043_T004.1,Zm00001d039043_T005.1,Zm00001d039043_T006.1,Zm00001d039043_T007.1,Zm00001d039043_T008.1,Zm00001d039043_T009.1,Zm00001d039043_T010.1,Zm00001d039043_T011.1,Zm00001d039043_T012.1,Zm00001d039043_T013.1	250.59	201.91	198.5	233.65	211.49	192.92	212.13	183.72	229.69	292.57	336.6	293.64	cdna chromosome:AGPv4:6:169160383:169165669:1 gene:Zm00001d039043.1 gene_biotype:protein_coding transcript_biotype:protein_coding	K08245|1|9e-176|617|zma:100282399|phytepsin [EC:3.4.23.40]	GO:0031410//cytoplasmic vesicle;GO:0043231//intracellular membrane-bounded organelle;GO:0031410//cytoplasmic vesicle;GO:0043231//intracellular membrane-bounded organelle;GO:0031410//cytoplasmic vesicle;GO:0043231//intracellular membrane-bounded organelle;GO:0031410//cytoplasmic vesicle;GO:0043231//intracellular membrane-bounded organelle;GO:0031410//cytoplasmic vesicle;GO:0043231//intracellular m…	GO:0004175//endopeptidase activity;GO:0004175//endopeptidase activity;GO:0004175//endopeptidase activity;GO:0004175//endopeptidase activity;GO:0004175//endopeptidase activity;GO:0004175//endopeptidase activity;GO:0004175//endopeptidase activity;GO:0004175//endopeptidase activity;GO:0004175//endopeptidase activity;GO:0004175//endopeptidase activity;GO:0004175//endopeptidase activity;GO:0004175//en…	GO:0019538//protein metabolic process;GO:0019538//protein metabolic process;GO:0019538//protein metabolic process;GO:0019538//protein metabolic process;GO:0019538//protein metabolic process;GO:0019538//protein metabolic process;GO:0019538//protein metabolic process;GO:0019538//protein metabolic process;GO:0019538//protein metabolic process;GO:0019538//protein metabolic process;GO:0019538//protein…	gi|670413306|ref|XP_008647844.1|/0/PREDICTED: aspartic proteinase oryzasin-1 isoform X1 [Zea mays]
Zm00001d049790.1	Zm00001d049790_T001.1,Zm00001d049790_T002.1,Zm00001d049790_T003.1,Zm00001d049790_T004.1,Zm00001d049790_T005.1,Zm00001d049790_T006.1,Zm00001d049790_T007.1,Zm00001d049790_T008.1	231.1	160.23	174	217.23	164	176.68	152.08	153.65	218.88	586.85	624.63	542.05	cdna chromosome:AGPv4:4:44843622:44845797:1 gene:Zm00001d049790.1 gene_biotype:protein_coding transcript_biotype:protein_coding	K02912|1|1e-63|243|zma:100194289|large subunit ribosomal protein L32e	GO:0030529//intracellular ribonucleoprotein complex;GO:0030529//intracellular ribonucleoprotein complex;GO:0030529//intracellular ribonucleoprotein complex;GO:0030529//intracellular ribonucleoprotein complex;GO:0030529//intracellular ribonucleoprotein complex;GO:0030529//intracellular ribonucleoprotein complex;GO:0030529//intracellular ribonucleoprotein complex;GO:0030529//intracellular ribonucle…	GO:0005198//structural molecule activity;GO:0005198//structural molecule activity;GO:0005198//structural molecule activity;GO:0005198//structural molecule activity;GO:0005198//structural molecule activity;GO:0005198//structural molecule activity;GO:0005198//structural molecule activity;GO:0005198//structural molecule activity	GO:0010467//gene expression;GO:0010467//gene expression;GO:0010467//gene expression;GO:0010467//gene expression;GO:0010467//gene expression;GO:0010467//gene expression;GO:0010467//gene expression;GO:0010467//gene expression	gi|238007646|gb|ACR34858.1|/6.62402e-65/unknown [Zea mays]
Zm00001d018363.1	Zm00001d018363_T001.1	172.1	88.54	109.8	98.15	93.57	89.81	92.94	74.61	145.18	114.14	70.86	60.95	cdna chromosome:AGPv4:5:219212152:219212466:1 gene:Zm00001d018363.1 gene_biotype:protein_coding transcript_biotype:protein_coding	K17278|1|2e-53|207|zma:100280580|membrane-associated progesterone receptor component	-	GO:0005506//iron ion binding	-	gi|226499414|ref|NP_001146971.1|/1.07109e-52/membrane steroid-binding protein 1 [Zea mays]
Zm00001d010425.1	Zm00001d010425_T001.1,Zm00001d010425_T002.1,Zm00001d010425_T003.1,Zm00001d010425_T004.1,Zm00001d010425_T005.1,Zm00001d010425_T006.1,Zm00001d010425_T007.1,Zm00001d010425_T008.1,Zm00001d010425_T009.1	150.78	141.98	112.29	127.08	122.43	136.93	157.52	162.18	120.3	226.55	242.35	259.54	cdna chromosome:AGPv4:8:114503499:114509140:-1 gene:Zm00001d010425.1 gene_biotype:protein_coding transcript_biotype:protein_coding	-	-	-	-	gi|413949432|gb|AFW82081.1|/2.18711e-38/hypothetical protein ZEAMMB73_801243, partial [Zea mays]
Zm00001d035637.1	Zm00001d035637_T001.1	145.2	113.61	122	158.11	125.05	117.1	122.21	105.18	131.7	240.89	279.77	220.9	cdna chromosome:AGPv4:6:38040736:38040906:1 gene:Zm00001d035637.1 gene_biotype:protein_coding transcript_biotype:protein_coding	K02902|1|4e-28|123|zma:101027259|large subunit ribosomal protein L28	GO:0043231//intracellular membrane-bounded organelle	-	-	gi|195623118|gb|ACG33389.1|/1.1805e-27/hypothetical protein [Zea mays]
Zm00001d024303.1	Zm00001d024303_T001.1,Zm00001d024303_T002.1	0.75	29.82	1.6	24.41	12.73	22.95	18.37	19.25	24.08	5.75	12.08	7.95	cdna chromosome:AGPv4:10:62903387:62904298:1 gene:Zm00001d024303.1 gene_biotype:protein_coding transcript_biotype:protein_coding	-	-	-	GO:0006952//defense response;GO:0001906//cell killing;GO:0006952//defense response;GO:0001906//cell killing	gi|226494490|ref|NP_001147137.1|/2.78149e-25/uncharacterized protein LOC100280744 precursor [Zea mays]
Zm00001d015376.1	Zm00001d015376_T001.1,Zm00001d015376_T002.1	299.92	223.88	322.02	305.19	225.36	279.78	225.02	290.63	318.27	411.64	425.43	488.29	cdna chromosome:AGPv4:5:87051940:87055648:1 gene:Zm00001d015376.1 gene_biotype:protein_coding transcript_biotype:protein_coding	K00927|1|0.0|741|zma:100274579|phosphoglycerate kinase [EC:2.7.2.3]	GO:0044424;GO:0044424	GO:0016301//kinase activity;GO:0032559//adenyl ribonucleotide binding;GO:0016301//kinase activity;GO:0032559//adenyl ribonucleotide binding	GO:0006796//phosphate-containing compound metabolic process;GO:0006007//glucose catabolic process;GO:0006796//phosphate-containing compound metabolic process;GO:0006007//glucose catabolic process	gi|226509797|ref|NP_001142404.1|/0/uncharacterized protein LOC100274579 [Zea mays]
Zm00001d003081.1	Zm00001d003081_T001.1,Zm00001d003081_T002.1,Zm00001d003081_T003.1,Zm00001d003081_T004.1	123.99	111.74	107.49	135.99	108.25	101.8	120.4	90.53	100.92	160.28	201.72	196.78	cdna chromosome:AGPv4:2:31389813:31393200:-1 gene:Zm00001d003081.1 gene_biotype:protein_coding transcript_biotype:protein_coding	K03676|1|6e-49|193|zma:100283339|glutaredoxin 3	-	GO:0015036//disulfide oxidoreductase activity;GO:0015036//disulfide oxidoreductase activity;GO:0015036//disulfide oxidoreductase activity	GO:0006091//generation of precursor metabolites and energy;GO:0019725//cellular homeostasis;GO:0006091//generation of precursor metabolites and energy;GO:0019725//cellular homeostasis;GO:0006091//generation of precursor metabolites and energy;GO:0019725//cellular homeostasis;GO:0006091//generation of precursor metabolites and energy	gi|226533232|ref|NP_001149712.1|/7.06637e-29/glutaredoxin homolog 1 [Zea mays]
Zm00001d054107.1	Zm00001d054107_T001.1,Zm00001d054107_T002.1,Zm00001d054107_T003.1,Zm00001d054107_T004.1,Zm00001d054107_T005.1,Zm00001d054107_T006.1	201.96	199.18	180.4	198.47	193.2	209.09	222.37	227.68	177.64	298.32	324.4	387.77	cdna chromosome:AGPv4:4:246781247:246784551:1 gene:Zm00001d054107.1 gene_biotype:protein_coding transcript_biotype:protein_coding	K09560|1|9e-138|491|zma:100283738|suppressor of tumorigenicity protein 13	-	-	-	gi|226528471|ref|NP_001150109.1|/9.91328e-142/hsc70-interacting protein [Zea mays]
Zm00001d037674.1	Zm00001d037674_T001.1,Zm00001d037674_T002.1	149.97	128.26	180.21	192.85	210.67	126.33	179.58	128.72	190.77	133.38	167.4	141.05	cdna chromosome:AGPv4:6:133714246:133717685:1 gene:Zm00001d037674.1 gene_biotype:protein_coding transcript_biotype:protein_coding	K16903|1|1e-69|264|zma:100193435|L-tryptophan---pyruvate aminotransferase [EC:2.6.1.99]	-	GO:0048037//cofactor binding;GO:0016829//lyase activity;GO:0048037//cofactor binding;GO:0016829//lyase activity	-	gi|985575872|gb|AMD16117.1|/1.69856e-69/alliin lyase precursor [Zea mays]
Zm00001d005421.1	Zm00001d005421_T001.1,Zm00001d005421_T002.1,Zm00001d005421_T003.1,Zm00001d005421_T004.1,Zm00001d005421_T005.1,Zm00001d005421_T006.1,Zm00001d005421_T007.1,Zm00001d005421_T008.1,Zm00001d005421_T009.1,Zm00001d005421_T010.1,Zm00001d005421_T011.1,Zm00001d005421_T012.1,Zm00001d005421_T013.1,Zm00001d005421_T014.1,Zm00001d005421_T015.1,Zm00001d005421_T016.1,Zm00001d005421_T017.1,Zm00001d005421_T018.1,Zm0…	192.88	98.87	103.02	127.49	115.52	72.33	106.55	97.44	132.35	219.24	171.73	191.28	cdna chromosome:AGPv4:2:173379017:173382155:1 gene:Zm00001d005421.1 gene_biotype:protein_coding transcript_biotype:protein_coding gene_symbol:PIP2-2 description:Aquaporin PIP2-2 [Source:UniProtKB/Swiss-Prot;Acc:Q9ATM8]	K09872|1|4e-59|228|zma:542644|aquaporin PIP	GO:0016020//membrane;GO:0031224//intrinsic component of membrane;GO:0031224//intrinsic component of membrane;GO:0031224//intrinsic component of membrane;GO:0031224//intrinsic component of membrane;GO:0016020//membrane;GO:0031224//intrinsic component of membrane;GO:0031224//intrinsic component of membrane;GO:0031224//intrinsic component of membrane;GO:0031224//intrinsic component of membrane;GO:00…	-	GO:0006810//transport;GO:0006810//transport;GO:0006810//transport;GO:0006810//transport;GO:0006810//transport;GO:0006810//transport;GO:0006810//transport;GO:0006810//transport;GO:0006810//transport;GO:0006810//transport;GO:0006810//transport;GO:0006810//transport;GO:0006810//transport;GO:0006810//transport;GO:0006810//transport;GO:0006810//transport;GO:0006810//transport	gi|162464516|ref|NP_001105638.1|/2.05659e-133/aquaporin PIP2-2 [Zea mays]
Zm00001d037961.1	Zm00001d037961_T001.1,Zm00001d037961_T002.1,Zm00001d037961_T003.1,Zm00001d037961_T004.1,Zm00001d037961_T005.1,Zm00001d037961_T006.1,Zm00001d037961_T007.1,Zm00001d037961_T008.1,Zm00001d037961_T009.1,Zm00001d037961_T010.1,Zm00001d037961_T011.1,Zm00001d037961_T012.1,Zm00001d037961_T013.1,Zm00001d037961_T014.1,Zm00001d037961_T015.1,Zm00001d037961_T016.1	176.9	182.31	175.52	245.01	212.17	221.08	185.22	199.38	215.08	427.39	439.26	402.16	cdna chromosome:AGPv4:6:143610357:143614481:1 gene:Zm00001d037961.1 gene_biotype:protein_coding transcript_biotype:protein_coding	K00029|1|0.0|894|zma:542331|malate dehydrogenase (oxaloacetate-decarboxylating)(NADP+) [EC:1.1.1.40]	GO:0043231//intracellular membrane-bounded organelle;GO:0043231//intracellular membrane-bounded organelle;GO:0043231//intracellular membrane-bounded organelle;GO:0043231//intracellular membrane-bounded organelle;GO:0043231//intracellular membrane-bounded organelle;GO:0043231//intracellular membrane-bounded organelle;GO:0043231//intracellular membrane-bounded organelle;GO:0043231//intracellular me…	GO:0043169//cation binding;GO:0016615//malate dehydrogenase activity;GO:0000166//nucleotide binding;GO:0043169//cation binding;GO:0016615//malate dehydrogenase activity;GO:0000166//nucleotide binding;GO:0043169//cation binding;GO:0016615//malate dehydrogenase activity;GO:0000166//nucleotide binding;GO:0043169//cation binding;GO:0016615//malate dehydrogenase activity;GO:0000166//nucleotide binding…	GO:0043648//dicarboxylic acid metabolic process;GO:0043648//dicarboxylic acid metabolic process;GO:0043648//dicarboxylic acid metabolic process;GO:0043648//dicarboxylic acid metabolic process;GO:0043648//dicarboxylic acid metabolic process;GO:0043648//dicarboxylic acid metabolic process;GO:0043648//dicarboxylic acid metabolic process;GO:0043648//dicarboxylic acid metabolic process;GO:0043648//dic…	gi|413945039|gb|AFW77688.1|/0/malic enzyme [Zea mays]
Zm00001d036608.1	Zm00001d036608_T001.1,Zm00001d036608_T002.1,Zm00001d036608_T003.1,Zm00001d036608_T004.1,Zm00001d036608_T005.1,Zm00001d036608_T006.1,Zm00001d036608_T007.1,Zm00001d036608_T008.1,Zm00001d036608_T009.1,Zm00001d036608_T010.1,Zm00001d036608_T011.1,Zm00001d036608_T012.1,Zm00001d036608_T013.1,Zm00001d036608_T014.1,Zm00001d036608_T015.1,Zm00001d036608_T016.1	170.55	145.01	97.15	115.43	140.48	142.53	96.95	99.51	177.42	254.63	289.44	251.23	cdna chromosome:AGPv4:6:94231765:94235461:1 gene:Zm00001d036608.1 gene_biotype:protein_coding transcript_biotype:protein_coding	K01187|1|5e-106|384|zma:103629642|alpha-glucosidase [EC:3.2.1.20]	GO:0031410//cytoplasmic vesicle;GO:0031410//cytoplasmic vesicle;GO:0031410//cytoplasmic vesicle;GO:0031410//cytoplasmic vesicle;GO:0031410//cytoplasmic vesicle;GO:0031410//cytoplasmic vesicle;GO:0031410//cytoplasmic vesicle;GO:0031410//cytoplasmic vesicle;GO:0031410//cytoplasmic vesicle;GO:0031410//cytoplasmic vesicle;GO:0031410//cytoplasmic vesicle;GO:0031410//cytoplasmic vesicle;GO:0031410//cyt…	GO:0016798//hydrolase activity, acting on glycosyl bonds;GO:0005488;GO:0004558//alpha-1,4-glucosidase activity;GO:0005488;GO:0016798//hydrolase activity, acting on glycosyl bonds;GO:0005488;GO:0004558//alpha-1,4-glucosidase activity;GO:0005488;GO:0004558//alpha-1,4-glucosidase activity;GO:0005488;GO:0016798//hydrolase activity, acting on glycosyl bonds;GO:0005488;GO:0016798//hydrolase activity, a…	GO:0044238//primary metabolic process;GO:0044238//primary metabolic process;GO:0044238//primary metabolic process;GO:0044238//primary metabolic process;GO:0044238//primary metabolic process;GO:0044238//primary metabolic process;GO:0044238//primary metabolic process;GO:0044238//primary metabolic process;GO:0044238//primary metabolic process;GO:0044238//primary metabolic process;GO:0044238//primary…	gi|670415947|ref|XP_008648952.1|/0/PREDICTED: probable alpha-glucosidase Os06g0675700 isoform X2 [Zea mays]
Zm00001d016572.1	Zm00001d016572_T001.1	184.65	158.22	160.06	203.73	185.39	171.83	190.31	194.49	221.81	97.41	105.13	71.55	cdna chromosome:AGPv4:5:167860552:167862743:1 gene:Zm00001d016572.1 gene_biotype:protein_coding transcript_biotype:protein_coding gene_symbol:ALS1 description:Acetolactate synthase 1, chloroplastic [Source:UniProtKB/Swiss-Prot;Acc:Q41768]	K01652|1|0.0|1100|sita:101778558|acetolactate synthase I/II/III large subunit [EC:2.2.1.6]	GO:0009536//plastid	GO:0046872//metal ion binding;GO:0019842//vitamin binding;GO:0016744//transferase activity, transferring aldehyde or ketonic groups;GO:0050662//coenzyme binding	GO:0008652//cellular amino acid biosynthetic process;GO:0006950//response to stress	gi|75102649|sp|Q41768.1|ILVB1_MAIZE/0/RecName: Full=Acetolactate synthase 1, chloroplastic; AltName: Full=Acetohydroxy-acid synthase 1; Flags: Precursor
Zm00001d005818.1	Zm00001d005818_T001.1,Zm00001d005818_T002.1,Zm00001d005818_T003.1,Zm00001d005818_T004.1,Zm00001d005818_T005.1,Zm00001d005818_T006.1,Zm00001d005818_T007.1	307.71	284.78	259.59	282.59	200.37	225.7	338.79	321.66	225.11	242.88	234.12	277.07	cdna chromosome:AGPv4:2:189658754:189670074:-1 gene:Zm00001d005818.1 gene_biotype:protein_coding transcript_biotype:protein_coding	K14085|1|7e-134|477|zma:100282748|aldehyde dehydrogenase family 7 member A1 [EC:1.2.1.31 1.2.1.8 1.2.1.3]	-	GO:0003824//catalytic activity;GO:0003824//catalytic activity;GO:0003824//catalytic activity;GO:0003824//catalytic activity;GO:0003824//catalytic activity;GO:0003824//catalytic activity;GO:0003824//catalytic activity	GO:0008152//metabolic process;GO:0008152//metabolic process;GO:0008152//metabolic process;GO:0008152//metabolic process;GO:0008152//metabolic process;GO:0008152//metabolic process;GO:0008152//metabolic process	gi|224031057|gb|ACN34604.1|/8.28945e-168/unknown [Zea mays]
Zm00001d009848.1	Zm00001d009848_T001.1,Zm00001d009848_T002.1	145.98	112.08	130.43	130.65	115.32	123.1	125.47	119	135.14	386.47	428.37	437.95	cdna chromosome:AGPv4:8:84947841:84951081:1 gene:Zm00001d009848.1 gene_biotype:protein_coding transcript_biotype:protein_coding	K02883|1|2e-51|205|zma:100194344|large subunit ribosomal protein L18e	GO:0030529//intracellular ribonucleoprotein complex;GO:0030529//intracellular ribonucleoprotein complex	GO:0005198//structural molecule activity;GO:0005198//structural molecule activity	GO:0010467//gene expression;GO:0010467//gene expression	gi|413944627|gb|AFW77276.1|/8.77568e-53/hypothetical protein ZEAMMB73_917876 [Zea mays]
Zm00001d022077.1	Zm00001d022077_T001.1,Zm00001d022077_T002.1,Zm00001d022077_T003.1,Zm00001d022077_T004.1,Zm00001d022077_T005.1	201.89	163.49	188.94	163.44	146.45	144.34	174.75	160.1	170.58	259.83	276.35	249.68	cdna chromosome:AGPv4:7:169605804:169611975:1 gene:Zm00001d022077.1 gene_biotype:protein_coding transcript_biotype:protein_coding	K01057|1|2e-155|354|zma:100285062|6-phosphogluconolactonase [EC:3.1.1.31]	-	-	GO:0006007//glucose catabolic process;GO:0006007//glucose catabolic process;GO:0006007//glucose catabolic process;GO:0006007//glucose catabolic process;GO:0006007//glucose catabolic process	gi|670421288|ref|XP_008651540.1|/3.87232e-155/PREDICTED: LOC100285062 isoform X1 [Zea mays]
Zm00001d051543.1	Zm00001d051543_T001.1	138.2	130.44	123.6	141.28	120.42	121.04	126.12	118.72	149.23	434.02	509.92	412.2	cdna chromosome:AGPv4:4:162016341:162016841:-1 gene:Zm00001d051543.1 gene_biotype:protein_coding transcript_biotype:protein_coding	K02870|1|3e-88|324|zma:100281960|large subunit ribosomal protein L12e	GO:0030529//intracellular ribonucleoprotein complex	GO:0005198//structural molecule activity	GO:0010467//gene expression	gi|226504938|ref|NP_001148350.1|/1.26678e-87/60S ribosomal protein L12 [Zea mays]
Zm00001d019283.1	Zm00001d019283_T001.1,Zm00001d019283_T002.1,Zm00001d019283_T003.1,Zm00001d019283_T004.1,Zm00001d019283_T005.1,Zm00001d019283_T006.1,Zm00001d019283_T007.1,Zm00001d019283_T008.1,Zm00001d019283_T009.1,Zm00001d019283_T010.1	216.62	178.75	147.73	211.43	165.65	174.94	171.16	165.44	138.61	207.01	201.3	303.18	cdna chromosome:AGPv4:7:25500644:25503758:-1 gene:Zm00001d019283.1 gene_biotype:protein_coding transcript_biotype:protein_coding	K08057|1|0.0|655|zma:542732|calreticulin	GO:0044432;GO:0031410//cytoplasmic vesicle;GO:0044432;GO:0031410//cytoplasmic vesicle;GO:0044432;GO:0031410//cytoplasmic vesicle;GO:0044432;GO:0031410//cytoplasmic vesicle;GO:0044432;GO:0031410//cytoplasmic vesicle;GO:0044432;GO:0031410//cytoplasmic vesicle;GO:0044432;GO:0031410//cytoplasmic vesicle;GO:0044432;GO:0031410//cytoplasmic vesicle;GO:0044432;GO:0031410//cytoplasmic vesicle;GO:0044432;G…	GO:0046872//metal ion binding;GO:0030246//carbohydrate binding;GO:0005515//protein binding;GO:0046872//metal ion binding;GO:0030246//carbohydrate binding;GO:0005515//protein binding;GO:0046872//metal ion binding;GO:0030246//carbohydrate binding;GO:0005515//protein binding;GO:0046872//metal ion binding;GO:0030246//carbohydrate binding;GO:0005515//protein binding;GO:0046872//metal ion binding;GO:00…	GO:0032501//multicellular organismal process;GO:0006874//cellular calcium ion homeostasis;GO:0044267//cellular protein metabolic process;GO:0032501//multicellular organismal process;GO:0006874//cellular calcium ion homeostasis;GO:0044267//cellular protein metabolic process;GO:0032501//multicellular organismal process;GO:0006874//cellular calcium ion homeostasis;GO:0044267//cellular protein metabo…	gi|822885226|ref|NP_001296184.1|/0/calreticulin 2 precursor [Zea mays]
Zm00001d001882.1	Zm00001d001882_T001.1,Zm00001d001882_T002.1,Zm00001d001882_T003.1,Zm00001d001882_T004.1,Zm00001d001882_T005.1,Zm00001d001882_T006.1,Zm00001d001882_T008.1,Zm00001d001882_T010.1,Zm00001d001882_T011.1,Zm00001d001882_T012.1,Zm00001d001882_T013.1	107.33	109.89	99.74	117.84	96	117.62	122.87	107.53	116.11	31.16	56.9	49.64	cdna chromosome:AGPv4:2:2325124:2329716:-1 gene:Zm00001d001882.1 gene_biotype:protein_coding transcript_biotype:protein_coding	K03105|1|3e-55|219|zma:100282410|signal recognition particle subunit SRP19	GO:0030529//intracellular ribonucleoprotein complex;GO:0030529//intracellular ribonucleoprotein complex;GO:0030529//intracellular ribonucleoprotein complex;GO:0030529//intracellular ribonucleoprotein complex;GO:0030529//intracellular ribonucleoprotein complex;GO:0030529//intracellular ribonucleoprotein complex;GO:0030529//intracellular ribonucleoprotein complex;GO:0030529//intracellular ribonucle…	GO:0003723//RNA binding;GO:0003723//RNA binding;GO:0003723//RNA binding;GO:0003723//RNA binding;GO:0003723//RNA binding;GO:0003723//RNA binding;GO:0003723//RNA binding;GO:0003723//RNA binding;GO:0003723//RNA binding	GO:0006613//cotranslational protein targeting to membrane;GO:0006613//cotranslational protein targeting to membrane;GO:0006613//cotranslational protein targeting to membrane;GO:0006613//cotranslational protein targeting to membrane;GO:0006613//cotranslational protein targeting to membrane;GO:0006613//cotranslational protein targeting to membrane;GO:0006613//cotranslational protein targeting to me…	gi|226532524|ref|NP_001148793.1|/3.45179e-72/signal recognition particle 19 kDa protein [Zea mays]
Zm00001d042344.1	Zm00001d042344_T001.1,Zm00001d042344_T002.1,Zm00001d042344_T003.1,Zm00001d042344_T004.1,Zm00001d042344_T005.1,Zm00001d042344_T006.1,Zm00001d042344_T007.1,Zm00001d042344_T008.1,Zm00001d042344_T009.1,Zm00001d042344_T010.1,Zm00001d042344_T011.1,Zm00001d042344_T012.1,Zm00001d042344_T013.1	207.98	223.7	173.88	264.17	202.14	246.4	198.53	221.62	218.21	199.15	210.11	253.33	cdna chromosome:AGPv4:3:162244081:162248563:1 gene:Zm00001d042344.1 gene_biotype:protein_coding transcript_biotype:protein_coding	K03921|1|4e-124|242|egu:105053527|acyl-[acyl-carrier-protein] desaturase [EC:1.14.19.2 1.14.19.11 1.14.19.26]	-	GO:0046872//metal ion binding;GO:0016717//oxidoreductase activity, acting on paired donors, with oxidation of a pair of donors resulting in the reduction of molecular oxygen to two molecules of water;GO:0046872//metal ion binding;GO:0016717//oxidoreductase activity, acting on paired donors, with oxidation of a pair of donors resulting in the reduction of molecular oxygen to two molecules of water…	GO:0032787//monocarboxylic acid metabolic process;GO:0032787//monocarboxylic acid metabolic process;GO:0032787//monocarboxylic acid metabolic process;GO:0032787//monocarboxylic acid metabolic process;GO:0032787//monocarboxylic acid metabolic process;GO:0032787//monocarboxylic acid metabolic process;GO:0032787//monocarboxylic acid metabolic process;GO:0008152//metabolic process;GO:0032787//monocar…	gi|212275664|ref|NP_001130573.1|/0/uncharacterized protein LOC100191672 [Zea mays]
Zm00001d000161.1	Zm00001d000161_T001.1	130.94	85.4	92.13	122.13	72.9	56.51	104.6	93.05	108.59	158	190.33	176.54	cdna contig:AGPv4:B73V4_ctg53:334998:335553:1 gene:Zm00001d000161.1 gene_biotype:protein_coding transcript_biotype:protein_coding	-	-	-	-	gi|413925543|gb|AFW65475.1|/9.25236e-84/hypothetical protein ZEAMMB73_533593 [Zea mays]
Zm00001d048176.1	Zm00001d048176_T001.1,Zm00001d048176_T002.1,Zm00001d048176_T003.1,Zm00001d048176_T004.1,Zm00001d048176_T005.1,Zm00001d048176_T006.1,Zm00001d048176_T007.1,Zm00001d048176_T008.1,Zm00001d048176_T009.1,Zm00001d048176_T010.1,Zm00001d048176_T011.1,Zm00001d048176_T012.1,Zm00001d048176_T013.1,Zm00001d048176_T014.1,Zm00001d048176_T015.1,Zm00001d048176_T016.1	42.98	243.14	87.22	207.89	149.27	245.86	158.45	145.13	159.19	230.81	349.65	328.12	cdna chromosome:AGPv4:9:151547414:151550007:-1 gene:Zm00001d048176.1 gene_biotype:protein_coding transcript_biotype:protein_coding	-	-	-	-	gi|670440305|ref|XP_008660447.1|/4.81295e-79/PREDICTED: globulin-1 S allele-like [Zea mays]
Zm00001d012770.1	Zm00001d012770_T001.1,Zm00001d012770_T003.1,Zm00001d012770_T004.1,Zm00001d012770_T005.1,Zm00001d012770_T006.1	203.87	155.98	208.79	190.85	161.69	173.98	174.86	171.22	182.45	376.29	392.22	333.41	cdna chromosome:AGPv4:8:180488714:180492337:-1 gene:Zm00001d012770.1 gene_biotype:protein_coding transcript_biotype:protein_coding	K03234|1|0.0|1629|zma:100285098|elongation factor 2	-	GO:0017111//nucleoside-triphosphatase activity;GO:0008135//translation factor activity, RNA binding;GO:0032561//guanyl ribonucleotide binding;GO:0017111//nucleoside-triphosphatase activity;GO:0008135//translation factor activity, RNA binding;GO:0032561//guanyl ribonucleotide binding;GO:0017111//nucleoside-triphosphatase activity;GO:0008135//translation factor activity, RNA binding;GO:0032561//gua…	GO:0006412//translation;GO:0009207;GO:0006412//translation;GO:0009207;GO:0006412//translation;GO:0009207;GO:0006412//translation;GO:0009207;GO:0006412//translation;GO:0009207	gi|734392696|gb|KHN27723.1|/1.14759e-118/Elongation factor 2 [Glycine soja]
Zm00001d020201.1	Zm00001d020201_T001.1,Zm00001d020201_T002.1,Zm00001d020201_T003.1,Zm00001d020201_T004.1,Zm00001d020201_T005.1	174.66	121.13	133.44	152.53	140.84	134.95	124.98	119.54	182.04	376.41	453.93	400.77	cdna chromosome:AGPv4:7:98881911:98884274:-1 gene:Zm00001d020201.1 gene_biotype:protein_coding transcript_biotype:protein_coding	K02917|1|6e-54|202|sita:101786448|large subunit ribosomal protein L35Ae	GO:0043231//intracellular membrane-bounded organelle;GO:0030529//intracellular ribonucleoprotein complex;GO:0043231//intracellular membrane-bounded organelle;GO:0030529//intracellular ribonucleoprotein complex;GO:0043231//intracellular membrane-bounded organelle;GO:0030529//intracellular ribonucleoprotein complex;GO:0043231//intracellular membrane-bounded organelle;GO:0030529//intracellular ribon…	GO:0005198//structural molecule activity;GO:0005198//structural molecule activity;GO:0005198//structural molecule activity;GO:0005198//structural molecule activity;GO:0005198//structural molecule activity	GO:0010467//gene expression;GO:0010467//gene expression;GO:0010467//gene expression;GO:0010467//gene expression;GO:0010467//gene expression	gi|944245108|gb|KQL09402.1|/1.42437e-55/hypothetical protein SETIT_007276mg [Setaria italica]
Zm00001d015912.1	Zm00001d015912_T001.1	169.36	131.97	159.62	135.5	134.75	142.57	162.97	161.49	177.01	197.14	191.6	171.75	cdna chromosome:AGPv4:5:130787030:130789864:1 gene:Zm00001d015912.1 gene_biotype:protein_coding transcript_biotype:protein_coding	K15382|1|5e-112|405|zma:100273706|solute carrier family 50 (sugar transporter)	GO:0031224//intrinsic component of membrane	-	GO:0071702//organic substance transport	gi|226531912|ref|NP_001141590.1|/3.05982e-111/uncharacterized protein LOC100273706 [Zea mays]
Zm00001d042229.1	Zm00001d042229_T001.1	532.23	362.19	359.36	269.82	361.45	151.49	419.36	411.53	492.45	66.66	82.46	101.79	cdna chromosome:AGPv4:3:156903209:156904105:1 gene:Zm00001d042229.1 gene_biotype:protein_coding transcript_biotype:protein_coding	-	-	-	-	gi|414878842|tpg|DAA55973.1|/5.00635e-43/TPA: hypothetical protein ZEAMMB73_868885 [Zea mays]
Zm00001d035288.1	Zm00001d035288_T001.1,Zm00001d035288_T002.1	124.86	106.2	98.53	127.01	144.8	82.52	122.37	126.47	132.17	138.68	166.11	172.9	cdna chromosome:AGPv4:6:19435950:19439086:1 gene:Zm00001d035288.1 gene_biotype:protein_coding transcript_biotype:protein_coding	-	GO:0044464;GO:0044464	-	-	gi|948284305|ref|NP_001159102.2|/2.68809e-30/membrane protein [Zea mays]
Zm00001d053785.1	Zm00001d053785_T001.1	84.15	32.03	47.53	37.32	67.2	12.64	64.11	47.38	87.18	97.39	151.15	108.29	cdna chromosome:AGPv4:4:241014851:241015599:-1 gene:Zm00001d053785.1 gene_biotype:protein_coding transcript_biotype:protein_coding	-	GO:0031410//cytoplasmic vesicle	-	GO:0006950//response to stress	gi|226505088|ref|NP_001152655.1|/2.90428e-50/uncharacterized protein LOC100286296 [Zea mays]
Zm00001d004052.1	Zm00001d004052_T001.1,Zm00001d004052_T002.1,Zm00001d004052_T003.1	158.31	131.07	136.81	162.66	135.47	151.76	136.95	144.71	149.74	388.9	444.51	361.69	cdna chromosome:AGPv4:2:79611048:79613017:1 gene:Zm00001d004052.1 gene_biotype:protein_coding transcript_biotype:protein_coding	K02918|1|7e-51|201|zma:100282013|large subunit ribosomal protein L35e	GO:0030529//intracellular ribonucleoprotein complex;GO:0030529//intracellular ribonucleoprotein complex	GO:0005198//structural molecule activity;GO:0005198//structural molecule activity	GO:0010467//gene expression;GO:0010467//gene expression	gi|238012872|gb|ACR37471.1|/3.4934e-50/unknown [Zea mays]
Zm00001d051635.1	Zm00001d051635_T001.1	102.77	79.04	84.89	68.85	63.13	73.23	82.06	57.52	96.67	196.63	232.05	186.44	cdna chromosome:AGPv4:4:165277356:165277679:1 gene:Zm00001d051635.1 gene_biotype:protein_coding transcript_biotype:protein_coding	-	-	-	-	gi|670397892|ref|XP_008679032.1|/1.88613e-25/PREDICTED: uncharacterized protein LOC103653993 [Zea mays]
Zm00001d000021.1	Zm00001d000021_T001.1,Zm00001d000021_T002.1,Zm00001d000021_T003.1,Zm00001d000021_T004.1	159	152.16	152.1	176.21	153.59	135.16	144.01	149.02	177.14	270.27	273.89	208.73	cdna contig:AGPv4:B73V4_ctg150:1459856:1462926:-1 gene:Zm00001d000021.1 gene_biotype:protein_coding transcript_biotype:protein_coding	K15283|1|0.0|699|zma:542599|solute carrier family 35, member E1	GO:0031224//intrinsic component of membrane;GO:0043231//intracellular membrane-bounded organelle;GO:0031224//intrinsic component of membrane;GO:0043231//intracellular membrane-bounded organelle;GO:0031224//intrinsic component of membrane;GO:0043231//intracellular membrane-bounded organelle;GO:0031224//intrinsic component of membrane;GO:0043231//intracellular membrane-bounded organelle	-	GO:0051234//establishment of localization;GO:0051234//establishment of localization;GO:0051234//establishment of localization;GO:0051234//establishment of localization	gi|224034633|gb|ACN36392.1|/0/unknown [Zea mays]
Zm00001d053295.1	Zm00001d053295_T001.1,Zm00001d053295_T002.1,Zm00001d053295_T003.1,Zm00001d053295_T004.1,Zm00001d053295_T005.1,Zm00001d053295_T006.1	228.71	191.84	171.49	225.54	210.32	174.72	195	170.02	192.85	270.99	306.12	254.88	cdna chromosome:AGPv4:4:224781307:224784094:1 gene:Zm00001d053295.1 gene_biotype:protein_coding transcript_biotype:protein_coding	K10704|1|5e-73|274|zma:100279740|ubiquitin-conjugating enzyme E2 variant	GO:0031371//ubiquitin conjugating enzyme complex	GO:0016879//ligase activity, forming carbon-nitrogen bonds;GO:0016879//ligase activity, forming carbon-nitrogen bonds;GO:0005488;GO:0016879//ligase activity, forming carbon-nitrogen bonds;GO:0016879//ligase activity, forming carbon-nitrogen bonds;GO:0016879//ligase activity, forming carbon-nitrogen bonds	GO:0006464//cellular protein modification process;GO:0006464//cellular protein modification process;GO:0006281//DNA repair;GO:0006464//cellular protein modification process;GO:0006464//cellular protein modification process;GO:0006464//cellular protein modification process	gi|670399661|ref|XP_008679754.1|/6.21844e-46/PREDICTED: ubiquitin-conjugating enzyme E2 variant 1C [Zea mays]
Zm00001d014844.1	Zm00001d014844_T001.1,Zm00001d014844_T002.1,Zm00001d014844_T003.1,Zm00001d014844_T004.1,Zm00001d014844_T005.1,Zm00001d014844_T006.1,Zm00001d014844_T007.1,Zm00001d014844_T008.1,Zm00001d014844_T009.1,Zm00001d014844_T010.1,Zm00001d014844_T011.1,Zm00001d014844_T012.1,Zm00001d014844_T014.1,Zm00001d014844_T015.1,Zm00001d014844_T016.1,Zm00001d014844_T017.1,Zm00001d014844_T018.1,Zm00001d014844_T019.1,Zm0…	193.88	180.64	208.9	187.79	186.65	179.78	198.23	195.41	170.64	479.69	639.32	588.66	cdna chromosome:AGPv4:5:65193206:65196859:-1 gene:Zm00001d014844.1 gene_biotype:protein_coding transcript_biotype:protein_coding	-	GO:0044464;GO:0009536//plastid;GO:0009536//plastid;GO:0009536//plastid;GO:0009536//plastid;GO:0044464;GO:0009536//plastid;GO:0044464;GO:0044464;GO:0009536//plastid;GO:0009536//plastid;GO:0044464;GO:0044464;GO:0044464;GO:0044464;GO:0009536//plastid;GO:0044464;GO:0009536//plastid;GO:0009536//plastid;GO:0044464;GO:0044464;GO:0044464;GO:0044464;GO:0009536//plastid;GO:0009536//plastid;GO:0044464;GO:00…	GO:0016798//hydrolase activity, acting on glycosyl bonds;GO:0043167//ion binding;GO:0016758//transferase activity, transferring hexosyl groups;GO:0016798//hydrolase activity, acting on glycosyl bonds;GO:0043167//ion binding;GO:0016758//transferase activity, transferring hexosyl groups;GO:0016798//hydrolase activity, acting on glycosyl bonds;GO:0043167//ion binding;GO:0016758//transferase activity…	GO:0005982//starch metabolic process;GO:0005982//starch metabolic process;GO:0005982//starch metabolic process;GO:0005982//starch metabolic process;GO:0005982//starch metabolic process;GO:0005982//starch metabolic process;GO:0005982//starch metabolic process;GO:0005982//starch metabolic process;GO:0005982//starch metabolic process;GO:0005982//starch metabolic process;GO:0005982//starch metabolic …	gi|670407232|ref|XP_008645099.1|/0/PREDICTED: transmembrane protein 184 homolog DDB_G0279555-like isoform X1 [Zea mays]
Zm00001d028709.1	Zm00001d028709_T001.1,Zm00001d028709_T002.1,Zm00001d028709_T003.1,Zm00001d028709_T004.1,Zm00001d028709_T005.1,Zm00001d028709_T006.1,Zm00001d028709_T007.1,Zm00001d028709_T008.1,Zm00001d028709_T009.1,Zm00001d028709_T010.1,Zm00001d028709_T011.1,Zm00001d028709_T012.1,Zm00001d028709_T013.1,Zm00001d028709_T014.1	212.87	139.6	154.77	231.25	162.42	164.11	164.26	169.66	163.35	257.13	213.98	207.5	cdna chromosome:AGPv4:1:43901708:43904205:1 gene:Zm00001d028709.1 gene_biotype:protein_coding transcript_biotype:protein_coding	K00434|1|9e-72|270|zma:100286773|L-ascorbate peroxidase [EC:1.11.1.11]	-	GO:0005506//iron ion binding;GO:0016209//antioxidant activity;GO:0005506//iron ion binding;GO:0016209//antioxidant activity;GO:0005506//iron ion binding;GO:0016209//antioxidant activity;GO:0005506//iron ion binding;GO:0016209//antioxidant activity;GO:0005506//iron ion binding;GO:0016209//antioxidant activity;GO:0005506//iron ion binding;GO:0016209//antioxidant activity;GO:0005506//iron ion bindin…	GO:0008152//metabolic process;GO:0006950//response to stress;GO:0008152//metabolic process;GO:0006950//response to stress;GO:0008152//metabolic process;GO:0006950//response to stress;GO:0008152//metabolic process;GO:0006950//response to stress;GO:0008152//metabolic process;GO:0006950//response to stress;GO:0008152//metabolic process;GO:0006950//response to stress;GO:0008152//metabolic process;GO:…	gi|226504576|ref|NP_001152249.1|/8.04312e-120/APx1 - Cytosolic Ascorbate Peroxidase [Zea mays]
Zm00001d010631.1	Zm00001d010631_T001.1,Zm00001d010631_T002.1,Zm00001d010631_T003.1,Zm00001d010631_T004.1	175.3	130.05	135.74	156.67	119.54	147.95	156.55	159.12	149.17	371.66	490.58	431.52	cdna chromosome:AGPv4:8:122406423:122408907:-1 gene:Zm00001d010631.1 gene_biotype:protein_coding transcript_biotype:protein_coding	K02896|1|5e-42|100|zma:100283730|large subunit ribosomal protein L24e	GO:0043231//intracellular membrane-bounded organelle;GO:0030529//intracellular ribonucleoprotein complex;GO:0030529//intracellular ribonucleoprotein complex;GO:0043231//intracellular membrane-bounded organelle;GO:0030529//intracellular ribonucleoprotein complex;GO:0043231//intracellular membrane-bounded organelle;GO:0030529//intracellular ribonucleoprotein complex	GO:0005198//structural molecule activity;GO:0005198//structural molecule activity;GO:0005198//structural molecule activity;GO:0005198//structural molecule activity	GO:0010467//gene expression;GO:0010467//gene expression;GO:0010467//gene expression;GO:0010467//gene expression	gi|226501510|ref|NP_001150101.1|/2.44026e-41/60S ribosomal protein L24 [Zea mays]
Zm00001d049320.1	Zm00001d049320_T001.1	175.32	141.51	129.86	143.65	136.38	129.79	147.87	141.85	161.74	179.75	232.89	307.34	cdna chromosome:AGPv4:4:26180699:26183398:1 gene:Zm00001d049320.1 gene_biotype:protein_coding transcript_biotype:protein_coding	K03627|1|4e-72|272|sbi:SORBI_07g014940|putative transcription factor	-	GO:0003677//DNA binding	-	gi|670392816|ref|XP_008676798.1|/4.8512e-73/PREDICTED: uncharacterized protein LOC100273208 isoform X1 [Zea mays]
Zm00001d041671.1	Zm00001d041671_T001.1	159.85	156.48	135.62	171.89	120.99	67.64	163.77	175.17	275.84	89.31	109.13	175.35	cdna chromosome:AGPv4:3:132868467:132868983:1 gene:Zm00001d041671.1 gene_biotype:protein_coding transcript_biotype:protein_coding	-	-	-	-	gi|414878178|tpg|DAA55309.1|/1.25273e-45/TPA: basal endosperm transfer layer3 [Zea mays]
Zm00001d019219.1	Zm00001d019219_T001.1,Zm00001d019219_T002.1,Zm00001d019219_T003.1	210.27	137.38	170.39	201.77	162.86	157.3	168.69	181.45	178.21	315.34	288.47	305.93	cdna chromosome:AGPv4:7:22317838:22320320:-1 gene:Zm00001d019219.1 gene_biotype:protein_coding transcript_biotype:protein_coding	K02951|1|3e-66|252|zma:100193804|small subunit ribosomal protein S12e	GO:0043231//intracellular membrane-bounded organelle;GO:0030529//intracellular ribonucleoprotein complex;GO:0043231//intracellular membrane-bounded organelle;GO:0030529//intracellular ribonucleoprotein complex;GO:0043231//intracellular membrane-bounded organelle;GO:0030529//intracellular ribonucleoprotein complex	GO:0005198//structural molecule activity;GO:0005198//structural molecule activity;GO:0005198//structural molecule activity	GO:0010467//gene expression;GO:0010467//gene expression;GO:0010467//gene expression	gi|238006450|gb|ACR34260.1|/7.54527e-84/unknown [Zea mays]
Zm00001d014733.1	Zm00001d014733_T001.1	165.58	145.94	158.53	139.96	144.69	160.24	164.76	112.58	201.69	322.84	323.82	298.95	cdna chromosome:AGPv4:5:61079773:61080129:1 gene:Zm00001d014733.1 gene_biotype:protein_coding transcript_biotype:protein_coding	-	GO:0044464	GO:0046914//transition metal ion binding	-	gi|195637090|gb|ACG38013.1|/1.1731e-51/hypothetical protein [Zea mays]
Zm00001d031620.1	Zm00001d031620_T001.1,Zm00001d031620_T002.1	236.06	130.98	134.29	162.17	107.27	112.93	160.08	125.28	151.29	379.79	213.92	210.3	cdna chromosome:AGPv4:1:196372510:196380539:1 gene:Zm00001d031620.1 gene_biotype:protein_coding transcript_biotype:protein_coding	K09260|1|1e-94|347|zma:542506|MADS-box transcription enhancer factor 2A;K09264|4|2e-69|264|vvi:100232867|MADS-box transcription factor, plant	GO:0043231//intracellular membrane-bounded organelle;GO:0043231//intracellular membrane-bounded organelle	GO:0003677//DNA binding;GO:0001071//nucleic acid binding transcription factor activity;GO:0003677//DNA binding;GO:0001071//nucleic acid binding transcription factor activity	GO:0006351//transcription, DNA-templated;GO:0006351//transcription, DNA-templated	gi|162458892|ref|NP_001105153.1|/3.15776e-135/MADS6 [Zea mays]
Zm00001d020984.1	Zm00001d020984_T001.1,Zm00001d020984_T002.1	130.77	95	65.16	92.9	100.21	60.77	80.32	73.77	112.48	9.92	10.44	6.89	cdna chromosome:AGPv4:7:139074714:139076907:-1 gene:Zm00001d020984.1 gene_biotype:protein_coding transcript_biotype:protein_coding	K00306|1|2e-47|189|zma:100283462|sarcosine oxidase / L-pipecolate oxidase [EC:1.5.3.1 1.5.3.7]	-	GO:0003824//catalytic activity;GO:0003824//catalytic activity	-	gi|194689192|gb|ACF78680.1|/0/unknown [Zea mays]
Zm00001d042966.1	Zm00001d042966_T001.1,Zm00001d042966_T002.1,Zm00001d042966_T003.1	174.52	134.6	165.37	192.85	143.17	158.44	163.9	176.03	154.73	456.99	548.06	530.95	cdna chromosome:AGPv4:3:185204218:185205922:1 gene:Zm00001d042966.1 gene_biotype:protein_coding transcript_biotype:protein_coding	K02973|1|2e-72|177|sita:101771599|small subunit ribosomal protein S23e	GO:0030529//intracellular ribonucleoprotein complex;GO:0030529//intracellular ribonucleoprotein complex;GO:0030529//intracellular ribonucleoprotein complex	GO:0005198//structural molecule activity;GO:0005198//structural molecule activity;GO:0005198//structural molecule activity	GO:0010467//gene expression;GO:0010467//gene expression;GO:0010467//gene expression	gi|125572544|gb|EAZ14059.1|/4.45664e-73/hypothetical protein OsJ_03983 [Oryza sativa Japonica Group]
Zm00001d010650.1	Zm00001d010650_T001.1	219.12	162.53	155.04	201.07	166.51	163.29	156.68	160.2	146.15	231.84	249	235.66	cdna chromosome:AGPv4:8:122947080:122947421:-1 gene:Zm00001d010650.1 gene_biotype:protein_coding transcript_biotype:protein_coding	K02183|1|4e-59|226|atr:18426171|calmodulin	-	GO:0046872//metal ion binding	-	gi|985436881|ref|XP_015383199.1|/2.8288e-58/PREDICTED: calmodulin-related protein-like [Citrus sinensis]
Zm00001d026254.1	Zm00001d026254_T001.1	99.78	82	94.63	98.53	77.1	103.15	102.22	96.41	97.27	309.37	358.53	349.19	cdna chromosome:AGPv4:10:142134479:142136691:1 gene:Zm00001d026254.1 gene_biotype:protein_coding transcript_biotype:protein_coding	K02937|1|1e-113|410|zma:100281870|large subunit ribosomal protein L7e	GO:0030529//intracellular ribonucleoprotein complex	GO:0005198//structural molecule activity	GO:0010467//gene expression	gi|226498196|ref|NP_001148262.1|/7.02849e-113/60S ribosomal protein L7-2 [Zea mays]
Zm00001d049552.1	Zm00001d049552_T001.1,Zm00001d049552_T002.1,Zm00001d049552_T003.1,Zm00001d049552_T004.1,Zm00001d049552_T005.1,Zm00001d049552_T006.1,Zm00001d049552_T007.1	141.07	128.94	137.97	163.43	125.56	130.36	137.4	139.89	117.61	428.05	502.89	419.53	cdna chromosome:AGPv4:4:34381442:34384073:-1 gene:Zm00001d049552.1 gene_biotype:protein_coding transcript_biotype:protein_coding	K02915|1|3e-47|189|sita:101767765|large subunit ribosomal protein L34e	GO:0043231//intracellular membrane-bounded organelle;GO:0043231//intracellular membrane-bounded organelle;GO:0030529//intracellular ribonucleoprotein complex;GO:0043231//intracellular membrane-bounded organelle;GO:0030529//intracellular ribonucleoprotein complex;GO:0043231//intracellular membrane-bounded organelle;GO:0030529//intracellular ribonucleoprotein complex;GO:0043231//intracellular membr…	GO:0005198//structural molecule activity;GO:0005198//structural molecule activity;GO:0005198//structural molecule activity;GO:0005198//structural molecule activity;GO:0005198//structural molecule activity;GO:0005198//structural molecule activity	GO:0010467//gene expression;GO:0010467//gene expression;GO:0010467//gene expression;GO:0010467//gene expression;GO:0010467//gene expression;GO:0022613//ribonucleoprotein complex biogenesis;GO:0010467//gene expression	gi|195658213|gb|ACG48574.1|/1.17829e-36/60S ribosomal protein L34 [Zea mays]
Zm00001d039091.1	Zm00001d039091_T001.1,Zm00001d039091_T002.1,Zm00001d039091_T003.1	247.41	215.49	179.81	230.06	193.7	183.6	170.95	183.55	238.24	233.69	245.46	282.41	cdna chromosome:AGPv4:6:169864685:169867294:-1 gene:Zm00001d039091.1 gene_biotype:protein_coding transcript_biotype:protein_coding	K07936|1|2e-98|360|sita:101778893|GTP-binding nuclear protein Ran	-	GO:0017111//nucleoside-triphosphatase activity;GO:0032561//guanyl ribonucleotide binding;GO:0017111//nucleoside-triphosphatase activity;GO:0032561//guanyl ribonucleotide binding;GO:0017111//nucleoside-triphosphatase activity;GO:0032561//guanyl ribonucleotide binding	GO:0023052//signaling;GO:0009207;GO:0051169//nuclear transport;GO:0015031//protein transport;GO:0023052//signaling;GO:0009207;GO:0051169//nuclear transport;GO:0015031//protein transport;GO:0023052//signaling;GO:0009207;GO:0051169//nuclear transport;GO:0015031//protein transport	gi|212722150|ref|NP_001131881.1|/1.9087e-109/GTP-binding nuclear protein Ran-A1 [Zea mays]
Zm00001d003379.1	Zm00001d003379_T001.1	72.05	60.65	40.73	55.1	40.24	40.68	32.53	33.07	52.17	190.53	162.71	130.7	cdna chromosome:AGPv4:2:42234465:42235544:-1 gene:Zm00001d003379.1 gene_biotype:protein_coding transcript_biotype:protein_coding	K14496|1|5e-07|56.2|aly:ARALYDRAFT_483087|abscisic acid receptor PYR/PYL family	-	-	GO:0006950//response to stress	gi|105990543|gb|ABF81693.1|/8.69357e-82/pathogenesis-related protein 2 [Zea mays]
Zm00001d011766.1	Zm00001d011766_T001.1,Zm00001d011766_T002.1	134.33	115.27	99.31	117.47	103.32	104.24	111.82	93.33	122.77	245.89	272.03	253.03	cdna chromosome:AGPv4:8:161195803:161197826:-1 gene:Zm00001d011766.1 gene_biotype:protein_coding transcript_biotype:protein_coding	K07466|1|9e-62|238|zma:100275940|replication factor A1	-	-	-	gi|413951172|gb|AFW83821.1|/4.78542e-98/hypothetical protein ZEAMMB73_247725 [Zea mays]
Zm00001d005231.1	Zm00001d005231_T001.1,Zm00001d005231_T002.1,Zm00001d005231_T003.1,Zm00001d005231_T004.1,Zm00001d005231_T005.1,Zm00001d005231_T006.1,Zm00001d005231_T007.1,Zm00001d005231_T008.1,Zm00001d005231_T009.1,Zm00001d005231_T010.1,Zm00001d005231_T011.1,Zm00001d005231_T012.1,Zm00001d005231_T013.1	239.53	171.76	169.42	216.43	162.65	163.66	174.46	150.45	188.31	358.62	396.24	385.45	cdna chromosome:AGPv4:2:164761161:164764922:-1 gene:Zm00001d005231.1 gene_biotype:protein_coding transcript_biotype:protein_coding	K07937|1|4e-100|364|aly:ARALYDRAFT_475701|ADP-ribosylation factor 1	GO:0044464;GO:0044464;GO:0044464;GO:0044464;GO:0044464;GO:0044464;GO:0044464;GO:0044464;GO:0044464;GO:0044464;GO:0044464;GO:0044464;GO:0044464	GO:0032561//guanyl ribonucleotide binding;GO:0060229//lipase activator activity;GO:0032561//guanyl ribonucleotide binding;GO:0060229//lipase activator activity;GO:0032561//guanyl ribonucleotide binding;GO:0060229//lipase activator activity;GO:0032561//guanyl ribonucleotide binding;GO:0060229//lipase activator activity;GO:0032561//guanyl ribonucleotide binding;GO:0060229//lipase activator activity…	GO:0035556//intracellular signal transduction;GO:0015031//protein transport;GO:0035556//intracellular signal transduction;GO:0015031//protein transport;GO:0035556//intracellular signal transduction;GO:0015031//protein transport;GO:0035556//intracellular signal transduction;GO:0015031//protein transport;GO:0035556//intracellular signal transduction;GO:0015031//protein transport;GO:0035556//intrace…	gi|222636687|gb|EEE66819.1|/4.0088e-96/hypothetical protein OsJ_23579 [Oryza sativa Japonica Group]
Zm00001d053765.1	Zm00001d053765_T001.1,Zm00001d053765_T002.1,Zm00001d053765_T003.1,Zm00001d053765_T004.1,Zm00001d053765_T005.1,Zm00001d053765_T006.1,Zm00001d053765_T007.1,Zm00001d053765_T008.1	205.21	165.59	192.65	225.42	170.24	210.62	192.88	185.91	171.74	261.02	260.34	277.99	cdna chromosome:AGPv4:4:240697293:240701664:-1 gene:Zm00001d053765.1 gene_biotype:protein_coding transcript_biotype:protein_coding	K02145|1|3e-167|589|zma:542327|V-type H+-transporting ATPase subunit A [EC:3.6.3.14]	GO:0033176//proton-transporting V-type ATPase complex;GO:0033176//proton-transporting V-type ATPase complex;GO:0033176//proton-transporting V-type ATPase complex;GO:0033176//proton-transporting V-type ATPase complex;GO:0033176//proton-transporting V-type ATPase complex;GO:0033176//proton-transporting V-type ATPase complex;GO:0033176//proton-transporting V-type ATPase complex;GO:0033176//proton-tr…	GO:0015078//hydrogen ion transmembrane transporter activity;GO:0019829//cation-transporting ATPase activity;GO:0032559//adenyl ribonucleotide binding;GO:0015078//hydrogen ion transmembrane transporter activity;GO:0019829//cation-transporting ATPase activity;GO:0032559//adenyl ribonucleotide binding;GO:0015078//hydrogen ion transmembrane transporter activity;GO:0019829//cation-transporting ATPase …	GO:0015986//ATP synthesis coupled proton transport;GO:0015988//energy coupled proton transmembrane transport, against electrochemical gradient;GO:0015986//ATP synthesis coupled proton transport;GO:0015988//energy coupled proton transmembrane transport, against electrochemical gradient;GO:0015986//ATP synthesis coupled proton transport;GO:0015988//energy coupled proton transmembrane transport, aga…	gi|985567370|ref|NP_001306706.1|/1.45791e-166/V-type proton ATPase catalytic subunit A [Zea mays]
Zm00001d041246.1	Zm00001d041246_T001.1	358.67	194.37	183.2	224.53	189.42	186.8	154.57	156.15	298.46	557.37	525.56	408.31	cdna chromosome:AGPv4:3:108034638:108035490:-1 gene:Zm00001d041246.1 gene_biotype:protein_coding transcript_biotype:protein_coding	K13195|1|3e-33|142|gmx:100305467|cold-inducible RNA-binding protein;K13098|4|3e-29|129|sot:102588476|RNA-binding protein FUS	-	GO:0005488	-	gi|195626882|gb|ACG35271.1|/1.38264e-56/glycine-rich RNA-binding protein 2 [Zea mays]
Zm00001d053108.1	Zm00001d053108_T001.1	93.89	62.64	54.89	54.42	38.33	21.26	48.2	49.1	62.55	132.44	182.54	169.87	cdna chromosome:AGPv4:4:214198923:214199570:-1 gene:Zm00001d053108.1 gene_biotype:protein_coding transcript_biotype:protein_coding	-	-	-	-	gi|670399425|ref|XP_008679657.1|/2.04666e-62/PREDICTED: uncharacterized protein LOC103654599 [Zea mays]
Zm00001d018668.1	Zm00001d018668_T001.1,Zm00001d018668_T002.1,Zm00001d018668_T003.1,Zm00001d018668_T004.1	123.06	104.02	78.23	84.16	88.3	93.45	96.75	78.98	97.83	192.96	189.64	173.16	cdna chromosome:AGPv4:7:2249179:2251587:1 gene:Zm00001d018668.1 gene_biotype:protein_coding transcript_biotype:protein_coding	-	-	-	-	gi|670422029|ref|XP_008651946.1|/4.39685e-90/PREDICTED: probable ADP-ribosylation factor GTPase-activating protein AGD13 [Zea mays]
Zm00001d045323.1	Zm00001d045323_T001.1,Zm00001d045323_T002.1,Zm00001d045323_T003.1,Zm00001d045323_T004.1,Zm00001d045323_T005.1,Zm00001d045323_T006.1,Zm00001d045323_T007.1,Zm00001d045323_T008.1,Zm00001d045323_T009.1	329.18	220.87	211.21	242.98	218.09	191.08	220.06	199.68	218.85	280.94	313.41	267.49	cdna chromosome:AGPv4:9:18935857:18942168:-1 gene:Zm00001d045323.1 gene_biotype:protein_coding transcript_biotype:protein_coding gene_symbol:PRO5 description:Profilin-5 [Source:UniProtKB/Swiss-Prot;Acc:Q9FR39]	K05759|1|2e-62|239|zma:542625|profilin	GO:0031410//cytoplasmic vesicle;GO:0005856//cytoskeleton;GO:0043231//intracellular membrane-bounded organelle;GO:0043231//intracellular membrane-bounded organelle;GO:0005856//cytoskeleton;GO:0031410//cytoplasmic vesicle;GO:0031410//cytoplasmic vesicle;GO:0031410//cytoplasmic vesicle;GO:0005856//cytoskeleton;GO:0043231//intracellular membrane-bounded organelle;GO:0031410//cytoplasmic vesicle;GO:00…	GO:0046914//transition metal ion binding;GO:0003676//nucleic acid binding;GO:0008092//cytoskeletal protein binding;GO:0046914//transition metal ion binding;GO:0003676//nucleic acid binding;GO:0008092//cytoskeletal protein binding;GO:0046914//transition metal ion binding;GO:0003676//nucleic acid binding;GO:0046914//transition metal ion binding;GO:0003676//nucleic acid binding;GO:0008092//cytoskele…	GO:0007010//cytoskeleton organization;GO:0007010//cytoskeleton organization;GO:0007010//cytoskeleton organization	gi|162461296|ref|NP_001105622.1|/6.48869e-41/profilin-5 [Zea mays]
Zm00001d032760.1	Zm00001d032760_T001.1	136.65	99.72	97.66	120.95	111.67	92.91	89.11	85.15	138.73	322.2	403.67	312.91	cdna chromosome:AGPv4:1:237513201:237514750:-1 gene:Zm00001d032760.1 gene_biotype:protein_coding transcript_biotype:protein_coding	K02889|1|2e-91|335|sbi:SORBI_01g019840|large subunit ribosomal protein L21e	GO:0030529//intracellular ribonucleoprotein complex	GO:0005198//structural molecule activity	GO:0010467//gene expression	gi|944224400|gb|KQK88804.1|/1.24595e-92/hypothetical protein SETIT_036829mg [Setaria italica]
Zm00001d030725.1	Zm00001d030725_T001.1,Zm00001d030725_T002.1,Zm00001d030725_T003.1,Zm00001d030725_T004.1,Zm00001d030725_T005.1,Zm00001d030725_T006.1,Zm00001d030725_T007.1,Zm00001d030725_T008.1	307.1	215.69	238.64	270.93	224.46	243.71	214.59	224.06	285.03	407.45	435.45	599.56	cdna chromosome:AGPv4:1:155959583:155963208:1 gene:Zm00001d030725.1 gene_biotype:protein_coding transcript_biotype:protein_coding	K03283|1|0.0|638|zma:103639924|heat shock 70kDa protein 1/8	-	GO:0016628//oxidoreductase activity, acting on the CH-CH group of donors, NAD or NADP as acceptor;GO:0032559//adenyl ribonucleotide binding;GO:0016628//oxidoreductase activity, acting on the CH-CH group of donors, NAD or NADP as acceptor;GO:0032559//adenyl ribonucleotide binding;GO:0016628//oxidoreductase activity, acting on the CH-CH group of donors, NAD or NADP as acceptor;GO:0032559//adenyl ri…	GO:0008152//metabolic process;GO:0050896//response to stimulus;GO:0008152//metabolic process;GO:0050896//response to stimulus;GO:0008152//metabolic process;GO:0050896//response to stimulus;GO:0008152//metabolic process;GO:0050896//response to stimulus;GO:0008152//metabolic process;GO:0050896//response to stimulus;GO:0008152//metabolic process;GO:0050896//response to stimulus;GO:0008152//metabolic…	gi|728811652|gb|KHG00348.1|/0/Heat shock 70 kDa 4 -like protein [Gossypium arboreum]
Zm00001d028555.1	Zm00001d028555_T001.1	629.6	406.37	364.71	421.17	228.56	332.94	307.26	357.68	485.49	303.41	494.73	2496.06	cdna chromosome:AGPv4:1:38997819:38998295:1 gene:Zm00001d028555.1 gene_biotype:protein_coding transcript_biotype:protein_coding	K13993|1|2e-71|268|zma:103634220|HSP20 family protein	-	-	-	gi|195626536|gb|ACG35098.1|/2.40291e-71/17.4 kDa class I heat shock protein 3 [Zea mays]
Zm00001d020003.1	Zm00001d020003_T001.1,Zm00001d020003_T002.1,Zm00001d020003_T003.1	161.27	123.01	113.68	147.16	131.94	121.84	140.8	124.33	132.47	256.31	290.36	236.1	cdna chromosome:AGPv4:7:84902563:84905239:1 gene:Zm00001d020003.1 gene_biotype:protein_coding transcript_biotype:protein_coding	K10704|1|4e-79|295|zma:100382057|ubiquitin-conjugating enzyme E2 variant	-	GO:0016879//ligase activity, forming carbon-nitrogen bonds;GO:0016879//ligase activity, forming carbon-nitrogen bonds;GO:0016879//ligase activity, forming carbon-nitrogen bonds	GO:0006464//cellular protein modification process;GO:0006464//cellular protein modification process;GO:0006464//cellular protein modification process	gi|293333587|ref|NP_001168293.1|/2.38815e-78/uncharacterized protein LOC100382057 [Zea mays]
Zm00001d050100.1	Zm00001d050100_T001.1	87.28	99.26	79.83	102.37	87.71	61.94	65.44	69.46	114.96	219.68	343.73	248.35	cdna chromosome:AGPv4:4:65618139:65618591:-1 gene:Zm00001d050100.1 gene_biotype:protein_coding transcript_biotype:protein_coding description:Histone H2B.2 [Source:UniProtKB/Swiss-Prot;Acc:P30756]	K11252|1|6e-37|153|sita:101777080|histone H2B	GO:0000785//chromatin;GO:0043231//intracellular membrane-bounded organelle	GO:0003676//nucleic acid binding	GO:0034728//nucleosome organization	gi|944261292|gb|KQL25549.1|/3.07398e-36/hypothetical protein SETIT_032943mg [Setaria italica]
Zm00001d012886.1	Zm00001d012886_T001.1	97.74	70.47	82.81	99.13	78.15	80.08	73.96	71.49	86.32	101.14	108.69	102.12	cdna chromosome:AGPv4:5:1605087:1607673:-1 gene:Zm00001d012886.1 gene_biotype:protein_coding transcript_biotype:protein_coding	K02971|1|2e-48|192|zma:103625731|small subunit ribosomal protein S21e	GO:0030529//intracellular ribonucleoprotein complex;GO:0031410//cytoplasmic vesicle	GO:0005198//structural molecule activity	GO:0010467//gene expression	gi|670405376|ref|XP_008644346.1|/1.12954e-47/PREDICTED: 40S ribosomal protein S21-like isoform X1 [Zea mays]
Zm00001d042308.1	Zm00001d042308_T001.1,Zm00001d042308_T002.1,Zm00001d042308_T003.1	206.83	152.23	159.53	191.56	174.82	157.28	169.16	159.44	184.06	362.74	397.07	369.83	cdna chromosome:AGPv4:3:160130135:160131914:-1 gene:Zm00001d042308.1 gene_biotype:protein_coding transcript_biotype:protein_coding	K02873|1|4e-98|358|zma:100273645|large subunit ribosomal protein L13e	GO:0030529//intracellular ribonucleoprotein complex;GO:0030529//intracellular ribonucleoprotein complex;GO:0030529//intracellular ribonucleoprotein complex	GO:0005198//structural molecule activity;GO:0005198//structural molecule activity;GO:0005198//structural molecule activity	GO:0010467//gene expression;GO:0010467//gene expression;GO:0010467//gene expression	gi|239835740|ref|NP_001155192.1|/2.50476e-97/60S ribosomal protein L13 [Zea mays]
Zm00001d002601.1	Zm00001d002601_T001.1,Zm00001d002601_T002.1	56.69	63.1	52.16	61.8	55.52	59.8	47.19	47.54	68.35	193.27	306.1	247.79	cdna chromosome:AGPv4:2:16461905:16462911:-1 gene:Zm00001d002601.1 gene_biotype:protein_coding transcript_biotype:protein_coding	K11275|1|4e-18|92.0|zma:541973|histone H1/5	GO:0000785//chromatin;GO:0043231//intracellular membrane-bounded organelle;GO:0000785//chromatin;GO:0043231//intracellular membrane-bounded organelle	GO:0003676//nucleic acid binding;GO:0003676//nucleic acid binding	GO:0034728//nucleosome organization;GO:0034728//nucleosome organization	gi|195640346|gb|ACG39641.1|/1.05699e-17/histone H1 [Zea mays]
Zm00001d012878.1	Zm00001d012878_T001.1	140.81	89.41	99.25	132.92	106.78	113.72	99.61	94.76	122.42	324.63	317.57	273.5	cdna chromosome:AGPv4:5:1531936:1534668:1 gene:Zm00001d012878.1 gene_biotype:protein_coding transcript_biotype:protein_coding gene_symbol:RPS4 description:40S ribosomal protein S4 [Source:UniProtKB/Swiss-Prot;Acc:O22424]	K02987|1|8e-135|481|zma:101027121|small subunit ribosomal protein S4e	GO:0030529//intracellular ribonucleoprotein complex	GO:0003723//RNA binding;GO:0005198//structural molecule activity	GO:0010467//gene expression	gi|525345250|ref|NP_001266498.1|/4.47377e-134/40S ribosomal protein S4 [Zea mays]
Zm00001d033535.1	Zm00001d033535_T001.1,Zm00001d033535_T002.1,Zm00001d033535_T003.1,Zm00001d033535_T004.1,Zm00001d033535_T005.1,Zm00001d033535_T006.1,Zm00001d033535_T007.1,Zm00001d033535_T008.1,Zm00001d033535_T009.1,Zm00001d033535_T010.1,Zm00001d033535_T011.1,Zm00001d033535_T012.1,Zm00001d033535_T013.1,Zm00001d033535_T014.1	232.51	153.03	159.51	203.57	189.79	170.37	141.59	153.96	212.64	349.99	314.55	244.88	cdna chromosome:AGPv4:1:266248107:266250990:1 gene:Zm00001d033535.1 gene_biotype:protein_coding transcript_biotype:protein_coding	-	-	-	-	gi|195618396|gb|ACG31028.1|/2.93536e-42/p8MTCP1 [Zea mays]
Zm00001d007084.1	Zm00001d007084_T001.1	122.91	152.39	113.82	123.1	122.08	107.85	105.71	101.56	132.05	192.93	264.83	174.65	cdna chromosome:AGPv4:2:221914642:221915449:1 gene:Zm00001d007084.1 gene_biotype:protein_coding transcript_biotype:protein_coding	K11252|1|8e-52|204|zma:103647911|histone H2B	GO:0000785//chromatin;GO:0043231//intracellular membrane-bounded organelle	GO:0003676//nucleic acid binding	GO:0034728//nucleosome organization	gi|195622962|gb|ACG33311.1|/4.38682e-51/histone H2B.1 [Zea mays]
Zm00001d037962.1	Zm00001d037962_T001.1,Zm00001d037962_T002.1,Zm00001d037962_T003.1,Zm00001d037962_T004.1,Zm00001d037962_T005.1,Zm00001d037962_T006.1,Zm00001d037962_T007.1,Zm00001d037962_T008.1,Zm00001d037962_T009.1,Zm00001d037962_T010.1,Zm00001d037962_T011.1,Zm00001d037962_T012.1,Zm00001d037962_T013.1,Zm00001d037962_T014.1,Zm00001d037962_T015.1,Zm00001d037962_T016.1,Zm00001d037962_T017.1	141.78	146.42	133.59	162.35	144	146.48	132.5	139.04	144.91	201.45	209.74	191.36	cdna chromosome:AGPv4:6:143657542:143663237:1 gene:Zm00001d037962.1 gene_biotype:protein_coding transcript_biotype:protein_coding	K00029|1|0.0|909|zma:542331|malate dehydrogenase (oxaloacetate-decarboxylating)(NADP+) [EC:1.1.1.40]	GO:0043231//intracellular membrane-bounded organelle;GO:0043231//intracellular membrane-bounded organelle;GO:0043231//intracellular membrane-bounded organelle;GO:0043231//intracellular membrane-bounded organelle;GO:0043231//intracellular membrane-bounded organelle;GO:0043231//intracellular membrane-bounded organelle;GO:0043231//intracellular membrane-bounded organelle;GO:0043231//intracellular me…	GO:0003824//catalytic activity;GO:0043169//cation binding;GO:0016615//malate dehydrogenase activity;GO:0000166//nucleotide binding;GO:0043169//cation binding;GO:0016615//malate dehydrogenase activity;GO:0000166//nucleotide binding;GO:0043169//cation binding;GO:0016615//malate dehydrogenase activity;GO:0000166//nucleotide binding;GO:0043169//cation binding;GO:0016615//malate dehydrogenase activity…	GO:0043648//dicarboxylic acid metabolic process;GO:0043648//dicarboxylic acid metabolic process;GO:0043648//dicarboxylic acid metabolic process;GO:0043648//dicarboxylic acid metabolic process;GO:0043648//dicarboxylic acid metabolic process;GO:0043648//dicarboxylic acid metabolic process;GO:0043648//dicarboxylic acid metabolic process;GO:0043648//dicarboxylic acid metabolic process;GO:0043648//dic…	gi|670414153|ref|XP_008648301.1|/0/PREDICTED: NADP-dependent malic enzyme isoform X3 [Zea mays]
Zm00001d025833.1	Zm00001d025833_T001.1,Zm00001d025833_T002.1,Zm00001d025833_T003.1,Zm00001d025833_T004.1,Zm00001d025833_T005.1,Zm00001d025833_T006.1,Zm00001d025833_T007.1	4.08	26.91	5.39	17.86	13.29	22.94	11.17	14.54	14.3	38.68	32.24	31.87	cdna chromosome:AGPv4:10:131304206:131306002:-1 gene:Zm00001d025833.1 gene_biotype:protein_coding transcript_biotype:protein_coding	K17991|1|1e-109|396|zma:100216957|peroxygenase [EC:1.11.2.3]	-	-	-	gi|219363347|ref|NP_001136811.1|/3.05288e-124/uncharacterized protein LOC100216957 [Zea mays]
Zm00001d037489.1	Zm00001d037489_T001.1,Zm00001d037489_T002.1,Zm00001d037489_T003.1,Zm00001d037489_T004.1,Zm00001d037489_T005.1	105.96	107.11	97.37	127.52	102.84	108.77	111.25	99.18	95.28	316.69	355.28	364.61	cdna chromosome:AGPv4:6:127109172:127111102:-1 gene:Zm00001d037489.1 gene_biotype:protein_coding transcript_biotype:protein_coding	K02893|1|4e-46|185|zma:100280771|large subunit ribosomal protein L23Ae	GO:0043231//intracellular membrane-bounded organelle;GO:0030529//intracellular ribonucleoprotein complex;GO:0043231//intracellular membrane-bounded organelle;GO:0030529//intracellular ribonucleoprotein complex;GO:0043231//intracellular membrane-bounded organelle;GO:0030529//intracellular ribonucleoprotein complex;GO:0043231//intracellular membrane-bounded organelle;GO:0030529//intracellular ribon…	GO:0003676//nucleic acid binding;GO:0005198//structural molecule activity;GO:0003676//nucleic acid binding;GO:0005198//structural molecule activity;GO:0003676//nucleic acid binding;GO:0005198//structural molecule activity;GO:0003676//nucleic acid binding;GO:0005198//structural molecule activity;GO:0003676//nucleic acid binding;GO:0005198//structural molecule activity	GO:0010467//gene expression;GO:0010467//gene expression;GO:0010467//gene expression;GO:0010467//gene expression;GO:0010467//gene expression	gi|195615220|gb|ACG29440.1|/1.50978e-48/60S ribosomal protein L23a [Zea mays]
Zm00001d036036.1	Zm00001d036036_T001.1	204.05	207.48	171.93	198.55	183.81	175.95	158.25	166.39	208.59	293.81	361.91	258.15	cdna chromosome:AGPv4:6:67784534:67785534:-1 gene:Zm00001d036036.1 gene_biotype:protein_coding transcript_biotype:protein_coding	K11253|1|1e-68|260|ppp:PHYPADRAFT_111893|histone H3	GO:0000785//chromatin;GO:0043231//intracellular membrane-bounded organelle	GO:0003676//nucleic acid binding	GO:0034728//nucleosome organization	gi|147826736|emb|CAN70652.1|/6.28466e-68/hypothetical protein VITISV_010022 [Vitis vinifera]
Zm00001d018903.1	Zm00001d018903_T001.1,Zm00001d018903_T002.1	144.88	115.55	115.4	123.39	108.24	113.08	115.79	107.44	143.52	293.96	316.34	308.87	cdna chromosome:AGPv4:7:8797832:8800021:-1 gene:Zm00001d018903.1 gene_biotype:protein_coding transcript_biotype:protein_coding	K02877|1|3e-67|257|zma:100282218|large subunit ribosomal protein L15e	GO:0043231//intracellular membrane-bounded organelle;GO:0030529//intracellular ribonucleoprotein complex;GO:0043231//intracellular membrane-bounded organelle;GO:0030529//intracellular ribonucleoprotein complex	GO:0005198//structural molecule activity;GO:0005198//structural molecule activity	GO:0010467//gene expression;GO:0010467//gene expression	gi|226528613|ref|NP_001148602.1|/6.22663e-100/60S ribosomal protein L15 [Zea mays]
Zm00001d028557.1	Zm00001d028557_T001.1	218.52	122.23	155.4	176.7	84.73	142.38	106.47	181.65	169.15	155.41	194.27	813.73	cdna chromosome:AGPv4:1:39085728:39086204:1 gene:Zm00001d028557.1 gene_biotype:protein_coding transcript_biotype:protein_coding	K13993|1|3e-54|211|zma:100274593|HSP20 family protein	-	-	-	gi|195626536|gb|ACG35098.1|/1.32465e-53/17.4 kDa class I heat shock protein 3 [Zea mays]
Zm00001d034074.1	Zm00001d034074_T001.1,Zm00001d034074_T003.1,Zm00001d034074_T004.1,Zm00001d034074_T005.1,Zm00001d034074_T008.1,Zm00001d034074_T009.1,Zm00001d034074_T010.1,Zm00001d034074_T013.1,Zm00001d034074_T014.1,Zm00001d034074_T017.1,Zm00001d034074_T018.1,Zm00001d034074_T020.1,Zm00001d034074_T022.1,Zm00001d034074_T023.1,Zm00001d034074_T024.1,Zm00001d034074_T025.1,Zm00001d034074_T027.1,Zm00001d034074_T028.1,Zm0…	401.81	400.18	408.32	520.65	359.96	443.86	418.72	426.51	385.12	303.61	299.44	308.37	cdna chromosome:AGPv4:1:283221066:283229839:-1 gene:Zm00001d034074.1 gene_biotype:protein_coding transcript_biotype:protein_coding	K00688|1|0.0|1254|zma:100170240|starch phosphorylase [EC:2.4.1.1]	GO:0009532//plastid stroma	GO:0048037//cofactor binding;GO:0016758//transferase activity, transferring hexosyl groups;GO:0048037//cofactor binding;GO:0016758//transferase activity, transferring hexosyl groups;GO:0016758//transferase activity, transferring hexosyl groups	GO:0044238//primary metabolic process;GO:0044238//primary metabolic process;GO:0009628//response to abiotic stimulus;GO:0006950//response to stress	gi|836467135|ref|NP_001296783.1|/0/uncharacterized protein LOC100170240 [Zea mays]
Zm00001d031971.1	Zm00001d031971_T001.1,Zm00001d031971_T002.1	165.05	112.68	97.56	91.16	124.53	77.41	95.72	72.96	163.28	93.91	124.91	114.22	cdna chromosome:AGPv4:1:208253088:208254322:-1 gene:Zm00001d031971.1 gene_biotype:protein_coding transcript_biotype:protein_coding	K16292|1|8e-178|623|zma:100284911|KDEL-tailed cysteine endopeptidase [EC:3.4.22.-]	GO:0031410//cytoplasmic vesicle;GO:0031410//cytoplasmic vesicle	GO:0004175//endopeptidase activity;GO:0004175//endopeptidase activity	GO:0019538//protein metabolic process;GO:0019538//protein metabolic process	gi|414870137|tpg|DAA48694.1|/2.21148e-179/TPA: vignain [Zea mays]
Zm00001d025081.1	Zm00001d025081_T001.1,Zm00001d025081_T002.1,Zm00001d025081_T003.1,Zm00001d025081_T004.1	194.51	281.31	243.5	278.64	276.45	259.46	243.19	242.4	314.18	366.87	586.11	495.25	cdna chromosome:AGPv4:10:102855786:102857533:-1 gene:Zm00001d025081.1 gene_biotype:protein_coding transcript_biotype:protein_coding	K15692|1|2e-28|125|nnu:104590046|E3 ubiquitin-protein ligase RNF13 [EC:2.3.2.27]	-	-	-	gi|226530522|ref|NP_001152690.1|/5.1384e-57/senescence-associated protein DIN1 precursor [Zea mays]
Zm00001d034790.1	Zm00001d034790_T001.1	175.06	122.16	152.4	185.72	150.99	148.4	135.51	132.98	166.83	432.75	437.66	370.43	cdna chromosome:AGPv4:1:302359166:302360795:-1 gene:Zm00001d034790.1 gene_biotype:protein_coding transcript_biotype:protein_coding	K02987|1|2e-135|483|zma:103644306|small subunit ribosomal protein S4e	GO:0030529//intracellular ribonucleoprotein complex	GO:0003723//RNA binding;GO:0005198//structural molecule activity	GO:0010467//gene expression	gi|673921736|ref|NP_001288485.1|/8.80631e-135/40S ribosomal protein S4-like [Zea mays]
Zm00001d012966.1	Zm00001d012966_T001.1,Zm00001d012966_T002.1	244.66	195.01	157.4	192.39	152.83	157.12	160.77	140.51	176.96	227.25	279.19	263.15	cdna chromosome:AGPv4:5:2443254:2444256:-1 gene:Zm00001d012966.1 gene_biotype:protein_coding transcript_biotype:protein_coding	K05765|1|2e-69|185|zma:100280568|cofilin	GO:0044424;GO:0044424	GO:0008092//cytoskeletal protein binding;GO:0008092//cytoskeletal protein binding	-	gi|226500484|ref|NP_001146959.1|/7.83292e-73/actin-depolymerizing factor 3 [Zea mays]
Zm00001d035664.1	Zm00001d035664_T001.1,Zm00001d035664_T002.1,Zm00001d035664_T003.1,Zm00001d035664_T004.1,Zm00001d035664_T005.1,Zm00001d035664_T006.1,Zm00001d035664_T007.1	221.39	168.32	120.91	176.47	180.34	129.41	116.41	109.74	192.78	216.58	223.75	259.82	cdna chromosome:AGPv4:6:39874560:39877919:-1 gene:Zm00001d035664.1 gene_biotype:protein_coding transcript_biotype:protein_coding	-	GO:0016020//membrane;GO:0016020//membrane;GO:0016020//membrane;GO:0016020//membrane;GO:0016020//membrane;GO:0016020//membrane;GO:0019866//organelle inner membrane;GO:0031224//intrinsic component of membrane	GO:0022892//substrate-specific transporter activity	GO:0006810//transport	gi|226491624|ref|NP_001151965.1|/6.76914e-48/amino acid selective channel protein [Zea mays]
Zm00001d037905.1	Zm00001d037905_T001.1,Zm00001d037905_T002.1,Zm00001d037905_T003.1,Zm00001d037905_T004.1,Zm00001d037905_T005.1,Zm00001d037905_T006.1,Zm00001d037905_T007.1,Zm00001d037905_T008.1,Zm00001d037905_T009.1,Zm00001d037905_T010.1,Zm00001d037905_T011.1,Zm00001d037905_T012.1,Zm00001d037905_T013.1,Zm00001d037905_T014.1,Zm00001d037905_T015.1,Zm00001d037905_T016.1,Zm00001d037905_T017.1,Zm00001d037905_T018.1,Zm0…	245.08	166.73	224.05	223.91	182.06	190.63	187.51	199.43	212.75	513.15	535.52	509.81	cdna chromosome:AGPv4:6:141653237:141655225:1 gene:Zm00001d037905.1 gene_biotype:protein_coding transcript_biotype:protein_coding	K03231|1|6e-61|233|gra:105776176|elongation factor 1-alpha	GO:0044424;GO:0044424;GO:0044424;GO:0044424;GO:0044424;GO:0044424;GO:0044424;GO:0044424;GO:0044424;GO:0044424;GO:0044424;GO:0044424;GO:0044424;GO:0044424;GO:0043231//intracellular membrane-bounded organelle;GO:0044424;GO:0044424;GO:0043231//intracellular membrane-bounded organelle;GO:0044424;GO:0044424	GO:0017111//nucleoside-triphosphatase activity;GO:0008135//translation factor activity, RNA binding;GO:0032561//guanyl ribonucleotide binding;GO:0017111//nucleoside-triphosphatase activity;GO:0008135//translation factor activity, RNA binding;GO:0032561//guanyl ribonucleotide binding;GO:0017111//nucleoside-triphosphatase activity;GO:0008135//translation factor activity, RNA binding;GO:0032561//gua…	GO:0006412//translation;GO:0009207;GO:0006412//translation;GO:0009207;GO:0006412//translation;GO:0009207;GO:0006412//translation;GO:0009207;GO:0006412//translation;GO:0009207;GO:0006412//translation;GO:0009207;GO:0006412//translation;GO:0009207;GO:0006412//translation;GO:0009207;GO:0006412//translation;GO:0009207;GO:0006412//translation;GO:0009207;GO:0006412//translation;GO:0009207;GO:0006412//tr…	gi|238014024|gb|ACR38047.1|/9.52715e-160/unknown [Zea mays]
Zm00001d032231.1	Zm00001d032231_T001.1,Zm00001d032231_T002.1,Zm00001d032231_T003.1	194.25	151.03	170.24	170.78	148.19	159.19	156.55	138.56	149.64	285.87	298.26	293.25	cdna chromosome:AGPv4:1:218057653:218061014:-1 gene:Zm00001d032231.1 gene_biotype:protein_coding transcript_biotype:protein_coding	K06630|1|2e-67|258|zma:103643291|14-3-3 protein epsilon	-	GO:0005515//protein binding;GO:0005515//protein binding;GO:0005515//protein binding	-	gi|670366489|ref|XP_008664668.1|/3.77476e-140/PREDICTED: 14-3-3-like protein GF14-C [Zea mays]
Zm00001d026312.1	Zm00001d026312_T001.1,Zm00001d026312_T002.1,Zm00001d026312_T003.1,Zm00001d026312_T004.1,Zm00001d026312_T005.1,Zm00001d026312_T006.1,Zm00001d026312_T007.1	171.77	176.05	161.63	170.71	146.58	154.93	176.39	157.07	146.71	177.32	90.06	175.61	cdna chromosome:AGPv4:10:143369883:143373427:-1 gene:Zm00001d026312.1 gene_biotype:protein_coding transcript_biotype:protein_coding	K03064|1|2e-28|112|ota:Ot03g03380|26S proteasome regulatory subunit T4;K15296|3|4e-08|60.5|smo:SELMODRAFT_109073|alpha-soluble NSF attachment protein	-	-	GO:0015031//protein transport;GO:0015031//protein transport;GO:0015031//protein transport;GO:0015031//protein transport;GO:0015031//protein transport	gi|226504878|ref|NP_001141221.1|/7.97554e-155/uncharacterized protein LOC100273308 [Zea mays]
Zm00001d048802.1	Zm00001d048802_T001.1,Zm00001d048802_T002.1,Zm00001d048802_T003.1,Zm00001d048802_T004.1,Zm00001d048802_T005.1,Zm00001d048802_T007.1	508.78	265.2	330.59	330.66	243.92	208.68	331.72	285.06	320.94	279.76	180.74	180.93	cdna chromosome:AGPv4:4:5764333:5770165:1 gene:Zm00001d048802.1 gene_biotype:protein_coding transcript_biotype:protein_coding	-	-	-	-	gi|308081341|ref|NP_001183164.1|/0/uncharacterized protein LOC100501535 [Zea mays]
Zm00001d002326.1	Zm00001d002326_T001.1,Zm00001d002326_T002.1,Zm00001d002326_T003.1,Zm00001d002326_T004.1,Zm00001d002326_T005.1,Zm00001d002326_T006.1,Zm00001d002326_T007.1,Zm00001d002326_T008.1,Zm00001d002326_T009.1,Zm00001d002326_T010.1,Zm00001d002326_T011.1,Zm00001d002326_T012.1,Zm00001d002326_T013.1	127.6	96.62	79.19	118.63	112.78	94.71	117.41	111.64	94.8	109.98	95.35	92.56	cdna chromosome:AGPv4:2:10330336:10334066:-1 gene:Zm00001d002326.1 gene_biotype:protein_coding transcript_biotype:protein_coding	K16871|1|6e-55|124|egu:105059874|4-aminobutyrate---pyruvate transaminase [EC:2.6.1.96]	GO:0043231//intracellular membrane-bounded organelle;GO:0043231//intracellular membrane-bounded organelle;GO:0043231//intracellular membrane-bounded organelle;GO:0043231//intracellular membrane-bounded organelle;GO:0043231//intracellular membrane-bounded organelle;GO:0043231//intracellular membrane-bounded organelle;GO:0043231//intracellular membrane-bounded organelle;GO:0043231//intracellular me…	GO:0016769//transferase activity, transferring nitrogenous groups;GO:0048037//cofactor binding;GO:0016769//transferase activity, transferring nitrogenous groups;GO:0048037//cofactor binding;GO:0016769//transferase activity, transferring nitrogenous groups;GO:0048037//cofactor binding;GO:0016769//transferase activity, transferring nitrogenous groups;GO:0048037//cofactor binding;GO:0016769//transfe…	-	gi|670375114|ref|XP_008668890.1|/0/PREDICTED: gamma-aminobutyrate transaminase 1, mitochondrial-like [Zea mays]
Zm00001d025924.1	Zm00001d025924_T001.1	97.96	55.5	55.77	51.34	56.78	51.59	47	43.66	73.45	125.33	96.22	98.84	cdna chromosome:AGPv4:10:133844872:133846261:1 gene:Zm00001d025924.1 gene_biotype:protein_coding transcript_biotype:protein_coding	K15095|1|2e-124|446|sbi:SORBI_06g023580|(+)-neomenthol dehydrogenase [EC:1.1.1.208]	-	GO:0003824//catalytic activity	GO:0008152//metabolic process	gi|670442462|ref|XP_008661582.1|/4.33395e-149/PREDICTED: hypothetical protein isoform X1 [Zea mays]
Zm00001d034059.1	Zm00001d034059_T001.1,Zm00001d034059_T002.1,Zm00001d034059_T003.1,Zm00001d034059_T004.1,Zm00001d034059_T005.1,Zm00001d034059_T006.1,Zm00001d034059_T007.1	212.97	157.13	157.44	175.9	158.23	153.02	134.93	130.68	182.46	430.41	501.36	456.65	cdna chromosome:AGPv4:1:282747834:282749777:1 gene:Zm00001d034059.1 gene_biotype:protein_coding transcript_biotype:protein_coding	K02872|1|1e-98|360|zma:100191912|large subunit ribosomal protein L13Ae	GO:0030529//intracellular ribonucleoprotein complex;GO:0030529//intracellular ribonucleoprotein complex;GO:0030529//intracellular ribonucleoprotein complex;GO:0030529//intracellular ribonucleoprotein complex;GO:0030529//intracellular ribonucleoprotein complex;GO:0030529//intracellular ribonucleoprotein complex;GO:0030529//intracellular ribonucleoprotein complex	GO:0005198//structural molecule activity;GO:0005198//structural molecule activity;GO:0005198//structural molecule activity;GO:0005198//structural molecule activity;GO:0005198//structural molecule activity	GO:0010467//gene expression;GO:0010467//gene expression;GO:0010467//gene expression;GO:0010467//gene expression;GO:0010467//gene expression	gi|194690170|gb|ACF79169.1|/5.20551e-101/unknown [Zea mays]
Zm00001d005146.1	Zm00001d005146_T001.1	78.59	71.31	65.65	73.23	57.62	69.45	98.12	65	98.17	90.11	92.71	74.89	cdna chromosome:AGPv4:2:161023220:161023567:-1 gene:Zm00001d005146.1 gene_biotype:protein_coding transcript_biotype:protein_coding	-	GO:0031410//cytoplasmic vesicle	GO:0046914//transition metal ion binding;GO:0008289//lipid binding	GO:0009627//systemic acquired resistance;GO:0010876//lipid localization	gi|195645682|gb|ACG42309.1|/2.32241e-31/PVR3-like protein [Zea mays]
Zm00001d011086.1	Zm00001d011086_T001.1,Zm00001d011086_T002.1,Zm00001d011086_T003.1,Zm00001d011086_T004.1,Zm00001d011086_T005.1,Zm00001d011086_T006.1,Zm00001d011086_T007.1,Zm00001d011086_T008.1	185.32	147.09	163.98	179.76	160.83	145.23	158.05	148.56	166.75	277.88	281.47	309.9	cdna chromosome:AGPv4:8:138468516:138470083:1 gene:Zm00001d011086.1 gene_biotype:protein_coding transcript_biotype:protein_coding	K10355|1|0.0|716|zma:100191561|actin, other eukaryote	GO:0015629//actin cytoskeleton;GO:0015629//actin cytoskeleton;GO:0015629//actin cytoskeleton;GO:0015629//actin cytoskeleton;GO:0015629//actin cytoskeleton;GO:0015629//actin cytoskeleton;GO:0015629//actin cytoskeleton;GO:0015629//actin cytoskeleton	GO:0017111//nucleoside-triphosphatase activity;GO:0032559//adenyl ribonucleotide binding;GO:0005198//structural molecule activity;GO:0017111//nucleoside-triphosphatase activity;GO:0032559//adenyl ribonucleotide binding;GO:0005198//structural molecule activity;GO:0017111//nucleoside-triphosphatase activity;GO:0032559//adenyl ribonucleotide binding;GO:0005198//structural molecule activity;GO:001711…	-	gi|413950250|gb|AFW82899.1|/0/LOW QUALITY PROTEIN: putative actin family protein [Zea mays]
Zm00001d022181.1	Zm00001d022181_T001.1,Zm00001d022181_T002.1,Zm00001d022181_T003.1,Zm00001d022181_T004.1,Zm00001d022181_T005.1,Zm00001d022181_T006.1,Zm00001d022181_T007.1,Zm00001d022181_T008.1,Zm00001d022181_T009.1,Zm00001d022181_T010.1,Zm00001d022181_T011.1,Zm00001d022181_T012.1,Zm00001d022181_T013.1,Zm00001d022181_T014.1	303.29	102.98	129.08	151.57	111.54	127.31	120.56	95.88	198.35	572.71	192.04	189.18	cdna chromosome:AGPv4:7:172076504:172079102:-1 gene:Zm00001d022181.1 gene_biotype:protein_coding transcript_biotype:protein_coding	K01626|1|2e-122|441|zma:100284499|3-deoxy-7-phosphoheptulonate synthase [EC:2.5.1.54]	GO:0043231//intracellular membrane-bounded organelle;GO:0043231//intracellular membrane-bounded organelle;GO:0043231//intracellular membrane-bounded organelle;GO:0043231//intracellular membrane-bounded organelle;GO:0043231//intracellular membrane-bounded organelle;GO:0043231//intracellular membrane-bounded organelle;GO:0043231//intracellular membrane-bounded organelle;GO:0043231//intracellular me…	GO:0016765//transferase activity, transferring alkyl or aryl (other than methyl) groups;GO:0016765//transferase activity, transferring alkyl or aryl (other than methyl) groups;GO:0016765//transferase activity, transferring alkyl or aryl (other than methyl) groups;GO:0016765//transferase activity, transferring alkyl or aryl (other than methyl) groups;GO:0016765//transferase activity, transferring …	GO:0008652//cellular amino acid biosynthetic process;GO:0043650;GO:0019632//shikimate metabolic process;GO:0008652//cellular amino acid biosynthetic process;GO:0043650;GO:0019632//shikimate metabolic process;GO:0008652//cellular amino acid biosynthetic process;GO:0043650;GO:0019632//shikimate metabolic process;GO:0008652//cellular amino acid biosynthetic process;GO:0043650;GO:0019632//shikimate m…	gi|226532249|ref|NP_001150866.1|/0/phospho-2-dehydro-3-deoxyheptonate aldolase 1 [Zea mays]
Zm00001d041685.1	Zm00001d041685_T001.1	82.35	57.28	67.99	62.39	61.42	59.47	76.57	69.46	87.9	357.6	357.19	305.13	cdna chromosome:AGPv4:3:133286614:133286988:-1 gene:Zm00001d041685.1 gene_biotype:protein_coding transcript_biotype:protein_coding	-	GO:0031410//cytoplasmic vesicle	-	-	gi|226491100|ref|NP_001147163.1|/3.04126e-36/RALF precursor [Zea mays]
Zm00001d045448.1	Zm00001d045448_T001.1,Zm00001d045448_T002.1,Zm00001d045448_T003.1	203.86	134.02	128.66	180.99	141.15	139.51	122.91	129.28	144.18	442.99	493.36	380.04	cdna chromosome:AGPv4:9:22516151:22518341:1 gene:Zm00001d045448.1 gene_biotype:protein_coding transcript_biotype:protein_coding	K02969|1|6e-59|228|sbi:SORBI_10g002240|small subunit ribosomal protein S20e	GO:0030529//intracellular ribonucleoprotein complex;GO:0030529//intracellular ribonucleoprotein complex;GO:0030529//intracellular ribonucleoprotein complex	GO:0003676//nucleic acid binding;GO:0005198//structural molecule activity;GO:0003676//nucleic acid binding;GO:0005198//structural molecule activity;GO:0005198//structural molecule activity	GO:0010467//gene expression;GO:0010467//gene expression;GO:0010467//gene expression	gi|195649609|gb|ACG44272.1|/9.3672e-32/40S ribosomal protein S20 [Zea mays]
Zm00001d037436.1	Zm00001d037436_T001.1	2058.61	2694.26	4416.53	18237.5	14690.9	6975.45	8550.43	7239.21	8269.81	467.25	736.43	387.62	cdna chromosome:AGPv4:6:125302098:125302733:1 gene:Zm00001d037436.1 gene_biotype:protein_coding transcript_biotype:protein_coding	-	-	-	-	gi|226532028|ref|NP_001152712.1|/2.19811e-24/prolamin precursor [Zea mays]
Zm00001d009579.1	Zm00001d009579_T001.1	157.57	124.37	151.94	141.54	124.21	130.81	123.85	127.57	151.7	538.66	584.45	457.88	cdna chromosome:AGPv4:8:71612135:71614100:1 gene:Zm00001d009579.1 gene_biotype:protein_coding transcript_biotype:protein_coding	K02882|1|1e-102|373|zma:100286074|large subunit ribosomal protein L18Ae	GO:0030529//intracellular ribonucleoprotein complex	GO:0005198//structural molecule activity	GO:0010467//gene expression	gi|934635770|ref|NP_001152434.2|/6.95177e-102/uncharacterized protein LOC100286074 [Zea mays]
Zm00001d048368.1	Zm00001d048368_T001.1,Zm00001d048368_T002.1,Zm00001d048368_T003.1,Zm00001d048368_T004.1,Zm00001d048368_T005.1,Zm00001d048368_T006.1,Zm00001d048368_T007.1	170.67	132.28	138.1	168.69	139.92	123.18	131.35	128.39	172.46	543.01	536.74	526.98	cdna chromosome:AGPv4:9:155195027:155197492:1 gene:Zm00001d048368.1 gene_biotype:protein_coding transcript_biotype:protein_coding	K02894|1|6e-79|295|dosa:Os03t0139100-00|large subunit ribosomal protein L23e	GO:0030529//intracellular ribonucleoprotein complex;GO:0030529//intracellular ribonucleoprotein complex;GO:0030529//intracellular ribonucleoprotein complex;GO:0030529//intracellular ribonucleoprotein complex;GO:0030529//intracellular ribonucleoprotein complex;GO:0030529//intracellular ribonucleoprotein complex;GO:0030529//intracellular ribonucleoprotein complex	GO:0005198//structural molecule activity;GO:0005198//structural molecule activity;GO:0005198//structural molecule activity;GO:0005198//structural molecule activity;GO:0005198//structural molecule activity;GO:0005198//structural molecule activity;GO:0005198//structural molecule activity	GO:0010467//gene expression;GO:0010467//gene expression;GO:0010467//gene expression;GO:0010467//gene expression;GO:0010467//gene expression;GO:0010467//gene expression;GO:0010467//gene expression	gi|937907289|dbj|BAS82209.1|/2.84284e-74/Os03g0139100, partial [Oryza sativa Japonica Group]
Zm00001d032019.1	Zm00001d032019_T001.1,Zm00001d032019_T002.1	178.28	192.42	148.83	238.79	174.66	195.33	139.75	162.54	172.79	255.44	223.12	182.21	cdna chromosome:AGPv4:1:209574119:209576739:1 gene:Zm00001d032019.1 gene_biotype:protein_coding transcript_biotype:protein_coding	K03955|1|6e-07|55.8|ppp:PHYPADRAFT_218485|NADH dehydrogenase (ubiquinone) 1 alpha/beta subcomplex 1;K00850|2|8e-07|55.5|aip:107610448|6-phosphofructokinase 1 [EC:2.7.1.11]	GO:0009536//plastid;GO:0009536//plastid	GO:0019842//vitamin binding;GO:0022892//substrate-specific transporter activity;GO:0019842//vitamin binding;GO:0022892//substrate-specific transporter activity	GO:0006631//fatty acid metabolic process;GO:0006631//fatty acid metabolic process	gi|628601865|ref|NP_001278780.1|/1.98961e-41/uncharacterized protein LOC103164606 [Zea mays]
Zm00001d044287.1	Zm00001d044287_T001.1,Zm00001d044287_T002.1	153.02	141.25	130.57	147.96	121.12	155.13	141.03	129.87	123.31	315.66	396.2	375.09	cdna chromosome:AGPv4:3:224228135:224230670:-1 gene:Zm00001d044287.1 gene_biotype:protein_coding transcript_biotype:protein_coding	K02885|1|2e-46|188|zma:100282430|large subunit ribosomal protein L19e	GO:0043231//intracellular membrane-bounded organelle;GO:0030529//intracellular ribonucleoprotein complex;GO:0043231//intracellular membrane-bounded organelle;GO:0030529//intracellular ribonucleoprotein complex	GO:0005198//structural molecule activity	GO:0010467//gene expression	gi|969812439|ref|NP_001148813.2|/2.01058e-74/60S ribosomal protein L19-3 [Zea mays]
Zm00001d049034.1	Zm00001d049034_T001.1	74.22	60.66	69.68	61.92	124.4	38.21	113.02	121.21	131.92	94.43	127.54	95.48	cdna chromosome:AGPv4:4:13223812:13224123:1 gene:Zm00001d049034.1 gene_biotype:protein_coding transcript_biotype:protein_coding	-	-	-	-	gi|413920644|gb|AFW60576.1|/1.40093e-49/hypothetical protein ZEAMMB73_597854 [Zea mays]
Zm00001d021652.1	Zm00001d021652_T001.1	123.02	99.24	98.89	127.56	100.5	107.54	115.34	108.27	109.62	365.9	440.63	337.06	cdna chromosome:AGPv4:7:159150824:159153011:1 gene:Zm00001d021652.1 gene_biotype:protein_coding transcript_biotype:protein_coding	K02929|1|2e-41|170|pda:103708405|large subunit ribosomal protein L44e	GO:0030529//intracellular ribonucleoprotein complex	GO:0005198//structural molecule activity	GO:0010467//gene expression	gi|672135721|ref|XP_008791534.1|/8.20967e-41/PREDICTED: 60S ribosomal protein L44-like [Phoenix dactylifera]
Zm00001d025801.1	Zm00001d025801_T001.1,Zm00001d025801_T002.1,Zm00001d025801_T003.1,Zm00001d025801_T004.1,Zm00001d025801_T005.1,Zm00001d025801_T006.1,Zm00001d025801_T007.1,Zm00001d025801_T008.1,Zm00001d025801_T009.1,Zm00001d025801_T010.1,Zm00001d025801_T011.1	165.21	120.96	128.16	149.13	133.65	138.25	135.4	130.07	133.74	259.24	218.12	203.24	cdna chromosome:AGPv4:10:130013516:130019645:-1 gene:Zm00001d025801.1 gene_biotype:protein_coding transcript_biotype:protein_coding	K13126|1|0.0|1122|zma:103641822|polyadenylate-binding protein	-	GO:0003676//nucleic acid binding;GO:0003676//nucleic acid binding;GO:0003676//nucleic acid binding;GO:0005488;GO:0003676//nucleic acid binding;GO:0003676//nucleic acid binding;GO:0003676//nucleic acid binding;GO:0003676//nucleic acid binding;GO:0003676//nucleic acid binding;GO:0003676//nucleic acid binding;GO:0005488	-	gi|670446281|ref|XP_008663371.1|/0/PREDICTED: polyadenylate-binding protein 2-like [Zea mays]
Zm00001d034422.1	Zm00001d034422_T001.1,Zm00001d034422_T002.1,Zm00001d034422_T003.1	133.75	93.87	106.16	136.43	102.32	109.23	103.48	97.23	134.87	384.76	452.95	428.09	cdna chromosome:AGPv4:1:292520815:292522961:-1 gene:Zm00001d034422.1 gene_biotype:protein_coding transcript_biotype:protein_coding	K02964|1|2e-69|173|zma:100285246|small subunit ribosomal protein S18e	GO:0030529//intracellular ribonucleoprotein complex;GO:0030529//intracellular ribonucleoprotein complex;GO:0030529//intracellular ribonucleoprotein complex	GO:0003676//nucleic acid binding;GO:0005198//structural molecule activity;GO:0003676//nucleic acid binding;GO:0005198//structural molecule activity;GO:0003676//nucleic acid binding;GO:0005198//structural molecule activity	GO:0010467//gene expression;GO:0010467//gene expression;GO:0010467//gene expression	gi|226504536|ref|NP_001151612.1|/1.20058e-68/40S ribosomal protein S18 [Zea mays]
Zm00001d026680.1	Zm00001d026680_T001.1,Zm00001d026680_T002.1,Zm00001d026680_T003.1,Zm00001d026680_T004.1,Zm00001d026680_T005.1,Zm00001d026680_T006.1	121.1	98.23	107.76	139.05	95.97	102.5	111.53	102.85	97.37	251.39	236.67	246.35	cdna chromosome:AGPv4:10:149773173:149776018:-1 gene:Zm00001d026680.1 gene_biotype:protein_coding transcript_biotype:protein_coding	K01507|1|4e-112|404|zma:100282768|inorganic pyrophosphatase [EC:3.6.1.1]	GO:0044424;GO:0044424;GO:0044424;GO:0044424;GO:0044424;GO:0044424	GO:0046872//metal ion binding;GO:0016462//pyrophosphatase activity;GO:0046872//metal ion binding;GO:0016462//pyrophosphatase activity;GO:0046872//metal ion binding;GO:0016462//pyrophosphatase activity;GO:0046872//metal ion binding;GO:0016462//pyrophosphatase activity;GO:0046872//metal ion binding;GO:0016462//pyrophosphatase activity;GO:0046872//metal ion binding;GO:0016462//pyrophosphatase activi…	GO:0006793//phosphorus metabolic process;GO:0006793//phosphorus metabolic process;GO:0006793//phosphorus metabolic process;GO:0006793//phosphorus metabolic process;GO:0006793//phosphorus metabolic process;GO:0006793//phosphorus metabolic process	gi|226499836|ref|NP_001149146.1|/1.44376e-118/soluble inorganic pyrophosphatase [Zea mays]
Zm00001d018487.1	Zm00001d018487_T001.1,Zm00001d018487_T002.1,Zm00001d018487_T003.1,Zm00001d018487_T004.1,Zm00001d018487_T005.1,Zm00001d018487_T006.1	147.63	126.55	93.75	126.47	115.9	103.92	114.66	112.26	95.86	142.68	177.23	188.82	cdna chromosome:AGPv4:5:221688156:221691939:-1 gene:Zm00001d018487.1 gene_biotype:protein_coding transcript_biotype:protein_coding	K07513|1|2e-69|262|zma:100857095|acetyl-CoA acyltransferase 1 [EC:2.3.1.16]	-	GO:0016747//transferase activity, transferring acyl groups other than amino-acyl groups;GO:0016747//transferase activity, transferring acyl groups other than amino-acyl groups;GO:0016747//transferase activity, transferring acyl groups other than amino-acyl groups;GO:0016747//transferase activity, transferring acyl groups other than amino-acyl groups;GO:0016747//transferase activity, transferring …	-	gi|363543377|ref|NP_001241698.1|/6.1788e-140/3-ketoacyl-CoA thiolase 2, peroxisomal precursor [Zea mays]
Zm00001d053113.1	Zm00001d053113_T001.1	73.29	46.85	34.08	43.34	47.77	20.78	46.51	44.18	90.53	53.61	67.81	47.44	cdna chromosome:AGPv4:4:214318801:214319435:1 gene:Zm00001d053113.1 gene_biotype:protein_coding transcript_biotype:protein_coding	-	-	-	-	gi|670399433|ref|XP_008679662.1|/1.52264e-33/PREDICTED: uncharacterized protein LOC103654601 [Zea mays]
Zm00001d044315.1	Zm00001d044315_T001.1,Zm00001d044315_T002.1,Zm00001d044315_T003.1,Zm00001d044315_T004.1,Zm00001d044315_T005.1,Zm00001d044315_T006.1,Zm00001d044315_T007.1,Zm00001d044315_T008.1,Zm00001d044315_T009.1,Zm00001d044315_T010.1,Zm00001d044315_T011.1,Zm00001d044315_T012.1,Zm00001d044315_T013.1,Zm00001d044315_T014.1,Zm00001d044315_T015.1	186	152.21	169.49	187.56	152.64	166.71	167.2	170.3	154.24	220.32	219.67	197.7	cdna chromosome:AGPv4:3:225036651:225039640:-1 gene:Zm00001d044315.1 gene_biotype:protein_coding transcript_biotype:protein_coding	K02146|1|1e-167|591|sbi:SORBI_03g026290|V-type H+-transporting ATPase subunit d	GO:0033176//proton-transporting V-type ATPase complex;GO:0033176//proton-transporting V-type ATPase complex;GO:0033176//proton-transporting V-type ATPase complex;GO:0033176//proton-transporting V-type ATPase complex;GO:0033176//proton-transporting V-type ATPase complex;GO:0033176//proton-transporting V-type ATPase complex;GO:0033176//proton-transporting V-type ATPase complex	GO:0015077//monovalent inorganic cation transmembrane transporter activity;GO:0015077//monovalent inorganic cation transmembrane transporter activity;GO:0015077//monovalent inorganic cation transmembrane transporter activity;GO:0015077//monovalent inorganic cation transmembrane transporter activity;GO:0015077//monovalent inorganic cation transmembrane transporter activity;GO:0015077//monovalent i…	GO:0015988//energy coupled proton transmembrane transport, against electrochemical gradient;GO:0015988//energy coupled proton transmembrane transport, against electrochemical gradient;GO:0015988//energy coupled proton transmembrane transport, against electrochemical gradient;GO:0015988//energy coupled proton transmembrane transport, against electrochemical gradient;GO:0015988//energy coupled prot…	gi|944241907|gb|KQL06215.1|/0/hypothetical protein SETIT_001580mg [Setaria italica]
Zm00001d006306.1	Zm00001d006306_T001.1,Zm00001d006306_T002.1,Zm00001d006306_T003.1,Zm00001d006306_T004.1,Zm00001d006306_T005.1,Zm00001d006306_T006.1,Zm00001d006306_T007.1,Zm00001d006306_T008.1	2.36	3.13	1.71	1.9	0.84	2.75	2.19	2.48	2.93	240.8	286.96	250.56	cdna chromosome:AGPv4:2:204114404:204115852:1 gene:Zm00001d006306.1 gene_biotype:protein_coding transcript_biotype:protein_coding	K11296|1|1e-51|204|zma:100284781|high mobility group protein B3	-	GO:0003676//nucleic acid binding;GO:0003676//nucleic acid binding;GO:0003676//nucleic acid binding;GO:0003676//nucleic acid binding;GO:0003676//nucleic acid binding;GO:0003676//nucleic acid binding;GO:0003676//nucleic acid binding;GO:0003676//nucleic acid binding	-	gi|670373512|ref|XP_008668095.1|/3.09086e-72/PREDICTED: LOC100284781 isoform X2 [Zea mays]
Zm00001d021057.1	Zm00001d021057_T001.1,Zm00001d021057_T002.1	148.16	92.72	94.73	97.83	76.93	72.52	98.35	71.51	81.17	140.53	136.84	133.55	cdna chromosome:AGPv4:7:141716988:141728111:1 gene:Zm00001d021057.1 gene_biotype:protein_coding transcript_biotype:protein_coding	K09260|1|2e-130|466|zma:542506|MADS-box transcription enhancer factor 2A;K09264|3|1e-70|267|vvi:100232867|MADS-box transcription factor, plant	GO:0043231//intracellular membrane-bounded organelle;GO:0043231//intracellular membrane-bounded organelle	GO:0003677//DNA binding;GO:0001071//nucleic acid binding transcription factor activity;GO:0003677//DNA binding;GO:0001071//nucleic acid binding transcription factor activity	GO:0006351//transcription, DNA-templated;GO:0006351//transcription, DNA-templated	gi|194698444|gb|ACF83306.1|/7.70153e-138/unknown [Zea mays]
Zm00001d039089.1	Zm00001d039089_T001.1,Zm00001d039089_T002.1	137.36	118.4	127.98	130.17	105.82	115	106.74	103.09	101.37	355.37	351	321.47	cdna chromosome:AGPv4:6:169782693:169787359:-1 gene:Zm00001d039089.1 gene_biotype:protein_coding transcript_biotype:protein_coding	K00026|1|8e-69|261|zma:100274264|malate dehydrogenase [EC:1.1.1.37]	GO:0043231//intracellular membrane-bounded organelle;GO:0043231//intracellular membrane-bounded organelle	GO:0016615//malate dehydrogenase activity;GO:0016615//malate dehydrogenase activity	GO:0005975//carbohydrate metabolic process;GO:0044237//cellular metabolic process;GO:0055114//oxidation-reduction process;GO:0009060//aerobic respiration;GO:0005975//carbohydrate metabolic process;GO:0043648//dicarboxylic acid metabolic process	gi|226502058|ref|NP_001142100.1|/4.29666e-68/malate dehydrogenase 2 [Zea mays]
Zm00001d033531.1	Zm00001d033531_T001.1	164.66	128.67	145.77	234.2	174.3	206.52	171.18	180.93	230.58	325.86	274.2	177.92	cdna chromosome:AGPv4:1:265972247:265972528:-1 gene:Zm00001d033531.1 gene_biotype:protein_coding transcript_biotype:protein_coding	-	-	-	-	gi|226533170|ref|NP_001144110.1|/3.80111e-50/uncharacterized protein LOC100276950 [Zea mays]
Zm00001d049826.1	Zm00001d049826_T001.1	185.88	128.14	114.14	134.59	125.01	121.32	108.04	93.59	188.23	232.2	232.19	211.57	cdna chromosome:AGPv4:4:46705236:46707933:-1 gene:Zm00001d049826.1 gene_biotype:protein_coding transcript_biotype:protein_coding	K12669|1|1e-33|144|aly:ARALYDRAFT_334448|oligosaccharyltransferase complex subunit gamma;K17265|2|1e-07|57.8|mtr:MTR_4g109640|Ras GTPase-activating protein-binding protein 1 [EC:3.6.4.12 3.6.4.13]	GO:0044464	-	GO:0051234//establishment of localization	gi|670396166|ref|XP_008678399.1|/1.73444e-83/PREDICTED: nuclear transport factor 2-like [Zea mays]
Zm00001d035087.1	Zm00001d035087_T001.1,Zm00001d035087_T002.1	235.61	150.96	169.16	169.32	142.6	165.01	140.2	124.39	219.19	398.68	433.19	347.16	cdna chromosome:AGPv4:6:4639484:4640898:1 gene:Zm00001d035087.1 gene_biotype:protein_coding transcript_biotype:protein_coding	K02942|1|2e-27|123|zma:542719|large subunit ribosomal protein LP1	-	-	-	gi|944236707|gb|KQL01045.1|/3.26595e-27/hypothetical protein SETIT_015044mg, partial [Setaria italica]
Zm00001d010159.1	Zm00001d010159_T001.1,Zm00001d010159_T002.1,Zm00001d010159_T003.1	198.49	140.18	148.91	149.08	138.22	123.64	148.38	139.83	137.51	235.85	258.76	234.13	cdna chromosome:AGPv4:8:102413407:102417536:-1 gene:Zm00001d010159.1 gene_biotype:protein_coding transcript_biotype:protein_coding	K10355|1|0.0|759|zma:100282267|actin, other eukaryote	GO:0043232;GO:0043232;GO:0043232	GO:0032559//adenyl ribonucleotide binding;GO:0032559//adenyl ribonucleotide binding;GO:0032559//adenyl ribonucleotide binding	-	gi|670428334|ref|XP_008654957.1|/0/PREDICTED: actin1 isoform X1 [Zea mays]
Zm00001d053632.1	Zm00001d053632_T001.1,Zm00001d053632_T002.1	133.52	117.82	117.7	130.18	108.06	113.51	146.31	133.42	116.47	421.94	473.87	444.85	cdna chromosome:AGPv4:4:237551220:237553636:-1 gene:Zm00001d053632.1 gene_biotype:protein_coding transcript_biotype:protein_coding gene_symbol:RPS8 description:40S ribosomal protein S8 [Source:UniProtKB/Swiss-Prot;Acc:Q08069]	K02995|1|4e-121|435|zma:103654822|small subunit ribosomal protein S8e	GO:0030529//intracellular ribonucleoprotein complex;GO:0009536//plastid;GO:0030529//intracellular ribonucleoprotein complex;GO:0009536//plastid	GO:0003723//RNA binding;GO:0005198//structural molecule activity;GO:0003723//RNA binding;GO:0005198//structural molecule activity	GO:0010467//gene expression;GO:0010467//gene expression	gi|670399978|ref|XP_008679872.1|/2.06206e-120/PREDICTED: 40S ribosomal protein S8-like [Zea mays]
Zm00001d014417.1	Zm00001d014417_T001.1,Zm00001d014417_T002.1,Zm00001d014417_T003.1	140.12	110.39	125.58	147.83	104.27	107.14	115.31	96.53	120.43	274.92	331.96	256.99	cdna chromosome:AGPv4:5:45485987:45493566:1 gene:Zm00001d014417.1 gene_biotype:protein_coding transcript_biotype:protein_coding	K03966|1|2e-57|226|zma:100191555|NADH dehydrogenase (ubiquinone) 1 beta subcomplex subunit 10	-	-	-	gi|944225354|gb|KQK89758.1|/1.93211e-57/hypothetical protein SETIT_039369mg, partial [Setaria italica]
Zm00001d024610.1	Zm00001d024610_T001.1	31.87	20.7	17.28	17.41	34.27	9.63	49.56	43.66	41.37	80.01	108.27	149.4	cdna chromosome:AGPv4:10:80279185:80279870:1 gene:Zm00001d024610.1 gene_biotype:protein_coding transcript_biotype:protein_coding	-	-	-	-	gi|413917410|gb|AFW57342.1|/1.34076e-49/basal layer antifungal peptide Precursor [Zea mays]
Zm00001d035308.1	Zm00001d035308_T001.1	96.28	76.92	63.35	89.3	92.96	63.86	80.75	81.9	126	74.28	67.28	60.16	cdna chromosome:AGPv4:6:20483349:20484802:-1 gene:Zm00001d035308.1 gene_biotype:protein_coding transcript_biotype:protein_coding	K18054|1|0.0|687|zma:100282204|2'-deoxymugineic-acid 2'-dioxygenase / mugineic-acid 3-dioxygenase [EC:1.14.11.24 1.14.11.25]	GO:0044424	GO:0016706//oxidoreductase activity, acting on paired donors, with incorporation or reduction of molecular oxygen, 2-oxoglutarate as one donor, and incorporation of one atom each of oxygen into both donors;GO:0019842//vitamin binding;GO:0016701//oxidoreductase activity, acting on single donors with incorporation of molecular oxygen;GO:0043169//cation binding	GO:0010039//response to iron ion;GO:0008152//metabolic process	gi|226499518|ref|NP_001148588.1|/0/iron deficiency candidate 1 [Zea mays]
Zm00001d037052.1	Zm00001d037052_T001.1,Zm00001d037052_T002.1,Zm00001d037052_T003.1,Zm00001d037052_T004.1,Zm00001d037052_T005.1	433.58	381.98	339.43	392.33	518.74	400.01	343.99	387.17	537.57	162.87	216.03	415	cdna chromosome:AGPv4:6:110619969:110628343:1 gene:Zm00001d037052.1 gene_biotype:protein_coding transcript_biotype:protein_coding	-	GO:0016020//membrane;GO:0016020//membrane	GO:0019787//ubiquitin-like protein transferase activity;GO:0032559//adenyl ribonucleotide binding;GO:0019787//ubiquitin-like protein transferase activity;GO:0032559//adenyl ribonucleotide binding;GO:0016879//ligase activity, forming carbon-nitrogen bonds;GO:0032559//adenyl ribonucleotide binding	GO:0070646//protein modification by small protein removal;GO:0019941//modification-dependent protein catabolic process;GO:0032446//protein modification by small protein conjugation;GO:0070646//protein modification by small protein removal;GO:0019941//modification-dependent protein catabolic process;GO:0032446//protein modification by small protein conjugation;GO:0006464//cellular protein modifica…	gi|33321050|gb|AAQ06294.1|/5.57035e-48/hypothetical protein [Zea mays]
Zm00001d048649.1	Zm00001d048649_T001.1	27.92	39.99	15	32.52	31.52	21.79	22.09	22.91	38.59	73.79	94.17	41.21	cdna chromosome:AGPv4:4:2612412:2612975:-1 gene:Zm00001d048649.1 gene_biotype:protein_coding transcript_biotype:protein_coding	-	-	-	-	gi|226529300|ref|NP_001144944.1|/1.41711e-84/uncharacterized protein LOC100278076 [Zea mays]
Zm00001d029778.1	Zm00001d029778_T001.1	22.15	45.19	22.78	46.42	20.44	31.01	32.04	38.16	51.26	76.05	95.23	81.47	cdna chromosome:AGPv4:1:86529694:86530424:1 gene:Zm00001d029778.1 gene_biotype:protein_coding transcript_biotype:protein_coding description:EC protein homolog [Source:UniProtKB/Swiss-Prot;Acc:P43401]	K02995|1|7e-14|78.2|mtr:MTR_8g012330|small subunit ribosomal protein S8e	-	GO:0046914//transition metal ion binding	-	gi|162464357|ref|NP_001105499.1|/6.92823e-34/EC protein homolog [Zea mays]
Zm00001d006220.1	Zm00001d006220_T001.1,Zm00001d006220_T002.1,Zm00001d006220_T003.1,Zm00001d006220_T004.1,Zm00001d006220_T005.1,Zm00001d006220_T006.1,Zm00001d006220_T007.1,Zm00001d006220_T008.1,Zm00001d006220_T009.1,Zm00001d006220_T010.1,Zm00001d006220_T011.1,Zm00001d006220_T012.1,Zm00001d006220_T013.1	129.21	125.84	138.33	119.84	109.51	120.65	138.37	141.02	121.64	98.23	122.09	124.41	cdna chromosome:AGPv4:2:202182423:202186522:1 gene:Zm00001d006220.1 gene_biotype:protein_coding transcript_biotype:protein_coding	K03124|1|6e-101|367|zma:100283348|transcription initiation factor TFIIB	-	GO:0008135//translation factor activity, RNA binding;GO:0046914//transition metal ion binding;GO:0008135//translation factor activity, RNA binding;GO:0046914//transition metal ion binding;GO:0008135//translation factor activity, RNA binding;GO:0046914//transition metal ion binding;GO:0008135//translation factor activity, RNA binding;GO:0046914//transition metal ion binding;GO:0008135//translation…	GO:0006351//transcription, DNA-templated;GO:0006412//translation;GO:0006351//transcription, DNA-templated;GO:0006412//translation;GO:0006351//transcription, DNA-templated;GO:0006412//translation;GO:0006351//transcription, DNA-templated;GO:0006412//translation;GO:0006351//transcription, DNA-templated;GO:0006412//translation;GO:0006351//transcription, DNA-templated;GO:0006412//translation;GO:000635…	gi|573957351|ref|XP_006660890.1|/2.59008e-168/PREDICTED: transcription initiation factor IIB-like [Oryza brachyantha]
Zm00001d035720.1	Zm00001d035720_T001.1,Zm00001d035720_T002.1,Zm00001d035720_T003.1,Zm00001d035720_T004.1	181.7	126.65	152.5	161.31	132.54	123.05	126.93	133.76	152.05	257.33	268.2	241.66	cdna chromosome:AGPv4:6:42944090:42945967:-1 gene:Zm00001d035720.1 gene_biotype:protein_coding transcript_biotype:protein_coding	K10355|1|0.0|757|zma:100191561|actin, other eukaryote	GO:0015629//actin cytoskeleton;GO:0015629//actin cytoskeleton;GO:0015629//actin cytoskeleton;GO:0015629//actin cytoskeleton	GO:0017111//nucleoside-triphosphatase activity;GO:0032559//adenyl ribonucleotide binding;GO:0005198//structural molecule activity;GO:0017111//nucleoside-triphosphatase activity;GO:0032559//adenyl ribonucleotide binding;GO:0005198//structural molecule activity;GO:0017111//nucleoside-triphosphatase activity;GO:0032559//adenyl ribonucleotide binding;GO:0005198//structural molecule activity;GO:001711…	-	gi|413950250|gb|AFW82899.1|/0/LOW QUALITY PROTEIN: putative actin family protein [Zea mays]
Zm00001d021422.1	Zm00001d021422_T001.1	68	82.58	69.38	86.57	81.48	75.6	61.71	65.8	87.7	174.34	183.63	129.62	cdna chromosome:AGPv4:7:151786254:151786667:1 gene:Zm00001d021422.1 gene_biotype:protein_coding transcript_biotype:protein_coding	K11254|1|4e-59|226|zma:103633139|histone H4	-	-	-	gi|670424720|ref|XP_008653038.1|/2.89448e-58/PREDICTED: histone H4-like [Zea mays]
Zm00001d011139.1	Zm00001d011139_T001.1,Zm00001d011139_T002.1,Zm00001d011139_T003.1,Zm00001d011139_T004.1,Zm00001d011139_T005.1	121.2	127.21	110.22	149.22	128.05	140.78	152.58	151.59	111.78	297.8	300.09	316.11	cdna chromosome:AGPv4:8:140120555:140123091:1 gene:Zm00001d011139.1 gene_biotype:protein_coding transcript_biotype:protein_coding	K11276|1|4e-23|110|mus:103994106|nucleophosmin 1	GO:0031981//nuclear lumen;GO:0031981//nuclear lumen;GO:0031981//nuclear lumen;GO:0031981//nuclear lumen;GO:0031981//nuclear lumen	GO:0046914//transition metal ion binding;GO:0003824//catalytic activity;GO:0046914//transition metal ion binding;GO:0003824//catalytic activity;GO:0046914//transition metal ion binding;GO:0003824//catalytic activity;GO:0046914//transition metal ion binding;GO:0003824//catalytic activity;GO:0046914//transition metal ion binding;GO:0003824//catalytic activity	GO:0006325//chromatin organization;GO:0006325//chromatin organization;GO:0006325//chromatin organization;GO:0006325//chromatin organization;GO:0006325//chromatin organization	gi|162463122|ref|NP_001105631.1|/9.08217e-51/histone deacetylase HDT2 [Zea mays]
Zm00001d037275.1	Zm00001d037275_T001.1,Zm00001d037275_T002.1	536.25	370.8	344.57	411.2	341.8	345.16	368.34	321.86	429.91	619.2	601.88	580.73	cdna chromosome:AGPv4:6:119096565:119098065:-1 gene:Zm00001d037275.1 gene_biotype:protein_coding transcript_biotype:protein_coding	-	GO:0031410//cytoplasmic vesicle	-	-	gi|238006052|gb|ACR34061.1|/9.51264e-36/unknown [Zea mays]
Zm00001d016248.1	Zm00001d016248_T001.1	206.61	180.31	191.52	200.82	207.23	205.27	187.28	203.24	209.66	226.31	229.95	218.91	cdna chromosome:AGPv4:5:152956416:152961046:-1 gene:Zm00001d016248.1 gene_biotype:protein_coding transcript_biotype:protein_coding	K01647|1|0.0|897|sbi:SORBI_04g008330|citrate synthase [EC:2.3.3.1]	GO:0043231//intracellular membrane-bounded organelle	GO:0046912//transferase activity, transferring acyl groups, acyl groups converted into alkyl on transfer	GO:0009060//aerobic respiration;GO:0005975//carbohydrate metabolic process	gi|413936665|gb|AFW71216.1|/0/putative citrate synthase family protein [Zea mays]
Zm00001d048159.1	Zm00001d048159_T001.1,Zm00001d048159_T002.1	135.04	115.03	112.38	144.83	110.89	123.09	111.43	123.25	112.97	376.06	450.47	411.3	cdna chromosome:AGPv4:9:151141138:151144503:-1 gene:Zm00001d048159.1 gene_biotype:protein_coding transcript_biotype:protein_coding	K02984|1|8e-113|408|zma:103639467|small subunit ribosomal protein S3Ae	GO:0030529//intracellular ribonucleoprotein complex;GO:0030529//intracellular ribonucleoprotein complex	GO:0005198//structural molecule activity;GO:0005198//structural molecule activity	GO:0010467//gene expression;GO:0010467//gene expression	gi|226499480|ref|NP_001141038.1|/4.3022e-112/uncharacterized protein LOC100273118 [Zea mays]
Zm00001d006899.1	Zm00001d006899_T001.1,Zm00001d006899_T002.1	108.43	81.31	86.01	108.25	94.66	98.56	88.58	85.47	102.88	273.1	290.94	267.73	cdna chromosome:AGPv4:2:218944332:218947142:1 gene:Zm00001d006899.1 gene_biotype:protein_coding transcript_biotype:protein_coding	K02991|1|3e-104|379|zma:542640|small subunit ribosomal protein S6e	GO:0030529//intracellular ribonucleoprotein complex;GO:0030529//intracellular ribonucleoprotein complex	GO:0005198//structural molecule activity;GO:0005198//structural molecule activity	GO:0010467//gene expression;GO:0010467//gene expression	gi|195620300|gb|ACG31980.1|/1.46306e-103/40S ribosomal protein S6 [Zea mays]
Zm00001d042309.1	Zm00001d042309_T001.1	144.48	129.4	155.58	138.37	116.58	121.2	141.16	135.33	133.2	264	280.64	248.17	cdna chromosome:AGPv4:3:160269957:160273101:1 gene:Zm00001d042309.1 gene_biotype:protein_coding transcript_biotype:protein_coding	K15196|1|1e-19|99.0|smo:SELMODRAFT_412683|transcription factor IIIB 90 kDa subunit;K13145|3|2e-12|74.7|smo:SELMODRAFT_443625|integrator complex subunit 8	-	-	-	gi|212721210|ref|NP_001132287.1|/0/uncharacterized protein LOC100193727 [Zea mays]
Zm00001d026286.1	Zm00001d026286_T001.1,Zm00001d026286_T002.1	83.61	72.16	66.41	97.75	69.99	82.25	84.34	84.53	76.88	381.72	401.88	341.28	cdna chromosome:AGPv4:10:142864606:142866305:1 gene:Zm00001d026286.1 gene_biotype:protein_coding transcript_biotype:protein_coding gene_symbol:RPS11 description:40S ribosomal protein S11 [Source:UniProtKB/Swiss-Prot;Acc:P25460]	K02949|1|2e-44|179|sita:101776552|small subunit ribosomal protein S11e	GO:0030529//intracellular ribonucleoprotein complex;GO:0009536//plastid;GO:0044444//cytoplasmic part;GO:0043229//intracellular organelle	GO:0003723//RNA binding;GO:0005198//structural molecule activity	GO:0010467//gene expression	gi|992164749|gb|KXG26656.1|/8.37563e-48/hypothetical protein SORBI_006G138100 [Sorghum bicolor]
Zm00001d031128.1	Zm00001d031128_T001.1,Zm00001d031128_T002.1,Zm00001d031128_T003.1,Zm00001d031128_T004.1,Zm00001d031128_T005.1,Zm00001d031128_T006.1,Zm00001d031128_T007.1	163.74	211.13	193.07	266.42	188.82	239.73	172.86	154.72	171.12	250.45	216.39	183.86	cdna chromosome:AGPv4:1:178799384:178803593:1 gene:Zm00001d031128.1 gene_biotype:protein_coding transcript_biotype:protein_coding	K00549|1|0.0|759|zma:541942|5-methyltetrahydropteroyltriglutamate--homocysteine methyltransferase [EC:2.1.1.14]	-	GO:0046914//transition metal ion binding;GO:0008172//S-methyltransferase activity;GO:0046914//transition metal ion binding;GO:0008172//S-methyltransferase activity;GO:0046914//transition metal ion binding;GO:0008172//S-methyltransferase activity;GO:0046914//transition metal ion binding;GO:0008172//S-methyltransferase activity;GO:0046914//transition metal ion binding;GO:0008172//S-methyltransferas…	GO:0006730//one-carbon metabolic process;GO:0000097//sulfur amino acid biosynthetic process;GO:0006730//one-carbon metabolic process;GO:0000097//sulfur amino acid biosynthetic process;GO:0006730//one-carbon metabolic process;GO:0000097//sulfur amino acid biosynthetic process;GO:0006730//one-carbon metabolic process;GO:0000097//sulfur amino acid biosynthetic process;GO:0006730//one-carbon metaboli…	gi|985567209|ref|NP_001306704.1|/0/uncharacterized LOC541942 [Zea mays]
Zm00001d004936.1	Zm00001d004936_T001.1,Zm00001d004936_T002.1	129.75	98.64	69.27	86.55	85.41	66.71	90.53	74.38	105.96	160.71	186.46	170.01	cdna chromosome:AGPv4:2:149585939:149589630:-1 gene:Zm00001d004936.1 gene_biotype:protein_coding transcript_biotype:protein_coding	K13113|1|1e-37|157|sita:101759265|ubiquitin-like protein 5	-	-	-	gi|937937741|dbj|BAT12654.1|/6.99317e-37/Os11g0145400, partial [Oryza sativa Japonica Group]
Zm00001d051754.1	Zm00001d051754_T001.1,Zm00001d051754_T002.1,Zm00001d051754_T003.1,Zm00001d051754_T004.1,Zm00001d051754_T005.1,Zm00001d051754_T006.1,Zm00001d051754_T007.1,Zm00001d051754_T008.1,Zm00001d051754_T009.1,Zm00001d051754_T010.1,Zm00001d051754_T011.1	173.42	111.07	104.19	120.4	107.13	100.91	112.72	101.94	142.7	103.77	90.81	93.36	cdna chromosome:AGPv4:4:168916658:168920019:-1 gene:Zm00001d051754.1 gene_biotype:protein_coding transcript_biotype:protein_coding	K12844|1|2e-34|85.9|sbi:SORBI_04g029035|U4/U6 small nuclear ribonucleoprotein PRP31	GO:0043231//intracellular membrane-bounded organelle;GO:0043231//intracellular membrane-bounded organelle;GO:0043231//intracellular membrane-bounded organelle;GO:0043231//intracellular membrane-bounded organelle;GO:0043231//intracellular membrane-bounded organelle;GO:0043231//intracellular membrane-bounded organelle;GO:0043231//intracellular membrane-bounded organelle;GO:0043231//intracellular me…	GO:0003824//catalytic activity;GO:0003824//catalytic activity;GO:0004030//aldehyde dehydrogenase [NAD(P)+] activity;GO:0003824//catalytic activity;GO:0004030//aldehyde dehydrogenase [NAD(P)+] activity;GO:0003824//catalytic activity;GO:0004030//aldehyde dehydrogenase [NAD(P)+] activity;GO:0004030//aldehyde dehydrogenase [NAD(P)+] activity;GO:0004030//aldehyde dehydrogenase [NAD(P)+] activity;GO:00…	GO:0008152//metabolic process;GO:0008152//metabolic process;GO:0008152//metabolic process;GO:0008152//metabolic process;GO:0008152//metabolic process;GO:0008152//metabolic process;GO:0008152//metabolic process;GO:0008152//metabolic process;GO:0008152//metabolic process;GO:0008152//metabolic process	gi|71564257|gb|AAL99614.2|AF348418_1/0/mitochondrial aldehyde dehydrogenase RF2B [Zea mays]
Zm00001d018971.1	Zm00001d018971_T001.1,Zm00001d018971_T002.1,Zm00001d018971_T003.1	260.57	218.58	196.87	223.42	203.42	214.58	231.15	249.68	241.77	290.02	336.66	345.08	cdna chromosome:AGPv4:7:11075478:11078232:1 gene:Zm00001d018971.1 gene_biotype:protein_coding transcript_biotype:protein_coding	K09060|1|9e-07|56.2|dosa:Os03t0239400-01|plant G-box-binding factor	GO:0043231//intracellular membrane-bounded organelle;GO:0043231//intracellular membrane-bounded organelle	GO:0003677//DNA binding;GO:0001071//nucleic acid binding transcription factor activity;GO:0005515//protein binding;GO:0003677//DNA binding;GO:0003677//DNA binding;GO:0001071//nucleic acid binding transcription factor activity;GO:0005515//protein binding	GO:0006351//transcription, DNA-templated;GO:0006351//transcription, DNA-templated;GO:0006351//transcription, DNA-templated	gi|22384|emb|CAA34614.1|/9.46027e-173/unnamed protein product [Zea mays]
Zm00001d013780.1	Zm00001d013780_T001.1,Zm00001d013780_T002.1	50.87	50.46	34.15	42.78	33.62	36.9	44.82	36.36	33.75	81.97	99.06	112.94	cdna chromosome:AGPv4:5:19947087:19950760:1 gene:Zm00001d013780.1 gene_biotype:protein_coding transcript_biotype:protein_coding	K03014|1|1e-40|167|zma:100283558|DNA-directed RNA polymerases I, II, and III subunit RPABC2	-	-	-	gi|226507150|ref|NP_001149930.1|/7.113e-40/uncharacterized protein LOC100283558 [Zea mays]
Zm00001d037234.1	Zm00001d037234_T001.1,Zm00001d037234_T002.1,Zm00001d037234_T003.1,Zm00001d037234_T004.1,Zm00001d037234_T005.1,Zm00001d037234_T006.1	155.05	169.15	142.27	161.39	165.75	122.91	124.61	137.37	184.83	180.41	210.57	155.46	cdna chromosome:AGPv4:6:117124191:117128209:1 gene:Zm00001d037234.1 gene_biotype:protein_coding transcript_biotype:protein_coding	K00703|1|0.0|800|zma:542481|starch synthase [EC:2.4.1.21]	GO:0043231//intracellular membrane-bounded organelle	GO:0046527//glucosyltransferase activity;GO:0046527//glucosyltransferase activity;GO:0046527//glucosyltransferase activity;GO:0046527//glucosyltransferase activity;GO:0016740//transferase activity;GO:0046527//glucosyltransferase activity	GO:0005977//glycogen metabolic process;GO:0005977//glycogen metabolic process;GO:0005977//glycogen metabolic process;GO:0005977//glycogen metabolic process;GO:0008152//metabolic process;GO:0005977//glycogen metabolic process	gi|675269470|ref|NP_001288582.1|/0/soluble starch synthase 2-3, chloroplastic/amyloplastic [Zea mays]
Zm00001d034776.1	Zm00001d034776_T001.1,Zm00001d034776_T002.1,Zm00001d034776_T003.1,Zm00001d034776_T004.1,Zm00001d034776_T005.1,Zm00001d034776_T006.1,Zm00001d034776_T007.1,Zm00001d034776_T008.1	114.6	100.63	104.98	164.53	149.62	149.98	152.52	148.59	162.24	410.64	478.48	415.98	cdna chromosome:AGPv4:1:301956810:301960265:1 gene:Zm00001d034776.1 gene_biotype:protein_coding transcript_biotype:protein_coding	K03234|1|1e-117|424|zma:100272648|elongation factor 2	-	GO:0017111//nucleoside-triphosphatase activity;GO:0008135//translation factor activity, RNA binding;GO:0032561//guanyl ribonucleotide binding;GO:0017111//nucleoside-triphosphatase activity;GO:0008135//translation factor activity, RNA binding;GO:0032561//guanyl ribonucleotide binding;GO:0017111//nucleoside-triphosphatase activity;GO:0008135//translation factor activity, RNA binding;GO:0032561//gua…	GO:0006412//translation;GO:0009207;GO:0006412//translation;GO:0009207;GO:0006412//translation;GO:0009207;GO:0006412//translation;GO:0009207;GO:0006412//translation;GO:0009207;GO:0006412//translation;GO:0009207;GO:0006412//translation;GO:0009207;GO:0006412//translation;GO:0009207	gi|226503399|ref|NP_001151465.1|/0/uncharacterized protein LOC100285098 [Zea mays]
Zm00001d013086.1	Zm00001d013086_T001.1,Zm00001d013086_T002.1,Zm00001d013086_T003.1,Zm00001d013086_T004.1,Zm00001d013086_T005.1,Zm00001d013086_T006.1	147.2	101.45	111.34	132.44	111.37	116.61	120.49	115.74	159.65	425.68	446.13	372.11	cdna chromosome:AGPv4:5:4528551:4530308:1 gene:Zm00001d013086.1 gene_biotype:protein_coding transcript_biotype:protein_coding	K02964|1|1e-73|276|zma:100273341|small subunit ribosomal protein S18e	GO:0030529//intracellular ribonucleoprotein complex;GO:0030529//intracellular ribonucleoprotein complex;GO:0030529//intracellular ribonucleoprotein complex;GO:0030529//intracellular ribonucleoprotein complex;GO:0030529//intracellular ribonucleoprotein complex;GO:0030529//intracellular ribonucleoprotein complex	GO:0003676//nucleic acid binding;GO:0005198//structural molecule activity;GO:0003676//nucleic acid binding;GO:0003676//nucleic acid binding;GO:0005198//structural molecule activity;GO:0003676//nucleic acid binding;GO:0005198//structural molecule activity;GO:0003676//nucleic acid binding;GO:0005198//structural molecule activity;GO:0003676//nucleic acid binding;GO:0005198//structural molecule activ…	GO:0010467//gene expression;GO:0010467//gene expression;GO:0010467//gene expression;GO:0010467//gene expression;GO:0010467//gene expression	gi|226493800|ref|NP_001141254.1|/2.17761e-73/ribosomal protein S18 [Zea mays]
Zm00001d048622.1	Zm00001d048622_T001.1	45.24	26.81	25.14	32.83	21.24	16	41.65	41.58	63.63	22.87	34.94	43.28	cdna chromosome:AGPv4:4:1526818:1529212:1 gene:Zm00001d048622.1 gene_biotype:protein_coding transcript_biotype:protein_coding	-	-	-	-	gi|670394813|ref|XP_008677843.1|/3.09252e-52/PREDICTED: uncharacterized protein LOC100275073 [Zea mays]
Zm00001d038709.1	Zm00001d038709_T001.1,Zm00001d038709_T002.1,Zm00001d038709_T003.1,Zm00001d038709_T004.1,Zm00001d038709_T005.1	119.24	86	80.63	96.07	87.68	79.36	81.09	73.5	99.4	173.29	184.39	167.45	cdna chromosome:AGPv4:6:163106824:163109751:1 gene:Zm00001d038709.1 gene_biotype:protein_coding transcript_biotype:protein_coding	K07897|1|2e-107|389|sita:101783476|Ras-related protein Rab-7A	GO:0016020//membrane;GO:0016020//membrane;GO:0016020//membrane;GO:0016020//membrane;GO:0016020//membrane	GO:0032561//guanyl ribonucleotide binding;GO:0032561//guanyl ribonucleotide binding;GO:0032561//guanyl ribonucleotide binding;GO:0032561//guanyl ribonucleotide binding;GO:0032561//guanyl ribonucleotide binding	GO:0006810//transport;GO:0035556//intracellular signal transduction;GO:0006810//transport;GO:0035556//intracellular signal transduction;GO:0006810//transport;GO:0035556//intracellular signal transduction;GO:0006810//transport;GO:0035556//intracellular signal transduction;GO:0006810//transport;GO:0035556//intracellular signal transduction	gi|293332671|ref|NP_001169258.1|/3.69005e-116/uncharacterized protein LOC100383121 [Zea mays]
Zm00001d017271.1	Zm00001d017271_T001.1,Zm00001d017271_T002.1,Zm00001d017271_T003.1,Zm00001d017271_T004.1,Zm00001d017271_T005.1,Zm00001d017271_T006.1,Zm00001d017271_T007.1,Zm00001d017271_T008.1,Zm00001d017271_T009.1,Zm00001d017271_T010.1,Zm00001d017271_T011.1	199.86	137.78	154.38	209.34	145.41	152.13	150.13	146.49	132.33	193.22	180.69	165.62	cdna chromosome:AGPv4:5:191255087:191260770:-1 gene:Zm00001d017271.1 gene_biotype:protein_coding transcript_biotype:protein_coding	K00856|1|3e-38|158|zma:541999|adenosine kinase [EC:2.7.1.20]	GO:0031410//cytoplasmic vesicle;GO:0031410//cytoplasmic vesicle;GO:0031410//cytoplasmic vesicle;GO:0031410//cytoplasmic vesicle;GO:0031410//cytoplasmic vesicle;GO:0031410//cytoplasmic vesicle;GO:0031410//cytoplasmic vesicle	GO:0019206//nucleoside kinase activity;GO:0019206//nucleoside kinase activity;GO:0019206//nucleoside kinase activity;GO:0019206//nucleoside kinase activity;GO:0019206//nucleoside kinase activity;GO:0019206//nucleoside kinase activity;GO:0019206//nucleoside kinase activity;GO:0019206//nucleoside kinase activity;GO:0019206//nucleoside kinase activity;GO:0019206//nucleoside kinase activity;GO:001920…	GO:0043101//purine-containing compound salvage;GO:0006796//phosphate-containing compound metabolic process;GO:0043101//purine-containing compound salvage;GO:0006796//phosphate-containing compound metabolic process;GO:0043101//purine-containing compound salvage;GO:0006796//phosphate-containing compound metabolic process;GO:0043101//purine-containing compound salvage;GO:0006796//phosphate-containin…	gi|670409422|ref|XP_008645951.1|/3.60636e-154/PREDICTED: adenosine kinase 2 [Zea mays]
Zm00001d008268.1	Zm00001d008268_T001.1,Zm00001d008268_T002.1	114.24	75.26	72.64	132.84	88.34	60.59	76.72	65.38	78.82	218.4	211.52	170.32	cdna chromosome:AGPv4:8:3546648:3549333:1 gene:Zm00001d008268.1 gene_biotype:protein_coding transcript_biotype:protein_coding	K13899|1|4e-13|76.6|ppp:PHYPADRAFT_110385|cystatin-C	-	GO:0004866//endopeptidase inhibitor activity;GO:0004866//endopeptidase inhibitor activity	GO:0051346//negative regulation of hydrolase activity;GO:0051346//negative regulation of hydrolase activity	gi|195622972|gb|ACG33316.1|/1.10107e-115/multidomain cystatin [Zea mays]
Zm00001d039908.1	Zm00001d039908_T001.1	89.87	52.17	54.54	72.71	56.49	55.26	50.94	49.09	93.54	145.64	165.02	108.46	cdna chromosome:AGPv4:3:19082590:19083063:-1 gene:Zm00001d039908.1 gene_biotype:protein_coding transcript_biotype:protein_coding	K02898|1|7e-55|213|zma:542610|large subunit ribosomal protein L26e	GO:0043231//intracellular membrane-bounded organelle;GO:0030529//intracellular ribonucleoprotein complex	GO:0005198//structural molecule activity	GO:0010467//gene expression	gi|3747050|gb|AAC64166.1|/3.39419e-54/ribosomal protein L26, partial [Zea mays]
Zm00001d010538.1	Zm00001d010538_T001.1,Zm00001d010538_T002.1,Zm00001d010538_T003.1,Zm00001d010538_T004.1,Zm00001d010538_T005.1,Zm00001d010538_T006.1,Zm00001d010538_T007.1,Zm00001d010538_T008.1,Zm00001d010538_T009.1,Zm00001d010538_T010.1,Zm00001d010538_T011.1	152.45	140.92	133.78	153.73	124.11	141.9	130.74	128.44	119	273.17	328.51	307.58	cdna chromosome:AGPv4:8:119703086:119703947:-1 gene:Zm00001d010538.1 gene_biotype:protein_coding transcript_biotype:protein_coding	K07901|1|3e-91|221|zma:100192989|Ras-related protein Rab-8A	-	GO:0032561//guanyl ribonucleotide binding;GO:0032561//guanyl ribonucleotide binding;GO:0032561//guanyl ribonucleotide binding;GO:0032561//guanyl ribonucleotide binding;GO:0000166//nucleotide binding;GO:0032561//guanyl ribonucleotide binding;GO:0032561//guanyl ribonucleotide binding;GO:0032561//guanyl ribonucleotide binding	GO:0006810//transport;GO:0035556//intracellular signal transduction;GO:0006810//transport;GO:0035556//intracellular signal transduction;GO:0006810//transport;GO:0035556//intracellular signal transduction;GO:0006810//transport;GO:0035556//intracellular signal transduction;GO:0006810//transport;GO:0035556//intracellular signal transduction;GO:0006810//transport;GO:0035556//intracellular signal tran…	gi|224035207|gb|ACN36679.1|/1.9821e-44/unknown [Zea mays]
Zm00001d008619.1	Zm00001d008619_T001.1,Zm00001d008619_T002.1,Zm00001d008619_T003.1	101.7	85.62	89.32	93.07	84.82	80.44	96	91.01	88.62	170.37	176.14	152.83	cdna chromosome:AGPv4:8:14786063:14790046:-1 gene:Zm00001d008619.1 gene_biotype:protein_coding transcript_biotype:protein_coding	K01803|1|3e-119|429|zma:100194114|triosephosphate isomerase (TIM) [EC:5.3.1.1]	GO:0044424;GO:0044424;GO:0044424	GO:0016861//intramolecular oxidoreductase activity, interconverting aldoses and ketoses;GO:0016861//intramolecular oxidoreductase activity, interconverting aldoses and ketoses;GO:0016861//intramolecular oxidoreductase activity, interconverting aldoses and ketoses	GO:0006007//glucose catabolic process;GO:0006631//fatty acid metabolic process;GO:0006007//glucose catabolic process;GO:0006631//fatty acid metabolic process;GO:0006007//glucose catabolic process;GO:0006631//fatty acid metabolic process	gi|212720634|ref|NP_001132639.1|/8.70638e-128/uncharacterized protein LOC100194114 [Zea mays]
Zm00001d013290.1	Zm00001d013290_T001.1,Zm00001d013290_T002.1,Zm00001d013290_T003.1,Zm00001d013290_T004.1,Zm00001d013290_T005.1,Zm00001d013290_T006.1	119.72	96.95	103.13	110.07	101.4	96.51	107.68	89.6	109.47	140.65	164.04	152.64	cdna chromosome:AGPv4:5:7923062:7928230:1 gene:Zm00001d013290.1 gene_biotype:protein_coding transcript_biotype:protein_coding	K20347|1|7e-81|302|zma:100273391|p24 family protein beta-1	GO:0031224//intrinsic component of membrane;GO:0031410//cytoplasmic vesicle;GO:0031224//intrinsic component of membrane;GO:0031410//cytoplasmic vesicle;GO:0031224//intrinsic component of membrane;GO:0031410//cytoplasmic vesicle;GO:0031224//intrinsic component of membrane;GO:0031410//cytoplasmic vesicle;GO:0031224//intrinsic component of membrane;GO:0031410//cytoplasmic vesicle;GO:0031224//intrins…	-	GO:0051234//establishment of localization;GO:0051234//establishment of localization;GO:0051234//establishment of localization;GO:0051234//establishment of localization;GO:0051234//establishment of localization;GO:0051234//establishment of localization	gi|226505134|ref|NP_001141300.1|/7.03316e-95/Suppressor/enhancer of lin-12 protein 9 precursor [Zea mays]
Zm00001d021018.1	Zm00001d021018_T001.1,Zm00001d021018_T002.1,Zm00001d021018_T003.1,Zm00001d021018_T004.1,Zm00001d021018_T005.1,Zm00001d021018_T006.1,Zm00001d021018_T007.1	127.88	98.42	124.24	126.47	99.9	118.13	116.49	105.86	117.17	261.18	271.61	198.84	cdna chromosome:AGPv4:7:140506670:140508469:1 gene:Zm00001d021018.1 gene_biotype:protein_coding transcript_biotype:protein_coding	K02912|1|7e-73|273|zma:100280220|large subunit ribosomal protein L32e	GO:0043231//intracellular membrane-bounded organelle;GO:0030529//intracellular ribonucleoprotein complex;GO:0043231//intracellular membrane-bounded organelle;GO:0030529//intracellular ribonucleoprotein complex;GO:0030529//intracellular ribonucleoprotein complex;GO:0030529//intracellular ribonucleoprotein complex;GO:0030529//intracellular ribonucleoprotein complex;GO:0043231//intracellular membran…	GO:0005198//structural molecule activity;GO:0005198//structural molecule activity;GO:0005198//structural molecule activity;GO:0005198//structural molecule activity;GO:0005198//structural molecule activity;GO:0005198//structural molecule activity	GO:0010467//gene expression;GO:0010467//gene expression;GO:0010467//gene expression;GO:0010467//gene expression;GO:0010467//gene expression;GO:0010467//gene expression	gi|212722356|ref|NP_001132263.1|/1.1591e-71/uncharacterized protein LOC100193699 [Zea mays]
Zm00001d052885.1	Zm00001d052885_T001.1,Zm00001d052885_T002.1,Zm00001d052885_T003.1,Zm00001d052885_T004.1	139.98	79.08	108.71	119.38	87.45	99.78	98.03	97.86	102.93	365.7	355.9	345.39	cdna chromosome:AGPv4:4:203405773:203407585:-1 gene:Zm00001d052885.1 gene_biotype:protein_coding transcript_biotype:protein_coding	K02957|1|4e-71|268|zma:100217251|small subunit ribosomal protein S15Ae	GO:0031090//organelle membrane;GO:0043231//intracellular membrane-bounded organelle;GO:0015935//small ribosomal subunit;GO:0030312//external encapsulating structure;GO:0031090//organelle membrane;GO:0043231//intracellular membrane-bounded organelle;GO:0015935//small ribosomal subunit;GO:0030312//external encapsulating structure;GO:0031090//organelle membrane;GO:0043231//intracellular membrane-bou…	GO:0005198//structural molecule activity;GO:0005198//structural molecule activity;GO:0005198//structural molecule activity;GO:0005198//structural molecule activity	GO:0010467//gene expression;GO:0010467//gene expression;GO:0010467//gene expression;GO:0010467//gene expression	gi|219362577|ref|NP_001137078.1|/1.90061e-70/uncharacterized protein LOC100217251 [Zea mays]
Zm00001d005334.1	Zm00001d005334_T001.1	111.1	80.61	80.22	96.57	84.23	86.09	82.13	74.75	101.44	304.08	318.01	262.56	cdna chromosome:AGPv4:2:169838654:169842673:-1 gene:Zm00001d005334.1 gene_biotype:protein_coding transcript_biotype:protein_coding	K02927|1|2e-68|260|sita:101764465|large subunit ribosomal protein L40e	GO:0043231//intracellular membrane-bounded organelle;GO:0030529//intracellular ribonucleoprotein complex	GO:0005198//structural molecule activity	GO:0010467//gene expression;GO:0032446//protein modification by small protein conjugation	gi|944227397|gb|KQK91801.1|/1.08371e-68/hypothetical protein SETIT_037316mg [Setaria italica]
Zm00001d019311.1	Zm00001d019311_T001.1,Zm00001d019311_T002.1,Zm00001d019311_T003.1	204.79	182.21	141.75	193.49	181.33	173.74	161.72	156.2	225.11	226.68	212.79	141.07	cdna chromosome:AGPv4:7:26989266:26993625:1 gene:Zm00001d019311.1 gene_biotype:protein_coding transcript_biotype:protein_coding	K14664|1|8e-178|625|zma:100274355|IAA-amino acid hydrolase [EC:3.5.1.-]	GO:0031410//cytoplasmic vesicle;GO:0031410//cytoplasmic vesicle;GO:0031410//cytoplasmic vesicle	GO:0003824//catalytic activity;GO:0003824//catalytic activity;GO:0003824//catalytic activity	-	gi|226496099|ref|NP_001142187.1|/0/uncharacterized protein LOC100274355 precursor [Zea mays]
Zm00001d019139.1	Zm00001d019139_T001.1,Zm00001d019139_T002.1,Zm00001d019139_T003.1,Zm00001d019139_T004.1,Zm00001d019139_T005.1,Zm00001d019139_T006.1,Zm00001d019139_T007.1,Zm00001d019139_T008.1,Zm00001d019139_T009.1,Zm00001d019139_T010.1,Zm00001d019139_T011.1,Zm00001d019139_T012.1,Zm00001d019139_T013.1	119.42	102.3	91.7	168.18	140.85	125.36	143.48	143.53	134.1	185.44	182.78	173.11	cdna chromosome:AGPv4:7:18791772:18799959:-1 gene:Zm00001d019139.1 gene_biotype:protein_coding transcript_biotype:protein_coding	K00559|1|6e-153|521|zma:541682|sterol 24-C-methyltransferase [EC:2.1.1.41]	-	GO:0016741;GO:0016741;GO:0016741;GO:0016741;GO:0016741;GO:0016741;GO:0016741;GO:0016741;GO:0016741;GO:0016741;GO:0016741;GO:0016741	GO:0006730//one-carbon metabolic process;GO:0008202//steroid metabolic process;GO:0006730//one-carbon metabolic process;GO:0008202//steroid metabolic process;GO:0006730//one-carbon metabolic process;GO:0008202//steroid metabolic process;GO:0006730//one-carbon metabolic process;GO:0008202//steroid metabolic process;GO:0006730//one-carbon metabolic process;GO:0008202//steroid metabolic process;GO:0…	gi|162464376|ref|NP_001106071.1|/5.22964e-173/(S)-adenosyl-L-methionine:delta 24-sterol methyltransferase [Zea mays]
Zm00001d015431.1	Zm00001d015431_T001.1	154.3	123.39	124.05	144.04	133.79	127.02	111.66	99.15	163.78	258.5	262.48	191.48	cdna chromosome:AGPv4:5:89677689:89677964:1 gene:Zm00001d015431.1 gene_biotype:protein_coding transcript_biotype:protein_coding	-	-	-	-	gi|226504094|ref|NP_001150164.1|/3.57915e-48/fiber protein Fb15 [Zea mays]
Zm00001d024245.1	Zm00001d024245_T001.1	113.44	103.56	92.44	117.59	98.58	103.69	113.73	98.19	108.89	165.28	175.03	168.21	cdna chromosome:AGPv4:10:59264330:59271577:-1 gene:Zm00001d024245.1 gene_biotype:protein_coding transcript_biotype:protein_coding	K01759|1|4e-153|542|zma:542115|lactoylglutathione lyase [EC:4.4.1.5]	-	GO:0016846//carbon-sulfur lyase activity;GO:0043169//cation binding	-	gi|224032891|gb|ACN35521.1|/1.11516e-154/unknown [Zea mays]
Zm00001d000128.1	Zm00001d000128_T001.1,Zm00001d000128_T002.1,Zm00001d000128_T003.1	262.9	245.42	234.18	180.24	221.93	179.19	148.52	168.49	260.63	446.74	673.99	513.62	cdna contig:AGPv4:B73V4_ctg56:342648:344161:-1 gene:Zm00001d000128.1 gene_biotype:protein_coding transcript_biotype:protein_coding	-	GO:0031410//cytoplasmic vesicle;GO:0031410//cytoplasmic vesicle;GO:0031410//cytoplasmic vesicle	-	-	gi|226495167|ref|NP_001149373.1|/8.48511e-70/desiccation-related protein PCC13-62 precursor [Zea mays]
Zm00001d011162.1	Zm00001d011162_T001.1,Zm00001d011162_T002.1,Zm00001d011162_T003.1	191.27	138.87	120.33	144.34	141.84	116.66	142.7	132.09	135.57	193.94	174.91	196.64	cdna chromosome:AGPv4:8:141382367:141385399:-1 gene:Zm00001d011162.1 gene_biotype:protein_coding transcript_biotype:protein_coding	K07874|1|7e-101|214|zma:100191848|Ras-related protein Rab-1A	GO:0031410//cytoplasmic vesicle;GO:0031410//cytoplasmic vesicle;GO:0031410//cytoplasmic vesicle	GO:0032561//guanyl ribonucleotide binding;GO:0032561//guanyl ribonucleotide binding;GO:0032561//guanyl ribonucleotide binding	GO:0035556//intracellular signal transduction;GO:0006810//transport;GO:0035556//intracellular signal transduction;GO:0006810//transport;GO:0035556//intracellular signal transduction;GO:0006810//transport	gi|944241239|gb|KQL05547.1|/2.06546e-107/hypothetical protein SETIT_001992mg [Setaria italica]
Zm00001d042730.1	Zm00001d042730_T001.1	89.31	100.88	93.9	109.69	102.22	105.02	70.66	76.11	119.48	182.01	192.85	95.65	cdna chromosome:AGPv4:3:178426779:178427336:-1 gene:Zm00001d042730.1 gene_biotype:protein_coding transcript_biotype:protein_coding	K11253|1|2e-70|265|pop:POPTR_0001s05450g|histone H3	GO:0000785//chromatin;GO:0043231//intracellular membrane-bounded organelle	GO:0003676//nucleic acid binding	GO:0034728//nucleosome organization	gi|566147356|ref|XP_006368568.1|/1.24744e-69/hypothetical protein POPTR_0001s05450g [Populus trichocarpa]
Zm00001d019306.1	Zm00001d019306_T001.1,Zm00001d019306_T002.1	128.85	89.16	80.41	91.56	77.68	83.97	92.06	77.61	104	33.08	33.96	27.76	cdna chromosome:AGPv4:7:26934955:26940000:1 gene:Zm00001d019306.1 gene_biotype:protein_coding transcript_biotype:protein_coding	K14664|1|0.0|720|zma:100383476|IAA-amino acid hydrolase [EC:3.5.1.-]	GO:0031410//cytoplasmic vesicle;GO:0031410//cytoplasmic vesicle	GO:0003824//catalytic activity;GO:0003824//catalytic activity	-	gi|293332199|ref|NP_001169595.1|/0/uncharacterized protein LOC100383476 precursor [Zea mays]
Zm00001d045965.1	Zm00001d045965_T001.1,Zm00001d045965_T002.1,Zm00001d045965_T003.1	137.3	118.8	145.69	123.67	111.06	103.74	129.48	117.61	136.85	161.09	161.54	144.18	cdna chromosome:AGPv4:9:50417671:50421825:-1 gene:Zm00001d045965.1 gene_biotype:protein_coding transcript_biotype:protein_coding	K00122|1|0.0|694|zma:103638381|formate dehydrogenase [EC:1.2.1.2]	GO:0043231//intracellular membrane-bounded organelle;GO:0043231//intracellular membrane-bounded organelle;GO:0043231//intracellular membrane-bounded organelle	GO:0016614//oxidoreductase activity, acting on CH-OH group of donors;GO:0016620//oxidoreductase activity, acting on the aldehyde or oxo group of donors, NAD or NADP as acceptor;GO:0000166//nucleotide binding;GO:0016614//oxidoreductase activity, acting on CH-OH group of donors;GO:0016620//oxidoreductase activity, acting on the aldehyde or oxo group of donors, NAD or NADP as acceptor;GO:0000166//nu…	GO:0008152//metabolic process;GO:0008152//metabolic process;GO:0008152//metabolic process	gi|670437960|ref|XP_008659535.1|/4.54844e-117/PREDICTED: formate dehydrogenase 1, mitochondrial-like [Zea mays]
Zm00001d019045.1	Zm00001d019045_T001.1	78.02	101.84	84.02	105.95	94.61	98.2	71.19	76.17	107.38	189.94	196.53	108.17	cdna chromosome:AGPv4:7:14093201:14093758:1 gene:Zm00001d019045.1 gene_biotype:protein_coding transcript_biotype:protein_coding	K11251|1|5e-40|164|zma:100501984|histone H2A	GO:0000785//chromatin;GO:0043231//intracellular membrane-bounded organelle	GO:0003676//nucleic acid binding	GO:0034728//nucleosome organization	gi|308080088|ref|NP_001183510.1|/2.29456e-39/uncharacterized protein LOC100501984 [Zea mays]
Zm00001d035948.1	Zm00001d035948_T001.1,Zm00001d035948_T002.1,Zm00001d035948_T003.1,Zm00001d035948_T004.1,Zm00001d035948_T005.1,Zm00001d035948_T006.1	174.32	125.77	134.65	164.43	140.69	129.68	129.74	132.94	145.62	142	130.49	114.42	cdna chromosome:AGPv4:6:61624294:61625992:1 gene:Zm00001d035948.1 gene_biotype:protein_coding transcript_biotype:protein_coding	-	GO:0031410//cytoplasmic vesicle;GO:0031410//cytoplasmic vesicle;GO:0031410//cytoplasmic vesicle;GO:0031410//cytoplasmic vesicle;GO:0031410//cytoplasmic vesicle;GO:0031410//cytoplasmic vesicle	-	-	gi|238005664|gb|ACR33867.1|/3.46748e-42/unknown [Zea mays]
Zm00001d010855.1	Zm00001d010855_T001.1,Zm00001d010855_T002.1,Zm00001d010855_T003.1,Zm00001d010855_T004.1,Zm00001d010855_T005.1,Zm00001d010855_T006.1,Zm00001d010855_T007.1,Zm00001d010855_T008.1,Zm00001d010855_T009.1	140.22	108.33	101.28	108.59	98.41	97.1	79.14	74.2	134.7	220.21	253.56	295.36	cdna chromosome:AGPv4:8:130580011:130581976:1 gene:Zm00001d010855.1 gene_biotype:protein_coding transcript_biotype:protein_coding	K17616|1|6e-20|99.0|egr:104417750|CTD small phosphatase-like protein 2 [EC:3.1.3.-]	-	-	-	gi|226491594|ref|NP_001149834.1|/1.63657e-93/uncharacterized protein LOC100283461 [Zea mays]
Zm00001d000302.1	Zm00001d000302_T001.1,Zm00001d000302_T002.1	125.23	99.33	107.83	106.79	106.07	111.5	116.39	101.86	108.39	127.88	137.26	128.93	cdna contig:AGPv4:B73V4_ctg107:36639:40287:1 gene:Zm00001d000302.1 gene_biotype:protein_coding transcript_biotype:protein_coding	K17506|1|1e-153|543|zma:542176|protein phosphatase 1L [EC:3.1.3.16]	GO:0043234//protein complex;GO:0043231//intracellular membrane-bounded organelle;GO:0043234//protein complex;GO:0043231//intracellular membrane-bounded organelle;GO:0031410//cytoplasmic vesicle	GO:0043169//cation binding;GO:0004721//phosphoprotein phosphatase activity;GO:0043169//cation binding;GO:0004721//phosphoprotein phosphatase activity	GO:0006464//cellular protein modification process;GO:0006464//cellular protein modification process	gi|670394698|ref|XP_008677786.1|/2.25727e-153/PREDICTED: LOC542176 isoform X1 [Zea mays]
Zm00001d050179.1	Zm00001d050179_T001.1,Zm00001d050179_T002.1,Zm00001d050179_T003.1	142.14	106.74	101.01	110.43	112.56	95.6	92.53	96.11	121.09	225.32	225.21	207.1	cdna chromosome:AGPv4:4:71069854:71072923:-1 gene:Zm00001d050179.1 gene_biotype:protein_coding transcript_biotype:protein_coding	-	GO:0031410//cytoplasmic vesicle;GO:0031410//cytoplasmic vesicle;GO:0031410//cytoplasmic vesicle	-	-	gi|413922068|gb|AFW62000.1|/2.21447e-49/hypothetical protein ZEAMMB73_864728 [Zea mays]
Zm00001d037485.1	Zm00001d037485_T001.1	103.64	78.35	95.73	78.2	73.96	78.36	78.36	66.68	91.58	207.89	243.38	203.99	cdna chromosome:AGPv4:6:126950070:126953049:1 gene:Zm00001d037485.1 gene_biotype:protein_coding transcript_biotype:protein_coding	K10684|1|7e-14|78.2|cvr:CHLNCDRAFT_134704|ubiquitin-like 1-activating enzyme E1 A [EC:6.2.1.45];K03350|2|4e-06|52.4|apro:F751_3839|anaphase-promoting complex subunit 3	-	GO:0015078//hydrogen ion transmembrane transporter activity	-	gi|955078946|ref|NP_001304163.1|/4.94677e-36/uncharacterized protein LOC100193376 [Zea mays]
Zm00001d003974.1	Zm00001d003974_T001.1	149.93	126.42	115.01	172.78	133.89	133.13	155.68	175.36	141.39	214.77	189.74	211.97	cdna chromosome:AGPv4:2:72986095:72986979:1 gene:Zm00001d003974.1 gene_biotype:protein_coding transcript_biotype:protein_coding	-	GO:0043231//intracellular membrane-bounded organelle	-	-	gi|226493908|ref|NP_001144369.1|/2.76446e-69/uncharacterized protein LOC100277287 [Zea mays]
Zm00001d028918.1	Zm00001d028918_T001.1	148.6	106.95	112.83	120.97	98.91	102.05	105.22	90.04	128.12	248.36	310.03	307.67	cdna chromosome:AGPv4:1:51462257:51464279:1 gene:Zm00001d028918.1 gene_biotype:protein_coding transcript_biotype:protein_coding	K03949|1|7e-74|278|zma:100285005|NADH dehydrogenase (ubiquinone) 1 alpha subcomplex subunit 5	GO:0019866//organelle inner membrane;GO:0043231//intracellular membrane-bounded organelle	GO:0016491//oxidoreductase activity	GO:0022900//electron transport chain	gi|223973939|gb|ACN31157.1|/9.89261e-74/unknown [Zea mays]
Zm00001d023856.1	Zm00001d023856_T001.1	113.79	81.3	85.3	72.63	61.68	60.13	67.84	47.04	102.35	224.72	241.22	227.17	cdna chromosome:AGPv4:10:25214019:25214375:1 gene:Zm00001d023856.1 gene_biotype:protein_coding transcript_biotype:protein_coding	-	GO:0031410//cytoplasmic vesicle	-	-	gi|226531644|ref|NP_001150599.1|/8.14284e-45/uncharacterized protein LOC100284232 precursor [Zea mays]
Zm00001d034037.1	Zm00001d034037_T001.1	436.85	273.28	223.28	159.9	144.61	136.91	229.49	177.11	165.43	197.61	283.71	506.6	cdna chromosome:AGPv4:1:281975586:281977146:1 gene:Zm00001d034037.1 gene_biotype:protein_coding transcript_biotype:protein_coding	-	-	GO:0043169//cation binding	GO:0006812//cation transport	gi|226494604|ref|NP_001149523.1|/1.90511e-24/uncharacterized protein LOC100283149 [Zea mays]
Zm00001d048201.1	Zm00001d048201_T001.1,Zm00001d048201_T002.1,Zm00001d048201_T003.1,Zm00001d048201_T004.1,Zm00001d048201_T005.1,Zm00001d048201_T006.1,Zm00001d048201_T007.1,Zm00001d048201_T008.1,Zm00001d048201_T009.1,Zm00001d048201_T010.1,Zm00001d048201_T011.1,Zm00001d048201_T012.1,Zm00001d048201_T013.1	35.96	99.64	57.46	108.13	82.57	109.11	77.48	68.7	77.4	145.65	145.02	99.93	cdna chromosome:AGPv4:9:152369557:152374277:1 gene:Zm00001d048201.1 gene_biotype:protein_coding transcript_biotype:protein_coding	K01858|1|0.0|845|zma:100037797|myo-inositol-1-phosphate synthase [EC:5.5.1.4]	GO:0031224//intrinsic component of membrane;GO:0044424;GO:0031224//intrinsic component of membrane;GO:0044424;GO:0031224//intrinsic component of membrane;GO:0044424;GO:0031224//intrinsic component of membrane;GO:0044424;GO:0031224//intrinsic component of membrane;GO:0044424;GO:0031224//intrinsic component of membrane;GO:0044424;GO:0031224//intrinsic component of membrane;GO:0044424;GO:0031224//in…	GO:0017111//nucleoside-triphosphatase activity;GO:0016872//intramolecular lyase activity;GO:0015405;GO:0032559//adenyl ribonucleotide binding;GO:0017111//nucleoside-triphosphatase activity;GO:0016872//intramolecular lyase activity;GO:0015405;GO:0032559//adenyl ribonucleotide binding;GO:0017111//nucleoside-triphosphatase activity;GO:0016872//intramolecular lyase activity;GO:0015405;GO:0032559//ade…	GO:0006644//phospholipid metabolic process;GO:0006810//transport;GO:0006020//inositol metabolic process;GO:0009207;GO:0006644//phospholipid metabolic process;GO:0006810//transport;GO:0006020//inositol metabolic process;GO:0009207;GO:0006644//phospholipid metabolic process;GO:0006810//transport;GO:0006020//inositol metabolic process;GO:0009207;GO:0006020//inositol metabolic process;GO:0006644//pho…	gi|162462006|ref|NP_001105968.1|/0/putative inositol-3-phosphate synthase [Zea mays]
Zm00001d035094.1	Zm00001d035094_T001.1,Zm00001d035094_T002.1,Zm00001d035094_T003.1	106.03	79.49	77.14	120.27	98.25	95.54	92.39	86.83	123.76	319.08	321.83	305.86	cdna chromosome:AGPv4:6:4936885:4938697:-1 gene:Zm00001d035094.1 gene_biotype:protein_coding transcript_biotype:protein_coding	K02953|1|2e-74|279|sbi:SORBI_07g001670|small subunit ribosomal protein S13e	GO:0043231//intracellular membrane-bounded organelle;GO:0030529//intracellular ribonucleoprotein complex;GO:0043231//intracellular membrane-bounded organelle;GO:0030529//intracellular ribonucleoprotein complex;GO:0043231//intracellular membrane-bounded organelle;GO:0030529//intracellular ribonucleoprotein complex	GO:0003723//RNA binding;GO:0005198//structural molecule activity;GO:0003723//RNA binding;GO:0005198//structural molecule activity;GO:0003723//RNA binding;GO:0005198//structural molecule activity	GO:0010467//gene expression;GO:0010467//gene expression;GO:0010467//gene expression	gi|195606042|gb|ACG24851.1|/5.83196e-80/40S ribosomal protein S13 [Zea mays]
Zm00001d021709.1	Zm00001d021709_T001.1	245.1	254.04	241.11	238.88	205.76	212.17	134.84	133.77	221.49	177.12	183.44	194.85	cdna chromosome:AGPv4:7:160908408:160912025:1 gene:Zm00001d021709.1 gene_biotype:protein_coding transcript_biotype:protein_coding	K01823|1|5e-129|462|zma:541901|isopentenyl-diphosphate Delta-isomerase [EC:5.3.3.2]	-	GO:0016863//intramolecular oxidoreductase activity, transposing C=C bonds	GO:0006721//terpenoid metabolic process	gi|162461852|ref|NP_001105037.1|/2.83183e-128/uncharacterized protein LOC541901 [Zea mays]
Zm00001d033483.1	Zm00001d033483_T001.1	59.71	60.8	32.48	262.43	202.37	204.38	226.66	180.51	143.35	241.49	242.03	380.66	cdna chromosome:AGPv4:1:263981642:263981944:-1 gene:Zm00001d033483.1 gene_biotype:protein_coding transcript_biotype:protein_coding	-	-	-	-	-
Zm00001d021626.1	Zm00001d021626_T001.1,Zm00001d021626_T002.1,Zm00001d021626_T003.1,Zm00001d021626_T004.1,Zm00001d021626_T005.1	143.65	116.66	113.82	140.5	127.94	118.85	121.1	117.4	115.36	220.01	213.95	220.88	cdna chromosome:AGPv4:7:158451764:158454481:1 gene:Zm00001d021626.1 gene_biotype:protein_coding transcript_biotype:protein_coding	-	GO:0043231//intracellular membrane-bounded organelle;GO:0043231//intracellular membrane-bounded organelle;GO:0043231//intracellular membrane-bounded organelle;GO:0043231//intracellular membrane-bounded organelle;GO:0043231//intracellular membrane-bounded organelle	-	-	gi|670424960|ref|XP_008653148.1|/7.76509e-59/PREDICTED: ribonuclease UK114 [Zea mays]
Zm00001d024611.1	Zm00001d024611_T001.1	25.18	15.42	20.25	25.68	11.66	10.13	37.78	40.44	28.7	65.73	95.78	112.79	cdna chromosome:AGPv4:10:80310741:80311386:1 gene:Zm00001d024611.1 gene_biotype:protein_coding transcript_biotype:protein_coding	-	-	-	-	gi|413917412|gb|AFW57344.1|/3.43734e-23/hypothetical protein ZEAMMB73_919435 [Zea mays]
Zm00001d051478.1	Zm00001d051478_T001.1	79.24	98.77	82	96.13	87.66	82.97	61.75	59.72	97.51	164.88	209.29	107.5	cdna chromosome:AGPv4:4:160007880:160008267:-1 gene:Zm00001d051478.1 gene_biotype:protein_coding transcript_biotype:protein_coding gene_symbol:H4C7 description:Histone H4 [Source:UniProtKB/Swiss-Prot;Acc:P62787]	K11254|1|8e-40|162|ppp:PHYPADRAFT_152862|histone H4	-	-	-	gi|976922550|gb|KVI06931.1|/5.11845e-39/Histone core [Cynara cardunculus var. scolymus]
Zm00001d038380.1	Zm00001d038380_T001.1,Zm00001d038380_T002.1,Zm00001d038380_T003.1,Zm00001d038380_T004.1,Zm00001d038380_T005.1,Zm00001d038380_T006.1	238.95	237.53	205.56	263.78	221.08	245.44	204.42	225.9	209.18	242.64	277.28	300.29	cdna chromosome:AGPv4:6:155926731:155930492:-1 gene:Zm00001d038380.1 gene_biotype:protein_coding transcript_biotype:protein_coding	K07901|1|2e-90|221|zma:100192989|Ras-related protein Rab-8A	-	GO:0032561//guanyl ribonucleotide binding;GO:0032561//guanyl ribonucleotide binding;GO:0032561//guanyl ribonucleotide binding;GO:0032561//guanyl ribonucleotide binding;GO:0032561//guanyl ribonucleotide binding	GO:0006810//transport;GO:0035556//intracellular signal transduction;GO:0006810//transport;GO:0035556//intracellular signal transduction;GO:0006810//transport;GO:0035556//intracellular signal transduction;GO:0006810//transport;GO:0035556//intracellular signal transduction;GO:0006810//transport;GO:0035556//intracellular signal transduction	gi|212724108|ref|NP_001131632.1|/2.5116e-96/uncharacterized protein LOC100192989 [Zea mays]
Zm00001d030690.1	Zm00001d030690_T001.1	145.31	129.04	158.91	112.72	114.86	116.82	138.89	132.97	147.4	254.03	269.85	222.12	cdna chromosome:AGPv4:1:153223983:153226896:1 gene:Zm00001d030690.1 gene_biotype:protein_coding transcript_biotype:protein_coding	K13250|1|1e-70|266|zma:100283273|translocon-associated protein subunit beta	GO:0031410//cytoplasmic vesicle;GO:0043231//intracellular membrane-bounded organelle	-	-	gi|414868521|tpg|DAA47078.1|/3.02019e-85/TPA: hypothetical protein ZEAMMB73_824979 [Zea mays]
Zm00001d002325.1	Zm00001d002325_T001.1,Zm00001d002325_T002.1	202.54	244.96	236.28	273.38	275.66	255.6	268.29	289.46	237.04	261.09	236.81	331.46	cdna chromosome:AGPv4:2:10315847:10324930:-1 gene:Zm00001d002325.1 gene_biotype:protein_coding transcript_biotype:protein_coding	K20283|1|0.0|2384|sita:101781548|golgin subfamily A member 4	-	-	-	gi|670375112|ref|XP_008668889.1|/1.4613e-132/PREDICTED: intracellular protein transport protein USO1-like [Zea mays]
Zm00001d012857.1	Zm00001d012857_T001.1,Zm00001d012857_T002.1,Zm00001d012857_T003.1,Zm00001d012857_T004.1,Zm00001d012857_T005.1,Zm00001d012857_T006.1,Zm00001d012857_T007.1	152.48	100.62	105.13	129.78	111.26	137.76	124.84	122.86	128.47	167.95	190.65	165.93	cdna chromosome:AGPv4:5:1163139:1165588:1 gene:Zm00001d012857.1 gene_biotype:protein_coding transcript_biotype:protein_coding	K03016|1|4e-78|291|zma:100281008|DNA-directed RNA polymerases I, II, and III subunit RPABC3	GO:0043231//intracellular membrane-bounded organelle;GO:0043231//intracellular membrane-bounded organelle;GO:0043231//intracellular membrane-bounded organelle;GO:0043231//intracellular membrane-bounded organelle;GO:0043231//intracellular membrane-bounded organelle;GO:0043231//intracellular membrane-bounded organelle;GO:0043231//intracellular membrane-bounded organelle	GO:0034062//5'-3' RNA polymerase activity;GO:0034062//5'-3' RNA polymerase activity;GO:0034062//5'-3' RNA polymerase activity;GO:0034062//5'-3' RNA polymerase activity;GO:0034062//5'-3' RNA polymerase activity;GO:0034062//5'-3' RNA polymerase activity;GO:0034062//5'-3' RNA polymerase activity	GO:0010467//gene expression;GO:0010467//gene expression;GO:0010467//gene expression;GO:0010467//gene expression;GO:0010467//gene expression;GO:0010467//gene expression;GO:0010467//gene expression	gi|226505828|ref|NP_001147399.1|/2.20952e-77/uncharacterized protein LOC100281008 [Zea mays]
Zm00001d024778.1	Zm00001d024778_T001.1	779.05	414.85	372.12	389.77	468.38	286.63	180.83	248.99	558.36	250.61	215.15	204.89	cdna chromosome:AGPv4:10:87401369:87401545:-1 gene:Zm00001d024778.1 gene_biotype:protein_coding transcript_biotype:protein_coding	-	GO:0031224//intrinsic component of membrane;GO:0031410//cytoplasmic vesicle	-	-	gi|223945531|gb|ACN26849.1|/2.89851e-18/unknown [Zea mays]
Zm00001d035559.1	Zm00001d035559_T001.1,Zm00001d035559_T002.1,Zm00001d035559_T003.1,Zm00001d035559_T004.1,Zm00001d035559_T005.1,Zm00001d035559_T006.1,Zm00001d035559_T007.1,Zm00001d035559_T008.1,Zm00001d035559_T009.1,Zm00001d035559_T010.1,Zm00001d035559_T011.1,Zm00001d035559_T012.1,Zm00001d035559_T013.1,Zm00001d035559_T014.1,Zm00001d035559_T015.1,Zm00001d035559_T016.1	8.05	191.99	52.51	151.23	121.44	167.31	77	74.64	99.87	32.52	91.01	54.54	cdna chromosome:AGPv4:6:33094908:33096433:-1 gene:Zm00001d035559.1 gene_biotype:protein_coding transcript_biotype:protein_coding	-	-	-	-	gi|413942203|gb|AFW74852.1|/7.58109e-104/hypothetical protein ZEAMMB73_609032 [Zea mays]
Zm00001d047757.1	Zm00001d047757_T001.1,Zm00001d047757_T002.1,Zm00001d047757_T003.1,Zm00001d047757_T004.1,Zm00001d047757_T005.1,Zm00001d047757_T006.1,Zm00001d047757_T007.1,Zm00001d047757_T008.1,Zm00001d047757_T009.1,Zm00001d047757_T010.1,Zm00001d047757_T011.1,Zm00001d047757_T012.1,Zm00001d047757_T013.1,Zm00001d047757_T014.1	277.87	151.91	207.78	220.91	171.04	170.71	203.99	219.85	204.12	231.52	204.92	171.88	cdna chromosome:AGPv4:9:141020771:141024425:1 gene:Zm00001d047757.1 gene_biotype:protein_coding transcript_biotype:protein_coding	K00434|1|5e-44|177|zma:100283822|L-ascorbate peroxidase [EC:1.11.1.11]	-	GO:0005506//iron ion binding;GO:0016209//antioxidant activity;GO:0005506//iron ion binding;GO:0016209//antioxidant activity;GO:0005506//iron ion binding;GO:0016209//antioxidant activity;GO:0005506//iron ion binding;GO:0016209//antioxidant activity;GO:0005506//iron ion binding;GO:0016209//antioxidant activity;GO:0005506//iron ion binding;GO:0016209//antioxidant activity;GO:0005506//iron ion bindin…	GO:0008152//metabolic process;GO:0006950//response to stress;GO:0008152//metabolic process;GO:0006950//response to stress;GO:0008152//metabolic process;GO:0006950//response to stress;GO:0008152//metabolic process;GO:0006950//response to stress;GO:0008152//metabolic process;GO:0006950//response to stress;GO:0008152//metabolic process;GO:0006950//response to stress;GO:0008152//metabolic process;GO:…	gi|413956091|gb|AFW88740.1|/1.26792e-121/hypothetical protein ZEAMMB73_022439 [Zea mays]
Zm00001d046336.1	Zm00001d046336_T001.1,Zm00001d046336_T002.1,Zm00001d046336_T003.1,Zm00001d046336_T005.1,Zm00001d046336_T006.1	172.46	146.25	165.51	171.89	148.88	169.7	163.31	157.34	139.96	220.84	232.97	244.1	cdna chromosome:AGPv4:9:81443600:81455229:-1 gene:Zm00001d046336.1 gene_biotype:protein_coding transcript_biotype:protein_coding	K02147|1|0.0|667|zma:100286306|V-type H+-transporting ATPase subunit B	GO:0033176//proton-transporting V-type ATPase complex;GO:0033176//proton-transporting V-type ATPase complex;GO:0033176//proton-transporting V-type ATPase complex;GO:0033176//proton-transporting V-type ATPase complex;GO:0033176//proton-transporting V-type ATPase complex	GO:0015078//hydrogen ion transmembrane transporter activity;GO:0019829//cation-transporting ATPase activity;GO:0032559//adenyl ribonucleotide binding;GO:0015078//hydrogen ion transmembrane transporter activity;GO:0019829//cation-transporting ATPase activity;GO:0032559//adenyl ribonucleotide binding;GO:0015078//hydrogen ion transmembrane transporter activity;GO:0019829//cation-transporting ATPase …	GO:0015986//ATP synthesis coupled proton transport;GO:0015988//energy coupled proton transmembrane transport, against electrochemical gradient;GO:0015986//ATP synthesis coupled proton transport;GO:0015988//energy coupled proton transmembrane transport, against electrochemical gradient;GO:0015986//ATP synthesis coupled proton transport;GO:0015988//energy coupled proton transmembrane transport, aga…	gi|226531470|ref|NP_001152665.1|/0/vacuolar ATP synthase subunit B [Zea mays]
Zm00001d005642.1	Zm00001d005642_T001.1,Zm00001d005642_T002.1,Zm00001d005642_T003.1,Zm00001d005642_T004.1	160.22	121.92	126.19	139.31	128.19	105.8	102.68	104.53	168.64	217.78	245.24	161.36	cdna chromosome:AGPv4:2:181733008:181733830:-1 gene:Zm00001d005642.1 gene_biotype:protein_coding transcript_biotype:protein_coding	K02917|1|5e-55|206|zma:100282547|large subunit ribosomal protein L35Ae	GO:0043231//intracellular membrane-bounded organelle;GO:0030529//intracellular ribonucleoprotein complex;GO:0043231//intracellular membrane-bounded organelle;GO:0030529//intracellular ribonucleoprotein complex;GO:0043231//intracellular membrane-bounded organelle;GO:0030529//intracellular ribonucleoprotein complex;GO:0043231//intracellular membrane-bounded organelle;GO:0030529//intracellular ribon…	GO:0005198//structural molecule activity;GO:0005198//structural molecule activity;GO:0005198//structural molecule activity;GO:0005198//structural molecule activity	GO:0010467//gene expression;GO:0010467//gene expression;GO:0010467//gene expression;GO:0010467//gene expression	gi|944245108|gb|KQL09402.1|/2.31615e-61/hypothetical protein SETIT_007276mg [Setaria italica]
Zm00001d002889.1	Zm00001d002889_T001.1,Zm00001d002889_T002.1,Zm00001d002889_T003.1,Zm00001d002889_T004.1,Zm00001d002889_T005.1,Zm00001d002889_T006.1,Zm00001d002889_T007.1,Zm00001d002889_T008.1,Zm00001d002889_T009.1,Zm00001d002889_T012.1,Zm00001d002889_T013.1,Zm00001d002889_T014.1,Zm00001d002889_T015.1,Zm00001d002889_T016.1,Zm00001d002889_T017.1,Zm00001d002889_T019.1	173.07	137.53	159.31	224.84	164.91	175.78	169.31	174.62	153.42	285.56	270.24	250.53	cdna chromosome:AGPv4:2:25913941:25921319:1 gene:Zm00001d002889.1 gene_biotype:protein_coding transcript_biotype:protein_coding gene_symbol:IPP description:Soluble inorganic pyrophosphatase [Source:UniProtKB/Swiss-Prot;Acc:O48556]	K01507|1|5e-76|284|zma:541666|inorganic pyrophosphatase [EC:3.6.1.1]	GO:0044424;GO:0044424;GO:0044424;GO:0044424;GO:0044424;GO:0044424;GO:0044424;GO:0044424;GO:0044424;GO:0044424;GO:0044424;GO:0044424;GO:0044424;GO:0044424;GO:0044424;GO:0044424	GO:0046872//metal ion binding;GO:0016462//pyrophosphatase activity;GO:0046872//metal ion binding;GO:0016462//pyrophosphatase activity;GO:0046872//metal ion binding;GO:0016462//pyrophosphatase activity;GO:0046872//metal ion binding;GO:0016462//pyrophosphatase activity;GO:0046872//metal ion binding;GO:0016462//pyrophosphatase activity;GO:0046872//metal ion binding;GO:0016462//pyrophosphatase activi…	GO:0006793//phosphorus metabolic process;GO:0006793//phosphorus metabolic process;GO:0006793//phosphorus metabolic process;GO:0006793//phosphorus metabolic process;GO:0006793//phosphorus metabolic process;GO:0006793//phosphorus metabolic process;GO:0006793//phosphorus metabolic process;GO:0006793//phosphorus metabolic process;GO:0006793//phosphorus metabolic process;GO:0006793//phosphorus metabol…	gi|670422870|ref|XP_008652296.1|/8.14977e-112/PREDICTED: uncharacterized protein LOC103632260 [Zea mays]
Zm00001d036904.1	Zm00001d036904_T001.1,Zm00001d036904_T002.1,Zm00001d036904_T003.1,Zm00001d036904_T004.1,Zm00001d036904_T005.1,Zm00001d036904_T006.1,Zm00001d036904_T007.1,Zm00001d036904_T008.1,Zm00001d036904_T009.1,Zm00001d036904_T010.1,Zm00001d036904_T011.1,Zm00001d036904_T012.1,Zm00001d036904_T013.1,Zm00001d036904_T014.1,Zm00001d036904_T015.1	199.95	159.96	173.42	173.38	136.37	165.32	152.1	137.44	158.91	202.81	191.24	171.01	cdna chromosome:AGPv4:6:106006215:106008725:-1 gene:Zm00001d036904.1 gene_biotype:protein_coding transcript_biotype:protein_coding	K03231|1|7e-86|317|zma:100286309|elongation factor 1-alpha	GO:0044424;GO:0044424;GO:0044424;GO:0044424;GO:0044424;GO:0044424;GO:0044424;GO:0044424;GO:0044424;GO:0044424;GO:0044424;GO:0044424;GO:0044424;GO:0044424;GO:0043231//intracellular membrane-bounded organelle	GO:0017111//nucleoside-triphosphatase activity;GO:0008135//translation factor activity, RNA binding;GO:0032561//guanyl ribonucleotide binding;GO:0017111//nucleoside-triphosphatase activity;GO:0008135//translation factor activity, RNA binding;GO:0032561//guanyl ribonucleotide binding;GO:0017111//nucleoside-triphosphatase activity;GO:0008135//translation factor activity, RNA binding;GO:0032561//gua…	GO:0006412//translation;GO:0009207;GO:0006412//translation;GO:0009207;GO:0006412//translation;GO:0009207;GO:0006412//translation;GO:0009207;GO:0006412//translation;GO:0009207;GO:0006412//translation;GO:0009207;GO:0006412//translation;GO:0009207;GO:0006412//translation;GO:0009207;GO:0006412//translation;GO:0009207;GO:0006412//translation;GO:0009207;GO:0006412//translation;GO:0009207;GO:0006412//tr…	gi|226494632|ref|NP_001152668.1|/0/uncharacterized protein LOC100286309 [Zea mays]
Zm00001d040697.1	Zm00001d040697_T001.1	220.64	120.85	94.42	108.48	102.55	90.9	93.76	77.81	139.01	198.2	161.6	167.1	cdna chromosome:AGPv4:3:58920202:58921386:-1 gene:Zm00001d040697.1 gene_biotype:protein_coding transcript_biotype:protein_coding	K00789|1|0.0|767|zma:100194360|S-adenosylmethionine synthetase [EC:2.5.1.6]	GO:0044424	GO:0046872//metal ion binding;GO:0016765//transferase activity, transferring alkyl or aryl (other than methyl) groups;GO:0032559//adenyl ribonucleotide binding	GO:0006970//response to osmotic stress;GO:0044237//cellular metabolic process	gi|239050557|ref|NP_001132867.2|/0/uncharacterized protein LOC100194360 [Zea mays]
Zm00001d042367.1	Zm00001d042367_T001.1,Zm00001d042367_T002.1,Zm00001d042367_T003.1	227.98	153.63	123.06	181.99	137.13	118.36	101.78	114.94	125.73	59.69	45.38	43.76	cdna chromosome:AGPv4:3:163389343:163392614:-1 gene:Zm00001d042367.1 gene_biotype:protein_coding transcript_biotype:protein_coding	K17285|1|0.0|954|zma:100192654|selenium-binding protein 1	-	GO:0005488;GO:0005488;GO:0005488	-	gi|239053195|ref|NP_001131338.2|/2.30594e-126/uncharacterized protein LOC100192654 [Zea mays]
Zm00001d003945.1	Zm00001d003945_T001.1,Zm00001d003945_T002.1,Zm00001d003945_T003.1,Zm00001d003945_T004.1,Zm00001d003945_T005.1	152.96	178.34	117.56	138.55	151.22	160.95	175.24	164.59	179.55	104.1	126.02	163.88	cdna chromosome:AGPv4:2:71037797:71040700:-1 gene:Zm00001d003945.1 gene_biotype:protein_coding transcript_biotype:protein_coding	K00430|1|9e-07|55.5|mdm:103431979|peroxidase [EC:1.11.1.7];K07213|3|3e-06|53.9|mus:103987216|copper chaperone	-	-	-	gi|226495193|ref|NP_001151748.1|/9.15121e-41/mouse DNA EBV homolog 1 [Zea mays]
Zm00001d049666.1	Zm00001d049666_T001.1	145.56	112.94	115.21	126.9	112.67	115.56	107.63	103.08	119.7	395.46	416.24	361.08	cdna chromosome:AGPv4:4:39268830:39270978:1 gene:Zm00001d049666.1 gene_biotype:protein_coding transcript_biotype:protein_coding	K02953|1|1e-80|300|zma:100272255|small subunit ribosomal protein S13e	GO:0043231//intracellular membrane-bounded organelle;GO:0030529//intracellular ribonucleoprotein complex	GO:0003723//RNA binding;GO:0005198//structural molecule activity	GO:0010467//gene expression	gi|944236700|gb|KQL01038.1|/3.24923e-81/hypothetical protein SETIT_014423mg [Setaria italica]
Zm00001d035440.1	Zm00001d035440_T001.1	74.73	69.12	55.57	62.16	89.53	71.23	57.33	44.52	96.08	174.29	169.73	101.27	cdna chromosome:AGPv4:6:25657757:25658164:-1 gene:Zm00001d035440.1 gene_biotype:protein_coding transcript_biotype:protein_coding	-	GO:0043231//intracellular membrane-bounded organelle	GO:0003677//DNA binding	GO:0006351//transcription, DNA-templated	gi|195659353|gb|ACG49144.1|/6.09679e-45/ocs element-binding factor 1 [Zea mays]
Zm00001d020580.1	Zm00001d020580_T001.1	76.73	95.63	74.38	87.5	93.46	93.32	74.4	72.59	106.85	210.4	264.39	215.67	cdna chromosome:AGPv4:7:123664001:123664456:1 gene:Zm00001d020580.1 gene_biotype:protein_coding transcript_biotype:protein_coding description:Histone H2B.1 [Source:UniProtKB/Swiss-Prot;Acc:P30755]	K11252|1|9e-44|176|zma:100273030|histone H2B	GO:0000785//chromatin;GO:0043231//intracellular membrane-bounded organelle	GO:0003676//nucleic acid binding	GO:0034728//nucleosome organization	gi|226498000|ref|NP_001140951.1|/4.41273e-43/histone H2B.1 [Zea mays]
Zm00001d044246.1	Zm00001d044246_T001.1,Zm00001d044246_T002.1,Zm00001d044246_T003.1,Zm00001d044246_T004.1,Zm00001d044246_T005.1	67.1	71.16	59.39	77.76	72.3	70.13	51.63	56.43	85.79	172.69	247.17	143.88	cdna chromosome:AGPv4:3:222967888:222968628:1 gene:Zm00001d044246.1 gene_biotype:protein_coding transcript_biotype:protein_coding	K11251|1|1e-34|145|zma:103504712|histone H2A	GO:0000785//chromatin;GO:0043231//intracellular membrane-bounded organelle;GO:0005694//chromosome;GO:0000785//chromatin;GO:0043231//intracellular membrane-bounded organelle;GO:0005694//chromosome;GO:0000785//chromatin;GO:0043231//intracellular membrane-bounded organelle	GO:0003676//nucleic acid binding;GO:0003676//nucleic acid binding;GO:0003676//nucleic acid binding	GO:0034728//nucleosome organization;GO:0034728//nucleosome organization;GO:0034728//nucleosome organization	gi|195622870|gb|ACG33265.1|/1.91615e-23/histone H2A [Zea mays]
Zm00001d020438.1	Zm00001d020438_T001.1,Zm00001d020438_T002.1,Zm00001d020438_T003.1,Zm00001d020438_T004.1,Zm00001d020438_T005.1,Zm00001d020438_T006.1,Zm00001d020438_T007.1	110.42	89.89	85.07	96.47	78.19	77.17	99.49	89.19	72.52	154.28	177.73	162.68	cdna chromosome:AGPv4:7:114216533:114218882:-1 gene:Zm00001d020438.1 gene_biotype:protein_coding transcript_biotype:protein_coding	K09579|1|1e-58|227|zma:100286056|peptidyl-prolyl cis-trans isomerase NIMA-interacting 4 [EC:5.2.1.8]	-	GO:0016859//cis-trans isomerase activity;GO:0016859//cis-trans isomerase activity;GO:0016859//cis-trans isomerase activity;GO:0016859//cis-trans isomerase activity;GO:0016859//cis-trans isomerase activity;GO:0016859//cis-trans isomerase activity;GO:0016859//cis-trans isomerase activity	GO:0044267//cellular protein metabolic process;GO:0044267//cellular protein metabolic process;GO:0044267//cellular protein metabolic process;GO:0044267//cellular protein metabolic process;GO:0044267//cellular protein metabolic process;GO:0044267//cellular protein metabolic process;GO:0044267//cellular protein metabolic process	gi|670421373|ref|XP_008651585.1|/2.24197e-59/PREDICTED: peptidyl-prolyl cis-trans isomerase NIMA-interacting 4 isoform X1 [Zea mays]
Zm00001d013007.1	Zm00001d013007_T001.1,Zm00001d013007_T002.1	251.99	173.61	186.66	245.43	172.78	169.59	180.2	196.76	182.77	196.46	216.02	226.89	cdna chromosome:AGPv4:5:3149161:3151741:-1 gene:Zm00001d013007.1 gene_biotype:protein_coding transcript_biotype:protein_coding	K07937|1|1e-36|156|pop:POPTR_0013s00690g|ADP-ribosylation factor 1	GO:0043231//intracellular membrane-bounded organelle;GO:0043231//intracellular membrane-bounded organelle	GO:0032561//guanyl ribonucleotide binding;GO:0032561//guanyl ribonucleotide binding;GO:0005515//protein binding	GO:0035556//intracellular signal transduction;GO:0035556//intracellular signal transduction;GO:0009755//hormone-mediated signaling pathway;GO:0006351//transcription, DNA-templated;GO:0015031//protein transport	gi|413932672|gb|AFW67223.1|/1.29897e-53/hypothetical protein ZEAMMB73_332083 [Zea mays]
Zm00001d018134.1	Zm00001d018134_T001.1,Zm00001d018134_T002.1	119.76	80.42	79.46	97.07	73.45	70.69	79.02	70.44	99.12	164.75	177.47	160.43	cdna chromosome:AGPv4:5:215050035:215052015:-1 gene:Zm00001d018134.1 gene_biotype:protein_coding transcript_biotype:protein_coding	K01802|1|4e-23|110|zma:542519|peptidylprolyl isomerase [EC:5.2.1.8]	-	GO:0016859//cis-trans isomerase activity;GO:0016859//cis-trans isomerase activity	GO:0044267//cellular protein metabolic process;GO:0044267//cellular protein metabolic process	gi|219888681|gb|ACL54715.1|/2.00942e-25/unknown [Zea mays]
Zm00001d038376.1	Zm00001d038376_T001.1,Zm00001d038376_T002.1	195.64	117.46	132.89	147.12	114.08	129.5	146.42	134.43	143.65	331.02	310.32	268.47	cdna chromosome:AGPv4:6:155902916:155911076:1 gene:Zm00001d038376.1 gene_biotype:protein_coding transcript_biotype:protein_coding	K10575|1|6e-58|226|zma:542600|ubiquitin-conjugating enzyme E2 G1 [EC:2.3.2.23]	-	GO:0019787//ubiquitin-like protein transferase activity;GO:0032559//adenyl ribonucleotide binding;GO:0019787//ubiquitin-like protein transferase activity;GO:0032559//adenyl ribonucleotide binding	GO:0070646//protein modification by small protein removal;GO:0070646//protein modification by small protein removal	gi|162457809|ref|NP_001105605.1|/3.41513e-57/ubiquitin-conjugating enzyme protein E2 [Zea mays]
Zm00001d047787.1	Zm00001d047787_T001.1,Zm00001d047787_T002.1	119.23	125.3	108.51	162.09	130.03	128.38	96.93	106.57	162.23	206.66	322.9	171.61	cdna chromosome:AGPv4:9:141785644:141786727:1 gene:Zm00001d047787.1 gene_biotype:protein_coding transcript_biotype:protein_coding	K11251|1|6e-29|115|zma:103639303|histone H2A	GO:0000785//chromatin;GO:0043231//intracellular membrane-bounded organelle;GO:0000785//chromatin;GO:0043231//intracellular membrane-bounded organelle	GO:0003676//nucleic acid binding;GO:0003676//nucleic acid binding	GO:0034728//nucleosome organization;GO:0034728//nucleosome organization	gi|673921668|ref|NP_001288376.1|/2.27114e-45/histone H2A [Zea mays]
Zm00001d049933.1	Zm00001d049933_T001.1,Zm00001d049933_T002.1	112.31	81.65	85.57	110.34	88.4	92.01	81.98	81.34	103.07	322.67	346.98	337.93	cdna chromosome:AGPv4:4:53889884:53891113:-1 gene:Zm00001d049933.1 gene_biotype:protein_coding transcript_biotype:protein_coding	K02975|1|1e-32|139|zma:100281626|small subunit ribosomal protein S25e	GO:0030529//intracellular ribonucleoprotein complex;GO:0030529//intracellular ribonucleoprotein complex	-	-	gi|413921768|gb|AFW61700.1|/4.07643e-82/hypothetical protein ZEAMMB73_503343, partial [Zea mays]
Zm00001d008259.1	Zm00001d008259_T001.1	136.4	114.61	92.27	58.67	74.25	96.41	103.82	93.96	90.62	113.21	141.47	141.78	cdna chromosome:AGPv4:8:3340627:3344777:-1 gene:Zm00001d008259.1 gene_biotype:protein_coding transcript_biotype:protein_coding	-	-	-	-	gi|413946914|gb|AFW79563.1|/1.14311e-35/deleted in split hand/splt foot protein 1, partial [Zea mays]
Zm00001d049500.1	Zm00001d049500_T001.1,Zm00001d049500_T002.1,Zm00001d049500_T003.1	147.17	99.61	111.77	141.42	122.58	109.62	115.44	117.05	146.13	360.17	376.44	308.61	cdna chromosome:AGPv4:4:32584947:32587280:1 gene:Zm00001d049500.1 gene_biotype:protein_coding transcript_biotype:protein_coding	K02985|1|2e-68|261|zma:100274348|small subunit ribosomal protein S3e	GO:0030529//intracellular ribonucleoprotein complex;GO:0030529//intracellular ribonucleoprotein complex;GO:0030529//intracellular ribonucleoprotein complex	GO:0003676//nucleic acid binding;GO:0005198//structural molecule activity;GO:0003676//nucleic acid binding;GO:0005198//structural molecule activity;GO:0003676//nucleic acid binding;GO:0005198//structural molecule activity	GO:0010467//gene expression;GO:0010467//gene expression;GO:0010467//gene expression	gi|944236338|gb|KQL00676.1|/3.75226e-125/hypothetical protein SETIT_014067mg [Setaria italica]
Zm00001d038202.1	Zm00001d038202_T001.1	66.7	64.26	61.05	50.54	76.08	70.46	66.17	59.29	59.04	164.1	117.21	125.65	cdna chromosome:AGPv4:6:151448102:151448572:-1 gene:Zm00001d038202.1 gene_biotype:protein_coding transcript_biotype:protein_coding	-	-	-	-	gi|413945380|gb|AFW78029.1|/1.58239e-51/hypothetical protein ZEAMMB73_411831 [Zea mays]
Zm00001d006900.1	Zm00001d006900_T001.1,Zm00001d006900_T002.1,Zm00001d006900_T003.1,Zm00001d006900_T004.1,Zm00001d006900_T005.1,Zm00001d006900_T006.1,Zm00001d006900_T007.1,Zm00001d006900_T008.1,Zm00001d006900_T009.1,Zm00001d006900_T010.1,Zm00001d006900_T011.1	126.42	95.77	74.9	99.06	78.13	70.57	70.88	72.13	86.12	286.92	205.82	191.02	cdna chromosome:AGPv4:2:219014459:219017660:-1 gene:Zm00001d006900.1 gene_biotype:protein_coding transcript_biotype:protein_coding	K01626|1|9e-110|399|sbi:SORBI_02g039660|3-deoxy-7-phosphoheptulonate synthase [EC:2.5.1.54]	GO:0043231//intracellular membrane-bounded organelle;GO:0043231//intracellular membrane-bounded organelle;GO:0043231//intracellular membrane-bounded organelle;GO:0043231//intracellular membrane-bounded organelle;GO:0043231//intracellular membrane-bounded organelle;GO:0043231//intracellular membrane-bounded organelle;GO:0043231//intracellular membrane-bounded organelle;GO:0043231//intracellular me…	GO:0016765//transferase activity, transferring alkyl or aryl (other than methyl) groups;GO:0016765//transferase activity, transferring alkyl or aryl (other than methyl) groups;GO:0016765//transferase activity, transferring alkyl or aryl (other than methyl) groups;GO:0016765//transferase activity, transferring alkyl or aryl (other than methyl) groups;GO:0016765//transferase activity, transferring …	GO:0008652//cellular amino acid biosynthetic process;GO:0043650;GO:0019632//shikimate metabolic process;GO:0008652//cellular amino acid biosynthetic process;GO:0043650;GO:0019632//shikimate metabolic process;GO:0008652//cellular amino acid biosynthetic process;GO:0043650;GO:0019632//shikimate metabolic process;GO:0008652//cellular amino acid biosynthetic process;GO:0043650;GO:0019632//shikimate m…	gi|670374322|ref|XP_008668532.1|/5.60577e-177/PREDICTED: uncharacterized protein LOC100501272 isoform X1 [Zea mays]
Zm00001d012052.1	Zm00001d012052_T001.1	106.21	81.21	72.11	107.4	91.91	100.61	85.67	93.72	80.31	314.66	299.63	312.1	cdna chromosome:AGPv4:8:167250646:167252718:-1 gene:Zm00001d012052.1 gene_biotype:protein_coding transcript_biotype:protein_coding	K12741|1|2e-31|137|sbi:SORBI_08g015580|heterogeneous nuclear ribonucleoprotein A1/A3	-	GO:0005488	-	gi|226505736|ref|NP_001150149.1|/1.43759e-61/uncharacterized protein LOC100283778 [Zea mays]
Zm00001d037603.1	Zm00001d037603_T001.1,Zm00001d037603_T002.1,Zm00001d037603_T003.1,Zm00001d037603_T004.1,Zm00001d037603_T005.1,Zm00001d037603_T006.1,Zm00001d037603_T007.1,Zm00001d037603_T008.1,Zm00001d037603_T009.1	109.3	77.01	71.8	105.97	88.23	96.54	85.58	88.24	105.14	253.01	307.97	264.48	cdna chromosome:AGPv4:6:131345164:131348133:1 gene:Zm00001d037603.1 gene_biotype:protein_coding transcript_biotype:protein_coding	K02883|1|3e-59|228|sbi:SORBI_09g004290|large subunit ribosomal protein L18e	GO:0030529//intracellular ribonucleoprotein complex;GO:0030529//intracellular ribonucleoprotein complex;GO:0030529//intracellular ribonucleoprotein complex;GO:0030529//intracellular ribonucleoprotein complex;GO:0030529//intracellular ribonucleoprotein complex;GO:0030529//intracellular ribonucleoprotein complex;GO:0030529//intracellular ribonucleoprotein complex;GO:0030529//intracellular ribonucle…	GO:0005198//structural molecule activity;GO:0005198//structural molecule activity;GO:0005198//structural molecule activity;GO:0005198//structural molecule activity;GO:0005198//structural molecule activity;GO:0005198//structural molecule activity;GO:0005198//structural molecule activity;GO:0005198//structural molecule activity;GO:0005198//structural molecule activity	GO:0010467//gene expression;GO:0010467//gene expression;GO:0010467//gene expression;GO:0010467//gene expression;GO:0010467//gene expression;GO:0010467//gene expression;GO:0010467//gene expression;GO:0010467//gene expression;GO:0010467//gene expression	gi|670430927|ref|XP_008656150.1|/1.31133e-106/PREDICTED: 60S ribosomal protein L18-3-like [Zea mays]
Zm00001d042930.1	Zm00001d042930_T001.1	55.08	72.38	59.28	70.11	63.55	67.51	47.1	55.94	54.3	174.82	212.05	131.58	cdna chromosome:AGPv4:3:184418173:184418656:1 gene:Zm00001d042930.1 gene_biotype:protein_coding transcript_biotype:protein_coding description:Histone H2B.4 [Source:UniProtKB/Swiss-Prot;Acc:P49120]	K11252|1|2e-37|155|zma:100273745|histone H2B	GO:0000785//chromatin;GO:0043231//intracellular membrane-bounded organelle	GO:0003676//nucleic acid binding	GO:0034728//nucleosome organization	gi|226502676|ref|NP_001141398.1|/9.08005e-37/histone H2B.4 [Zea mays]
Zm00001d014679.1	Zm00001d014679_T001.1	160.05	101.89	126.16	138.83	117.33	114.59	112.8	114.52	142.36	316.02	363.78	283.49	cdna chromosome:AGPv4:5:58659914:58661357:-1 gene:Zm00001d014679.1 gene_biotype:protein_coding transcript_biotype:protein_coding	K02942|1|5e-26|118|zma:542339|large subunit ribosomal protein LP1	GO:0030529//intracellular ribonucleoprotein complex	GO:0005198//structural molecule activity	GO:0006412//translation	gi|413934791|gb|AFW69342.1|/7.21922e-26/hypothetical protein ZEAMMB73_396059 [Zea mays]
Zm00001d026439.1	Zm00001d026439_T001.1,Zm00001d026439_T002.1,Zm00001d026439_T003.1,Zm00001d026439_T009.1,Zm00001d026439_T011.1,Zm00001d026439_T013.1,Zm00001d026439_T014.1,Zm00001d026439_T016.1,Zm00001d026439_T017.1,Zm00001d026439_T018.1,Zm00001d026439_T020.1,Zm00001d026439_T021.1,Zm00001d026439_T022.1,Zm00001d026439_T024.1,Zm00001d026439_T026.1,Zm00001d026439_T027.1,Zm00001d026439_T029.1,Zm00001d026439_T031.1,Zm0…	132.32	189.28	129.41	187.45	172.07	172.26	139.8	163.15	140.28	129.1	122.98	222.45	cdna chromosome:AGPv4:10:145893642:145896584:1 gene:Zm00001d026439.1 gene_biotype:protein_coding transcript_biotype:protein_coding	K03255|1|0.0|1118|zma:103642120|protein TIF31	-	-	-	gi|670446935|ref|XP_008663656.1|/0/PREDICTED: LOW QUALITY PROTEIN: clustered mitochondria protein homolog [Zea mays]
Zm00001d014673.1	Zm00001d014673_T001.1,Zm00001d014673_T002.1	180.28	127.29	149.63	158.68	128.55	145.84	151.96	154.33	147.86	160.22	164.19	155.22	cdna chromosome:AGPv4:5:58592104:58595583:-1 gene:Zm00001d014673.1 gene_biotype:protein_coding transcript_biotype:protein_coding	K03257|1|0.0|700|zma:541649|translation initiation factor 4A	-	GO:0008135//translation factor activity, RNA binding;GO:0042623//ATPase activity, coupled;GO:0032559//adenyl ribonucleotide binding;GO:0008135//translation factor activity, RNA binding;GO:0042623//ATPase activity, coupled;GO:0032559//adenyl ribonucleotide binding	GO:0006412//translation;GO:0006412//translation	gi|992156803|gb|KXG20770.1|/0/hypothetical protein SORBI_010G251100 [Sorghum bicolor]
Zm00001d029595.1	Zm00001d029595_T001.1,Zm00001d029595_T002.1,Zm00001d029595_T003.1,Zm00001d029595_T004.1,Zm00001d029595_T005.1	120.17	94.59	83.67	105.4	93.28	96.11	96.81	91.78	114.62	159.29	186.08	177.37	cdna chromosome:AGPv4:1:78348953:78351415:1 gene:Zm00001d029595.1 gene_biotype:protein_coding transcript_biotype:protein_coding	-	-	-	-	gi|670363943|ref|XP_008657318.1|/2.02211e-39/PREDICTED: uncharacterized protein At2g23090 isoform X2 [Zea mays]
Zm00001d053983.1	Zm00001d053983_T001.1,Zm00001d053983_T002.1,Zm00001d053983_T003.1,Zm00001d053983_T004.1,Zm00001d053983_T005.1	106.85	103.09	98.76	116.6	89.46	115.56	111.82	119.78	76.13	243.8	259.37	266.01	cdna chromosome:AGPv4:4:244581853:244585737:-1 gene:Zm00001d053983.1 gene_biotype:protein_coding transcript_biotype:protein_coding	-	GO:0043231//intracellular membrane-bounded organelle;GO:0043231//intracellular membrane-bounded organelle;GO:0043231//intracellular membrane-bounded organelle;GO:0043231//intracellular membrane-bounded organelle;GO:0043231//intracellular membrane-bounded organelle	-	-	gi|223947861|gb|ACN28014.1|/7.4615e-117/unknown [Zea mays]
Zm00001d033147.1	Zm00001d033147_T001.1,Zm00001d033147_T002.1,Zm00001d033147_T003.1,Zm00001d033147_T004.1,Zm00001d033147_T005.1,Zm00001d033147_T006.1,Zm00001d033147_T007.1,Zm00001d033147_T008.1,Zm00001d033147_T009.1,Zm00001d033147_T010.1	118.56	98.13	83.4	90.26	74.23	86.75	94.36	91.84	97.51	349.03	461.15	395.12	cdna chromosome:AGPv4:1:252109099:252110389:1 gene:Zm00001d033147.1 gene_biotype:protein_coding transcript_biotype:protein_coding	K02896|1|8e-47|186|zma:100193634|large subunit ribosomal protein L24e	GO:0043231//intracellular membrane-bounded organelle;GO:0030529//intracellular ribonucleoprotein complex;GO:0030529//intracellular ribonucleoprotein complex;GO:0043231//intracellular membrane-bounded organelle;GO:0030529//intracellular ribonucleoprotein complex;GO:0030529//intracellular ribonucleoprotein complex;GO:0030529//intracellular ribonucleoprotein complex;GO:0043231//intracellular membran…	GO:0005198//structural molecule activity;GO:0005198//structural molecule activity;GO:0005198//structural molecule activity;GO:0005198//structural molecule activity;GO:0005198//structural molecule activity;GO:0005198//structural molecule activity;GO:0005198//structural molecule activity;GO:0005198//structural molecule activity;GO:0005198//structural molecule activity	GO:0010467//gene expression;GO:0010467//gene expression;GO:0010467//gene expression;GO:0010467//gene expression;GO:0010467//gene expression;GO:0010467//gene expression;GO:0010467//gene expression;GO:0010467//gene expression;GO:0010467//gene expression	gi|226531684|ref|NP_001150133.1|/3.9544e-61/60S ribosomal protein L24 [Zea mays]
Zm00001d011504.1	Zm00001d011504_T001.1,Zm00001d011504_T002.1,Zm00001d011504_T003.1	159.4	119.37	132.78	125.59	116.33	116.8	124.14	115.81	118.86	174.53	199.4	205.83	cdna chromosome:AGPv4:8:152696246:152705526:1 gene:Zm00001d011504.1 gene_biotype:protein_coding transcript_biotype:protein_coding	K02150|1|1e-115|417|zma:100273417|V-type H+-transporting ATPase subunit E	GO:0016469//proton-transporting two-sector ATPase complex;GO:0016469//proton-transporting two-sector ATPase complex;GO:0016469//proton-transporting two-sector ATPase complex	GO:0015078//hydrogen ion transmembrane transporter activity;GO:0019829//cation-transporting ATPase activity;GO:0032559//adenyl ribonucleotide binding;GO:0015078//hydrogen ion transmembrane transporter activity;GO:0019829//cation-transporting ATPase activity;GO:0032559//adenyl ribonucleotide binding;GO:0015078//hydrogen ion transmembrane transporter activity;GO:0019829//cation-transporting ATPase …	GO:0015986//ATP synthesis coupled proton transport;GO:0015988//energy coupled proton transmembrane transport, against electrochemical gradient;GO:0015986//ATP synthesis coupled proton transport;GO:0015988//energy coupled proton transmembrane transport, against electrochemical gradient;GO:0015986//ATP synthesis coupled proton transport;GO:0015988//energy coupled proton transmembrane transport, aga…	gi|414881137|tpg|DAA58268.1|/8.17731e-116/TPA: hypothetical protein ZEAMMB73_789175 [Zea mays]
Zm00001d007819.1	Zm00001d007819_T001.1,Zm00001d007819_T002.1,Zm00001d007819_T003.1,Zm00001d007819_T004.1,Zm00001d007819_T005.1,Zm00001d007819_T006.1	167.3	102.99	127.72	159.39	123.96	123.53	130.29	128.24	160.44	214.89	242.22	214.47	cdna chromosome:AGPv4:2:240252387:240254107:1 gene:Zm00001d007819.1 gene_biotype:protein_coding transcript_biotype:protein_coding	K02958|1|5e-83|307|zma:100281004|small subunit ribosomal protein S15e	GO:0030529//intracellular ribonucleoprotein complex;GO:0030529//intracellular ribonucleoprotein complex;GO:0030529//intracellular ribonucleoprotein complex;GO:0030529//intracellular ribonucleoprotein complex;GO:0030529//intracellular ribonucleoprotein complex;GO:0030529//intracellular ribonucleoprotein complex	GO:0003676//nucleic acid binding;GO:0005198//structural molecule activity;GO:0003676//nucleic acid binding;GO:0005198//structural molecule activity;GO:0003676//nucleic acid binding;GO:0005198//structural molecule activity;GO:0003676//nucleic acid binding;GO:0005198//structural molecule activity;GO:0003676//nucleic acid binding;GO:0005198//structural molecule activity;GO:0003676//nucleic acid bind…	GO:0010467//gene expression;GO:0010467//gene expression;GO:0010467//gene expression;GO:0010467//gene expression;GO:0010467//gene expression;GO:0010467//gene expression	gi|226533381|ref|NP_001147395.1|/2.73041e-82/40S ribosomal protein S15 [Zea mays]
Zm00001d045475.1	Zm00001d045475_T001.1	144.67	130.53	122.57	140.99	114.32	119.58	109.03	107.76	132.78	236.61	255.88	140.29	cdna chromosome:AGPv4:9:23614389:23615400:1 gene:Zm00001d045475.1 gene_biotype:protein_coding transcript_biotype:protein_coding	K11253|1|5e-73|275|dosa:Os06t0130900-00|histone H3	GO:0000785//chromatin;GO:0043231//intracellular membrane-bounded organelle	GO:0003676//nucleic acid binding	GO:0034728//nucleosome organization	gi|413953368|gb|AFW86017.1|/3.71912e-76/histone H3 [Zea mays]
Zm00001d011565.1	Zm00001d011565_T001.1,Zm00001d011565_T002.1,Zm00001d011565_T003.1,Zm00001d011565_T004.1,Zm00001d011565_T005.1,Zm00001d011565_T006.1,Zm00001d011565_T007.1,Zm00001d011565_T008.1,Zm00001d011565_T009.1,Zm00001d011565_T010.1	145	108.01	101.25	130.89	107.34	108.08	111.55	109.47	99.7	232.23	249.51	236.16	cdna chromosome:AGPv4:8:154584939:154588437:-1 gene:Zm00001d011565.1 gene_biotype:protein_coding transcript_biotype:protein_coding	K10580|1|8e-22|107|sita:101781307|ubiquitin-conjugating enzyme E2 N [EC:2.3.2.23]	GO:0016020//membrane;GO:0031371//ubiquitin conjugating enzyme complex;GO:0016020//membrane;GO:0031371//ubiquitin conjugating enzyme complex	GO:0019787//ubiquitin-like protein transferase activity;GO:0032559//adenyl ribonucleotide binding;GO:0019787//ubiquitin-like protein transferase activity;GO:0032559//adenyl ribonucleotide binding;GO:0019787//ubiquitin-like protein transferase activity;GO:0032559//adenyl ribonucleotide binding;GO:0000166//nucleotide binding;GO:0019787//ubiquitin-like protein transferase activity;GO:0019787//ubiqui…	GO:0070646//protein modification by small protein removal;GO:0070646//protein modification by small protein removal;GO:0010038//response to metal ion;GO:0032446//protein modification by small protein conjugation;GO:0009913//epidermal cell differentiation;GO:0019941//modification-dependent protein catabolic process;GO:0070646//protein modification by small protein removal;GO:0070646//protein modif…	gi|525343495|ref|NP_001266348.1|/1.03686e-40/putative ubiquitin-conjugating enzyme family [Zea mays]
Zm00001d027514.1	Zm00001d027514_T001.1,Zm00001d027514_T002.1,Zm00001d027514_T003.1,Zm00001d027514_T004.1	172.99	161.29	163.23	165.55	152.62	167.88	166.48	149.87	172.51	165.58	206.74	205.88	cdna chromosome:AGPv4:1:7177670:7183179:-1 gene:Zm00001d027514.1 gene_biotype:protein_coding transcript_biotype:protein_coding	K04523|1|3e-92|340|zma:100383383|ubiquilin	-	-	-	gi|670360968|ref|XP_008644869.1|/1.96354e-91/PREDICTED: uncharacterized protein LOC100383383 isoform X2 [Zea mays]
Zm00001d022463.1	Zm00001d022463_T001.1	109.61	82.3	67.98	95.08	81.67	76.39	66	62.04	98.44	238.13	243.7	235.05	cdna chromosome:AGPv4:7:178165232:178167051:-1 gene:Zm00001d022463.1 gene_biotype:protein_coding transcript_biotype:protein_coding	K02891|1|5e-46|185|zma:100192778|large subunit ribosomal protein L22e	GO:0030529//intracellular ribonucleoprotein complex	GO:0005198//structural molecule activity	GO:0010467//gene expression	gi|944262888|gb|KQL27145.1|/9.41031e-49/hypothetical protein SETIT_031166mg [Setaria italica]
Zm00001d004401.1	Zm00001d004401_T001.1	119.83	92.77	71.88	70.63	78.88	63.27	83.32	52.29	37.88	43.69	224.84	215.04	cdna chromosome:AGPv4:2:109327004:109328229:1 gene:Zm00001d004401.1 gene_biotype:protein_coding transcript_biotype:protein_coding	K11426|1|2e-47|191|sly:101250545|SET and MYND domain-containing protein;K19476|3|9e-19|95.5|mdm:103418875|vacuolar protein sorting-associated protein IST1	GO:0005576//extracellular region;GO:0031410//cytoplasmic vesicle	GO:0046914//transition metal ion binding	-	gi|195643554|gb|ACG41245.1|/8.23189e-114/germin-like protein subfamily 1 member 17 precursor [Zea mays]
Zm00001d036547.1	Zm00001d036547_T001.1	132.23	135.72	77.96	105.48	103.36	94.02	117.22	92.52	103.24	254.11	380.23	392.96	cdna chromosome:AGPv4:6:91589807:91591096:1 gene:Zm00001d036547.1 gene_biotype:protein_coding transcript_biotype:protein_coding	-	-	-	-	gi|413943298|gb|AFW75947.1|/1.33211e-46/hypothetical protein ZEAMMB73_554206, partial [Zea mays]
Zm00001d044247.1	Zm00001d044247_T001.1	87.6	107.71	75.99	86.84	75.8	82.34	65.76	62.79	87.29	219.2	270.97	199.36	cdna chromosome:AGPv4:3:223001191:223001980:-1 gene:Zm00001d044247.1 gene_biotype:protein_coding transcript_biotype:protein_coding	K11252|1|1e-43|177|zma:100274083|histone H2B	GO:0000785//chromatin;GO:0043231//intracellular membrane-bounded organelle	GO:0003676//nucleic acid binding	GO:0034728//nucleosome organization	gi|195644090|gb|ACG41513.1|/5.5569e-43/histone H2B.2 [Zea mays]
Zm00001d038832.1	Zm00001d038832_T001.1,Zm00001d038832_T002.1,Zm00001d038832_T003.1,Zm00001d038832_T004.1,Zm00001d038832_T005.1,Zm00001d038832_T006.1	61.25	65.25	62.54	83.96	77.53	87.53	78.55	80.5	64.95	180.95	168.67	208.13	cdna chromosome:AGPv4:6:165377818:165379007:-1 gene:Zm00001d038832.1 gene_biotype:protein_coding transcript_biotype:protein_coding	K11276|1|2e-23|108|mus:103994106|nucleophosmin 1	GO:0031981//nuclear lumen;GO:0031981//nuclear lumen;GO:0031981//nuclear lumen;GO:0031981//nuclear lumen;GO:0031981//nuclear lumen;GO:0031981//nuclear lumen	GO:0046914//transition metal ion binding;GO:0003824//catalytic activity;GO:0046914//transition metal ion binding;GO:0003824//catalytic activity;GO:0046914//transition metal ion binding;GO:0003824//catalytic activity;GO:0046914//transition metal ion binding;GO:0003824//catalytic activity;GO:0046914//transition metal ion binding;GO:0003824//catalytic activity;GO:0046914//transition metal ion bindin…	GO:0006325//chromatin organization;GO:0006325//chromatin organization;GO:0006325//chromatin organization;GO:0006325//chromatin organization;GO:0006325//chromatin organization;GO:0006325//chromatin organization	gi|821595371|ref|NP_001105402.2|/7.78403e-95/histone deacetylase HDT1 [Zea mays]
Zm00001d008594.1	Zm00001d008594_T001.1	132.36	98.2	74.05	101.8	90.34	91.24	83.05	68.49	138.66	346.7	330.32	245.77	cdna chromosome:AGPv4:8:13894290:13894763:1 gene:Zm00001d008594.1 gene_biotype:protein_coding transcript_biotype:protein_coding	K02898|1|1e-54|212|zma:100285268|large subunit ribosomal protein L26e	GO:0043231//intracellular membrane-bounded organelle;GO:0030529//intracellular ribonucleoprotein complex	GO:0005198//structural molecule activity	GO:0010467//gene expression	gi|238011054|gb|ACR36562.1|/5.06019e-58/unknown [Zea mays]
Zm00001d048100.1	Zm00001d048100_T001.1,Zm00001d048100_T002.1,Zm00001d048100_T003.1,Zm00001d048100_T004.1,Zm00001d048100_T005.1,Zm00001d048100_T006.1,Zm00001d048100_T007.1,Zm00001d048100_T008.1,Zm00001d048100_T009.1	111.42	81.88	100.56	108.9	102.82	98.62	94.34	104.21	94.79	139.99	157.06	133.76	cdna chromosome:AGPv4:9:150167424:150168988:-1 gene:Zm00001d048100.1 gene_biotype:protein_coding transcript_biotype:protein_coding	K10956|1|2e-139|496|sita:101755524|protein transport protein SEC61 subunit alpha	GO:0044464;GO:0044464;GO:0044464;GO:0044464;GO:0044464;GO:0044464;GO:0044464;GO:0044464;GO:0044464	GO:0008320//protein transmembrane transporter activity;GO:0008320//protein transmembrane transporter activity;GO:0008320//protein transmembrane transporter activity;GO:0008320//protein transmembrane transporter activity;GO:0008320//protein transmembrane transporter activity;GO:0008320//protein transmembrane transporter activity;GO:0008320//protein transmembrane transporter activity;GO:0008320//pr…	GO:0006810//transport;GO:0006810//transport;GO:0006810//transport;GO:0006810//transport;GO:0006810//transport;GO:0006810//transport;GO:0006810//transport;GO:0006810//transport	gi|670435210|ref|XP_008658175.1|/0/PREDICTED: uncharacterized protein LOC100217058 isoform X1 [Zea mays]
Zm00001d027290.1	Zm00001d027290_T001.1	217.3	273.9	256.93	311.83	337.74	246.55	261.21	194.93	295.31	158.4	214.37	160.2	cdna chromosome:AGPv4:1:1938725:1939294:1 gene:Zm00001d027290.1 gene_biotype:protein_coding transcript_biotype:protein_coding	K02883|1|5e-34|144|zma:103646289|large subunit ribosomal protein L18e;K11855|2|6e-14|77.8|bvg:104906049|ubiquitin carboxyl-terminal hydrolase 36/42 [EC:3.4.19.12]	GO:0031410//cytoplasmic vesicle	-	-	gi|414864255|tpg|DAA42812.1|/2.61575e-33/TPA: hypothetical protein ZEAMMB73_664289 [Zea mays]
Zm00001d037684.1	Zm00001d037684_T001.1	67.68	29.05	24.92	52.06	53.75	30.97	39.57	23.14	40.57	71.88	41.17	29.62	cdna chromosome:AGPv4:6:133964806:133965066:-1 gene:Zm00001d037684.1 gene_biotype:protein_coding transcript_biotype:protein_coding	-	-	-	-	gi|195628174|gb|ACG35917.1|/1.02345e-31/hypothetical protein [Zea mays]
Zm00001d012103.1	Zm00001d012103_T001.1	244.02	207.13	297.06	242.37	202.69	225.84	204.01	211.47	279.73	336.11	359.4	368.09	cdna chromosome:AGPv4:8:168303869:168306204:-1 gene:Zm00001d012103.1 gene_biotype:protein_coding transcript_biotype:protein_coding	K01623|1|0.0|709|zma:100272913|fructose-bisphosphate aldolase, class I [EC:4.1.2.13]	GO:0044424	GO:0016832//aldehyde-lyase activity	GO:0006007//glucose catabolic process	gi|890782319|ref|NP_001140837.2|/0/fructose-bisphosphate aldolase cytoplasmic isozyme [Zea mays]
Zm00001d050300.1	Zm00001d050300_T001.1,Zm00001d050300_T002.1,Zm00001d050300_T003.1	81.07	82.44	86.1	92.18	84.65	100.98	102.62	102.26	82.05	105.16	114.66	144.91	cdna chromosome:AGPv4:4:79804798:79808322:-1 gene:Zm00001d050300.1 gene_biotype:protein_coding transcript_biotype:protein_coding	K14838|1|3e-108|392|zma:100856944|nucleolar protein 15	GO:0043231//intracellular membrane-bounded organelle;GO:0043231//intracellular membrane-bounded organelle;GO:0043231//intracellular membrane-bounded organelle	GO:0005488;GO:0005488;GO:0005488	-	gi|194697602|gb|ACF82885.1|/5.25115e-110/unknown [Zea mays]
Zm00001d012741.1	Zm00001d012741_T001.1,Zm00001d012741_T002.1,Zm00001d012741_T003.1	117.23	96.05	69.94	96.78	73.71	76.57	66.9	61.84	94.17	196.47	233.27	211	cdna chromosome:AGPv4:8:179545649:179546407:1 gene:Zm00001d012741.1 gene_biotype:protein_coding transcript_biotype:protein_coding	-	GO:0031410//cytoplasmic vesicle;GO:0031410//cytoplasmic vesicle;GO:0031410//cytoplasmic vesicle	-	-	gi|944242688|gb|KQL06996.1|/3.94356e-32/hypothetical protein SETIT_004637mg, partial [Setaria italica]
Zm00001d054065.1	Zm00001d054065_T001.1,Zm00001d054065_T002.1	89.38	77.58	68.71	83.23	72.54	67.43	69.05	59.17	98.29	200.1	189.05	152.9	cdna chromosome:AGPv4:4:245794577:245796505:-1 gene:Zm00001d054065.1 gene_biotype:protein_coding transcript_biotype:protein_coding	K02922|1|4e-45|102|zma:100282836|large subunit ribosomal protein L37e	GO:0043231//intracellular membrane-bounded organelle;GO:0000785//chromatin;GO:0030529//intracellular ribonucleoprotein complex;GO:0043231//intracellular membrane-bounded organelle;GO:0000785//chromatin;GO:0030529//intracellular ribonucleoprotein complex	GO:0043169//cation binding;GO:0003723//RNA binding;GO:0005198//structural molecule activity;GO:0043169//cation binding;GO:0003723//RNA binding;GO:0005198//structural molecule activity	GO:0034728//nucleosome organization;GO:0010467//gene expression;GO:0034728//nucleosome organization;GO:0010467//gene expression	gi|670400385|ref|XP_008680029.1|/1.87263e-44/PREDICTED: 60S ribosomal protein L37-3 [Zea mays]
Zm00001d039166.1	Zm00001d039166_T001.1,Zm00001d039166_T002.1,Zm00001d039166_T003.1,Zm00001d039166_T004.1	117.01	100.97	114.94	128.11	111.76	114.41	114.43	113.63	118.63	188.06	200.36	236.88	cdna chromosome:AGPv4:6:171614979:171617611:-1 gene:Zm00001d039166.1 gene_biotype:protein_coding transcript_biotype:protein_coding	K10712|1|2e-145|330|zma:100191278|cysteamine dioxygenase [EC:1.13.11.19]	-	GO:0016702//oxidoreductase activity, acting on single donors with incorporation of molecular oxygen, incorporation of two atoms of oxygen;GO:0016702//oxidoreductase activity, acting on single donors with incorporation of molecular oxygen, incorporation of two atoms of oxygen;GO:0016702//oxidoreductase activity, acting on single donors with incorporation of molecular oxygen, incorporation of two a…	GO:0008152//metabolic process;GO:0008152//metabolic process;GO:0008152//metabolic process;GO:0008152//metabolic process	gi|212275668|ref|NP_001130184.1|/1.318e-144/cupin, RmlC-type [Zea mays]
Zm00001d025339.1	Zm00001d025339_T001.1,Zm00001d025339_T002.1,Zm00001d025339_T003.1,Zm00001d025339_T004.1,Zm00001d025339_T005.1,Zm00001d025339_T006.1,Zm00001d025339_T007.1,Zm00001d025339_T008.1,Zm00001d025339_T009.1	211.32	159.68	114.3	148.83	113.89	122.76	142.24	130.35	149	99.64	104.85	89.02	cdna chromosome:AGPv4:10:114703146:114703984:-1 gene:Zm00001d025339.1 gene_biotype:protein_coding transcript_biotype:protein_coding	-	-	-	-	gi|413918242|gb|AFW58174.1|/5.24754e-63/hypothetical protein ZEAMMB73_542535 [Zea mays]
Zm00001d035560.1	Zm00001d035560_T001.1,Zm00001d035560_T002.1,Zm00001d035560_T003.1,Zm00001d035560_T004.1,Zm00001d035560_T005.1,Zm00001d035560_T006.1,Zm00001d035560_T007.1,Zm00001d035560_T008.1,Zm00001d035560_T009.1,Zm00001d035560_T010.1,Zm00001d035560_T011.1,Zm00001d035560_T012.1,Zm00001d035560_T013.1,Zm00001d035560_T014.1,Zm00001d035560_T015.1,Zm00001d035560_T016.1,Zm00001d035560_T017.1,Zm00001d035560_T018.1,Zm0…	62.24	307.46	99.14	273.22	231.59	295.12	201.18	190.08	246.51	231.45	326.5	257.36	cdna chromosome:AGPv4:6:33142714:33144078:1 gene:Zm00001d035560.1 gene_biotype:protein_coding transcript_biotype:protein_coding	-	-	-	-	gi|670412250|ref|XP_008647278.1|/1.59393e-48/PREDICTED: jasmonate-induced protein isoform X1 [Zea mays]
Zm00001d020511.1	Zm00001d020511_T001.1,Zm00001d020511_T002.1,Zm00001d020511_T003.1	136.63	112.46	85.77	111.79	98.82	97.22	116.68	101.36	102.29	184.6	199.87	176.4	cdna chromosome:AGPv4:7:119798846:119803060:1 gene:Zm00001d020511.1 gene_biotype:protein_coding transcript_biotype:protein_coding	K12158|1|2e-80|299|zma:100282222|ubiquitin-like protein Nedd8	GO:0043231//intracellular membrane-bounded organelle;GO:0016020//membrane;GO:0043231//intracellular membrane-bounded organelle;GO:0016020//membrane;GO:0043231//intracellular membrane-bounded organelle;GO:0016020//membrane	-	GO:0009725//response to hormone;GO:0007275//multicellular organism development;GO:0032446//protein modification by small protein conjugation;GO:0009692//ethylene metabolic process;GO:0009725//response to hormone;GO:0007275//multicellular organism development;GO:0032446//protein modification by small protein conjugation;GO:0009692//ethylene metabolic process;GO:0009725//response to hormone;GO:0007…	gi|414885491|tpg|DAA61505.1|/7.22552e-87/TPA: hypothetical protein ZEAMMB73_647767 [Zea mays]
Zm00001d021147.1	Zm00001d021147_T001.1,Zm00001d021147_T002.1,Zm00001d021147_T003.1,Zm00001d021147_T004.1,Zm00001d021147_T005.1,Zm00001d021147_T006.1	120.35	100.39	100.02	107.3	97.28	101.77	104.62	98.7	104.73	163.28	179.89	182.26	cdna chromosome:AGPv4:7:144103345:144106772:-1 gene:Zm00001d021147.1 gene_biotype:protein_coding transcript_biotype:protein_coding	K02987|1|6e-32|139|zma:103627036|small subunit ribosomal protein S4e	GO:0043231//intracellular membrane-bounded organelle;GO:0000502//proteasome complex;GO:0043231//intracellular membrane-bounded organelle;GO:0000502//proteasome complex;GO:0043231//intracellular membrane-bounded organelle;GO:0000502//proteasome complex;GO:0043231//intracellular membrane-bounded organelle;GO:0000502//proteasome complex	GO:0004175//endopeptidase activity;GO:0004175//endopeptidase activity;GO:0004175//endopeptidase activity;GO:0004175//endopeptidase activity	GO:0019941//modification-dependent protein catabolic process;GO:0019941//modification-dependent protein catabolic process;GO:0019941//modification-dependent protein catabolic process;GO:0019941//modification-dependent protein catabolic process	gi|223945727|gb|ACN26947.1|/2.08576e-172/unknown [Zea mays]
Zm00001d041119.1	Zm00001d041119_T001.1,Zm00001d041119_T002.1,Zm00001d041119_T003.1,Zm00001d041119_T004.1,Zm00001d041119_T005.1	147.75	134.27	133.04	130.11	106.64	107.57	125.22	127.04	118.25	231.58	246.29	296.05	cdna chromosome:AGPv4:3:98749658:98758307:1 gene:Zm00001d041119.1 gene_biotype:protein_coding transcript_biotype:protein_coding	K03283|1|0.0|1048|osa:4351875|heat shock 70kDa protein 1/8	GO:0043231//intracellular membrane-bounded organelle;GO:0043231//intracellular membrane-bounded organelle;GO:0043231//intracellular membrane-bounded organelle;GO:0043231//intracellular membrane-bounded organelle;GO:0043231//intracellular membrane-bounded organelle	GO:0005515//protein binding;GO:0032559//adenyl ribonucleotide binding;GO:0005515//protein binding;GO:0016628//oxidoreductase activity, acting on the CH-CH group of donors, NAD or NADP as acceptor;GO:0032559//adenyl ribonucleotide binding;GO:0005515//protein binding;GO:0016628//oxidoreductase activity, acting on the CH-CH group of donors, NAD or NADP as acceptor;GO:0032559//adenyl ribonucleotide b…	GO:0050896//response to stimulus;GO:0044267//cellular protein metabolic process;GO:0050896//response to stimulus;GO:0044267//cellular protein metabolic process;GO:0050896//response to stimulus;GO:0044267//cellular protein metabolic process;GO:0050896//response to stimulus;GO:0044267//cellular protein metabolic process;GO:0050896//response to stimulus;GO:0044267//cellular protein metabolic process	gi|242083308|ref|XP_002442079.1|/0/hypothetical protein SORBIDRAFT_08g009580 [Sorghum bicolor]
Zm00001d050375.1	Zm00001d050375_T001.1,Zm00001d050375_T002.1	133.58	104.77	118.13	119.68	114.46	115.84	125.98	118.78	106.54	239.62	246.37	219.35	cdna chromosome:AGPv4:4:84712648:84716234:-1 gene:Zm00001d050375.1 gene_biotype:protein_coding transcript_biotype:protein_coding	K06630|1|1e-140|500|zma:100285226|14-3-3 protein epsilon	-	GO:0005515//protein binding;GO:0005515//protein binding	-	gi|226507586|ref|NP_001151592.1|/7.66361e-140/uncharacterized protein LOC100285226 [Zea mays]
Zm00001d013005.1	Zm00001d013005_T001.1,Zm00001d013005_T002.1,Zm00001d013005_T003.1,Zm00001d013005_T004.1	116.41	107.09	106.69	119.58	113.57	119.43	115.73	99.8	119.77	130.22	150.12	115.51	cdna chromosome:AGPv4:5:2997319:3000751:-1 gene:Zm00001d013005.1 gene_biotype:protein_coding transcript_biotype:protein_coding	K11982|1|4e-141|502|zma:100282229|E3 ubiquitin-protein ligase RNF115/126 [EC:2.3.2.27]	-	-	-	gi|670404018|ref|XP_008643657.1|/6.88355e-141/PREDICTED: LOC100282229 isoform X1 [Zea mays]
Zm00001d043628.1	Zm00001d043628_T001.1,Zm00001d043628_T002.1	95.02	86.33	103.03	93.05	88.56	77.47	86.48	97.5	94.74	181.39	204.05	195.67	cdna chromosome:AGPv4:3:205575408:205576863:1 gene:Zm00001d043628.1 gene_biotype:protein_coding transcript_biotype:protein_coding	K00053|1|1e-141|371|zma:100382989|ketol-acid reductoisomerase [EC:1.1.1.86]	GO:0043231//intracellular membrane-bounded organelle;GO:0043231//intracellular membrane-bounded organelle	GO:0043169//cation binding;GO:0016616//oxidoreductase activity, acting on the CH-OH group of donors, NAD or NADP as acceptor;GO:0048037//cofactor binding;GO:0043169//cation binding;GO:0016616//oxidoreductase activity, acting on the CH-OH group of donors, NAD or NADP as acceptor;GO:0048037//cofactor binding	GO:0008652//cellular amino acid biosynthetic process;GO:0008652//cellular amino acid biosynthetic process	gi|414880720|tpg|DAA57851.1|/0/TPA: hypothetical protein ZEAMMB73_144595 [Zea mays]
Zm00001d017168.1	Zm00001d017168_T001.1,Zm00001d017168_T002.1,Zm00001d017168_T003.1,Zm00001d017168_T004.1,Zm00001d017168_T005.1	164.93	151.94	152.45	153.41	161.08	140.04	155.61	162.81	146.81	201.74	228.68	203.65	cdna chromosome:AGPv4:5:187808360:187809851:1 gene:Zm00001d017168.1 gene_biotype:protein_coding transcript_biotype:protein_coding	K01653|1|2e-93|342|zma:100381801|acetolactate synthase I/III small subunit [EC:2.2.1.6]	GO:0043231//intracellular membrane-bounded organelle;GO:0043231//intracellular membrane-bounded organelle;GO:0043231//intracellular membrane-bounded organelle;GO:0043231//intracellular membrane-bounded organelle	GO:0031406//carboxylic acid binding;GO:0016744//transferase activity, transferring aldehyde or ketonic groups;GO:0031406//carboxylic acid binding;GO:0016744//transferase activity, transferring aldehyde or ketonic groups;GO:0031406//carboxylic acid binding;GO:0016744//transferase activity, transferring aldehyde or ketonic groups;GO:0031406//carboxylic acid binding;GO:0016744//transferase activity,…	GO:0008652//cellular amino acid biosynthetic process;GO:0008652//cellular amino acid biosynthetic process;GO:0008652//cellular amino acid biosynthetic process;GO:0008652//cellular amino acid biosynthetic process;GO:0008652//cellular amino acid biosynthetic process	gi|670404594|ref|XP_008643958.1|/1.65268e-138/PREDICTED: uncharacterized protein LOC100381801 isoform X1 [Zea mays]
[truncated: 36,361 more rows]

## Sheet: Sheet2
QCL5013a_wxwx	QCL5013b_wxwx	QCL5013c_wxwx	Tai19a_o2o2	Tai19b_o2o2	Tai19c_o2o2	QCL8004_1a_o2o2wxwx	QCL8004_1b_o2o2wxwx	QCL8004_1c_o2o2wxwx	QCL8004_2a_o2o2wxwx	QCL8004_2b_o2o2wxwx	QCL8004_2c_o2o2wxwx
28902	28001	28018	29275	29133	28774	28678	28248	28428	28209	27719	28456
0.7317	0.7089	0.7094	0.7412	0.7376	0.7285	0.7261	0.7152	0.7197	0.7142	0.7018	0.7204
0.731733	0.708922	0.709352	0.741177	0.737582	0.728493	0.726062	0.715175	0.719733	0.714188	0.701782	0.720442
