# Supplementary material for: Molecular Mechanisms Underlying Increase in Lysine Content of Waxy Maize through the Introgression of the opaque2 Allele
Source: Int J Mol Sci. 2019 Feb 5;20(3):684. doi: 10.3390/ijms20030684 (PMC6386912; doi:10.3390/ijms20030684)
Supplement: Supplementary file 1 [file ijms-20-00684-s001.zip › Table S1-S10/Table S7. GO functional classification on DEGs for QCL5013 vs. QCL8004_1 and QCL5013 vs. QCL8004_2..xls]

## Sheet: Table S8
Table S8.GO functional classification on DEGs for QCL5013 vs. QCL8004_1 and QCL5013 vs. QCL8004_2
GO ID (level1)	GO Term (level1)	GO ID (level2)	GO Term (level2)	Gene Number(out)	Gene List (out)
GO:0008150	Biological Process	GO:0008152	metabolic process	9	Zm00001d035301.1;Zm00001d033364.1;Zm00001d033489.1;Zm00001d045145.1;Zm00001d033469.1;Zm00001d034771.1;Zm00001d034773.1;Zm00001d036773.1;Zm00001d003758.1
GO:0008150	Biological Process	GO:0009987	cellular process	7	Zm00001d027821.1;Zm00001d035301.1;Zm00001d033364.1;Zm00001d033469.1;Zm00001d034771.1;Zm00001d034773.1;Zm00001d003758.1
GO:0008150	Biological Process	GO:0023052	signaling	1	Zm00001d027821.1
GO:0008150	Biological Process	GO:0032501	multicellular organismal process	1	Zm00001d027821.1
GO:0008150	Biological Process	GO:0032502	developmental process	1	Zm00001d027821.1
GO:0008150	Biological Process	GO:0044699	single-organism process	4	Zm00001d048020.1;Zm00001d027821.1;Zm00001d034771.1;Zm00001d034773.1
GO:0008150	Biological Process	GO:0050896	response to stimulus	3	Zm00001d028561.1;Zm00001d028408.1;Zm00001d039936.1
GO:0008150	Biological Process	GO:0051179	localization	2	Zm00001d048020.1;Zm00001d015676.1
GO:0003674	Molecular Function	GO:0003824	catalytic activity	10	Zm00001d035301.1;Zm00001d033364.1;Zm00001d003758.1;Zm00001d033489.1;Zm00001d037073.1;Zm00001d019078.1;Zm00001d045145.1;Zm00001d033556.1;Zm00001d034771.1;Zm00001d034773.1
GO:0003674	Molecular Function	GO:0004871	signal transducer activity	1	Zm00001d018954.1
GO:0003674	Molecular Function	GO:0005488	binding	8	Zm00001d027821.1;Zm00001d033469.1;Zm00001d003758.1;Zm00001d019078.1;Zm00001d048020.1;Zm00001d034771.1;Zm00001d034773.1;Zm00001d018954.1
GO:0005575	Cellular Component	GO:0005576	extracellular region	2	Zm00001d027821.1;Zm00001d018954.1
GO:0005575	Cellular Component	GO:0005623	cell	9	Zm00001d033556.1;Zm00001d043737.1;Zm00001d018954.1;Zm00001d028408.1;Zm00001d012262.1;Zm00001d034157.1;Zm00001d033469.1;Zm00001d030526.1;Zm00001d043464.1
GO:0005575	Cellular Component	GO:0043226	organelle	9	Zm00001d033556.1;Zm00001d043737.1;Zm00001d018954.1;Zm00001d028408.1;Zm00001d012262.1;Zm00001d034157.1;Zm00001d033469.1;Zm00001d030526.1;Zm00001d043464.1
GO:0005575	Cellular Component	GO:0044421	extracellular region part	1	Zm00001d027821.1
GO:0005575	Cellular Component	GO:0044464	cell part	9	Zm00001d033556.1;Zm00001d043737.1;Zm00001d018954.1;Zm00001d028408.1;Zm00001d012262.1;Zm00001d034157.1;Zm00001d033469.1;Zm00001d030526.1;Zm00001d043464.1
