# Supplementary material for: Molecular Mechanisms Underlying Increase in Lysine Content of Waxy Maize through the Introgression of the opaque2 Allele
Source: Int J Mol Sci. 2019 Feb 5;20(3):684. doi: 10.3390/ijms20030684 (PMC6386912; doi:10.3390/ijms20030684)
Supplement: Supplementary file 1 [file ijms-20-00684-s001.zip › Table S1-S10/Table S8. KEGG functional classification on DEGs for QCL5013 vs. QCL8004_1 and QCL5013 vs. QCL8004_2..xls]

## Sheet: Table S9 Pathway analysis of DE
Table S9. KEGG functional classification on DEGs for QCL5013 vs. QCL8004_1 and QCL5013 vs. QCL8004_2.
KEGG_A_class	KEGG_B_class	Pathway	Pathway ID	Genes	K_IDs
Genetic Information Processing	Folding, sorting and degradation	Protein processing in endoplasmic reticulum	ko04141	Zm00001d028561.1;Zm00001d039365.1;Zm00001d028408.1;Zm00001d039935.1;Zm00001d039936.1	K13993+K14004+K13993+K13993+K13993
Environmental Information Processing	Signal transduction	Plant hormone signal transduction	ko04075	Zm00001d003758.1;Zm00001d045124.1	K14498+K14510
Metabolism	Biosynthesis of other secondary metabolites	Flavonoid biosynthesis	ko00941	Zm00001d037073.1;Zm00001d045145.1	K13065+K05278
Cellular Processes	Transport and catabolism	Peroxisome	ko04146	Zm00001d012262.1;Zm00001d034157.1	K13336+K13336
Genetic Information Processing	Translation	RNA transport	ko03013	Zm00001d033364.1;Zm00001d039365.1	K14305+K14004
Metabolism	Carbohydrate metabolism	Starch and sucrose metabolism	ko00500	Zm00001d033556.1	K13648
Metabolism	Energy metabolism	Photosynthesis	ko00195	Zm00001d033469.1	K02639
Metabolism	Biosynthesis of other secondary metabolites	Phenylpropanoid biosynthesis	ko00940	Zm00001d037073.1	K13065
Metabolism	Biosynthesis of other secondary metabolites	Stilbenoid, diarylheptanoid and gingerol biosynthesis	ko00945	Zm00001d037073.1	K13065
Metabolism	Carbohydrate metabolism	Amino sugar and nucleotide sugar metabolism	ko00520	Zm00001d033556.1	K13648
Metabolism	Lipid metabolism	Steroid biosynthesis	ko00100	Zm00001d036773.1	K01052
Cellular Processes	Transport and catabolism	Endocytosis	ko04144	Zm00001d015676.1	K04646
Metabolism	Metabolism of other amino acids	Taurine and hypotaurine metabolism	ko00430	Zm00001d033489.1	K10712
Environmental Information Processing	Membrane transport	ABC transporters	ko02010	Zm00001d030185.1	K05658
